# Supplementary material for: Meal-feeding promotes skeletal growth by ghrelin-dependent enhancement of growth hormone rhythmicity
Source: J Clin Invest. 2025 Apr 1;135(12):e189202. doi: 10.1172/JCI189202 (PMC12165789; doi:10.1172/JCI189202)
Supplement: Supporting data values [file jci-135-189202-s308.xlsx]

## Sheet: Fig 1 Data & Suppl Table S1
Experiment:	p	Nature:	Long-term Continuous Feeding (male CD rats)					Diet:		SDS 801066 RM3 (E)		Caloric value:	15.21Mj/kg		1MJ:kcal	239.006		3.63528		kcal/g
Food Intake						HOPPER WEIGHTS
Animal #	Tail Code	DOB	Strain	Treatment	Date	Start Weight	HW1	∆HW1	Cum C/I 1	Start Weight 2	HW2	∆HW2	Cum F/I 2	Cum C/I 2	Start Weight 3	HW3-4	∆HW3-4	Cum F/I 3-4	Cum C/I 3-4	Start Weight 5	HW5	∆HW5	Cum F/I 5	Cum C/I 5	Start Weight 6	HW6	∆HW6	Cum F/I 6	Cum C/I 6	Start Weight 7	HW7	∆HW7	Cum F/I 7	Cum C/I 7	Start Weight 8	HW8	∆HW8	Cum F/I 8	Cum C/I 8	Start Weight 9	HW9	∆HW9	Cum F/I 9	Cum C/I 9	Start Weight 10	HW10	∆HW10	Cum F/I 10	Cum C/I 10
1	1	40681	CD (C River)	Ad libitum-fed	40710	105.28	87.19	18.09	65.7622	105.76	88.34	17.42	35.51	129.089	141.11	100.61	20.25	76.01	276.317	109.35	87.15	22.2	98.21	357.021	111.02	87.01	24.01	122.22	444.304	108.33	85.15	23.18	145.4	528.569	107.13	82.1	25.03	170.43	619.56	318.16	293.15	25.01	195.44	710.479	357.84	332.85	24.99	220.43	801.324
3	5	40681	CD (C River)	Ad libitum-fed	40710	110.26	94.34	15.92	57.8736	108.42	92.37	16.05	31.97	116.22	143.03	109.21	16.91	65.79	239.165	110.03	91.44	18.59	84.38	306.745	111.43	91.68	19.75	104.13	378.541	106.5	83.85	22.65	126.78	460.88	109.54	85.88	23.66	150.44	546.891	325.74	301.99	23.75	174.19	633.229	110.37	86.52	23.85	198.04	719.93
6	2	41167	CD (C River)	Ad libitum-fed	41200	396.28	380.68	15.6	56.7103	392.37	374.69	17.68	33.28	120.982	406.66	365.33	20.665	74.61	271.228	408.16	385.71	22.45	97.06	352.84	415.29	392.36	22.93	119.99	436.197	408.82	383.43	25.39	145.38	528.497	417.69	392.5	25.19	170.57	620.069	414.96	385.86	29.1	199.67	725.856	403.79	374.86	28.93	228.6	831.024
8	7	41167	CD (C River)	Ad libitum-fed	41200	384.52	370.47	14.05	51.0756	389.68	347.34	42.34	56.39	204.993	399.82	365.34	17.24	90.87	330.338	392.86	374.71	18.15	109.02	396.318	401.08	381.26	19.82	128.84	468.369	403.05	380.86	22.19	151.03	549.036	400.08	378.79	21.29	172.32	626.431	399.23	375.55	23.68	196	712.514	395.1	368.6	26.5	222.5	808.849
13	4	41872	CD (C River)	Ad libitum-fed	41900	376.06	363.44	12.62	45.8772	377.75	356.98	20.77	33.39	121.382	385.89	342.89	21.5	76.39	277.699	378.35	357.66	20.69	97.08	352.913	378.91	357.55	21.36	118.44	430.562	377.35	354.38	22.97	141.41	514.065	379.42	357.46	21.96	163.37	593.895	378.63	356.11	22.52	185.89	675.762	375.95	351.86	24.09	209.98	763.336
19	2	41921	CD (C River)	Ad libitum-fed	41949	395.23	375.87	19.36	70.379	394.94	373.74	21.2	40.56	147.447	402.51	364.35	19.08	78.72	286.169	392.1	368.06	24.04	102.76	373.561	388.04	365.84	22.2	124.96	454.264	392.26	368.13	24.13	149.09	541.983	391.7	364.33	27.37	176.46	641.481	394.01	367.06	26.95	203.41	739.452	393.85	365.89	27.96	231.37	841.094
20	3	41921	CD (C River)	Ad libitum-fed	41949	391.1	373.52	17.58	63.9082	388.41	371.35	17.06	34.64	125.926	396.98	357.91	19.535	73.71	267.956	390.04	368.33	21.71	95.42	346.878	391.17	367.94	23.23	118.65	431.326	391.72	367.24	24.48	143.13	520.317	390.23	366.22	24.01	167.14	607.6	398.13	372.45	25.68	192.82	700.954	395.46	368.9	26.56	219.38	797.507
								16.1743	58.798			21.7886	37.9629	138.006			19.3114	76.5857	278.41			21.1186	97.7043	355.182			21.9	119.604	434.795			23.57	143.174	520.478			24.0729	167.247	607.99			25.2414	192.489	699.749			26.1257	218.614	794.724
								0.89089	3.23863			3.5017	3.24447	11.7946			0.648517	2.83552	10.3079			0.804992	2.8344	10.3038			0.628914	2.93863	10.6827			0.428647	3.00164	10.9118			0.777942	3.19712	11.6224			0.846875	3.68517	13.3966			0.726541	4.3074	15.6586
4	2	40681	CD (C River)	Grazing	40710	259.1	248.78	10.32	37.5161	268.36	256.08	12.28	22.6	82.1573	274.87	246.51	14.18	50.96	185.254	270.13	253.05	17.08	68.04	247.344	273.65	255.89	17.76	85.8	311.907	275.47	256.71	18.76	104.56	380.105	278.31	260.97	17.34	121.9	443.14	283.88	262.56	21.32	143.22	520.644	288.38	268.22	20.16	163.38	593.932
5	4	40681	CD (C River)	Grazing	40710	260	246.68	13.32	48.4219	267.61	254.11	13.5	26.82	97.4981	272.33	236.87	17.73	62.28	226.405	274.54	255.51	19.03	81.31	295.584	274.86	256.84	18.02	99.33	361.092	274.64	253.83	20.81	120.14	436.742	280.86	259.71	21.15	141.29	513.628	278.42	256.48	21.94	163.23	593.386	286.8	263.86	22.94	186.17	676.78
9	3	41167	CD (C River)	Grazing	41200	261.78	252.4	9.38	34.0989	262.42	247.27	15.15	24.53	89.1734	269.74	232.2	18.77	62.07	225.642	266.75	247.04	19.71	81.78	297.293	269.19	249.58	19.61	101.39	368.581	267.3	245.07	22.23	123.62	449.393	268.06	246.3	21.76	145.38	528.497	266.58	241.82	24.76	170.14	618.506	270.93	246.29	24.64	194.78	708.079
15	5	41872	CD (C River)	Grazing	41900	257.4	246.1	11.3	41.0786	269.19	255.49	13.7	25	90.8819	273.68	241.56	16.06	57.12	207.647	267.32	247.18	20.14	77.26	280.862	271.03	251.86	19.17	96.43	350.55	273.97	248.67	25.3	121.73	442.522	277.44	254.92	22.52	144.25	524.389	276.36	252.99	23.37	167.62	609.345	271.5	246.7	24.8	192.42	699.5
21	4	41921	CD (C River)	Grazing	41949	267.4	257.26	10.14	36.8617	276.88	263.89	12.99	23.13	84.084	285.48	254.94	15.27	53.67	195.105	278.92	261.44	17.48	71.15	258.65	288.06	269.46	18.6	89.75	326.266	288.11	267.68	20.43	110.18	400.535	288.44	268.82	19.62	129.8	471.859	291.41	272.66	18.75	148.55	540.02	289.66	266.26	23.4	171.95	625.086
22	6	41921	CD (C River)	Grazing	41949	263.05	252.12	10.93	39.7336	281	268.45	12.55	23.48	85.3563	293.56	265.08	14.24	51.96	188.889	286.82	270.01	16.81	68.77	249.998	295.57	277.61	17.96	86.73	315.288	293.85	275.35	18.5	105.23	382.54	292.79	274.38	18.41	123.64	449.466	289.65	269.34	20.31	143.95	523.298	288.84	269.06	19.78	163.73	595.204
								10.8983	39.6185			13.3617	24.26	88.1918			16.0417	56.3433	204.824			18.375	74.7183	271.622			18.52	93.2383	338.947			21.005	114.243	415.306			20.1333	134.377	488.496			21.7417	156.118	567.533			22.62	178.738	649.763
								0.555028	2.01768			0.420265	0.627561	2.28136			0.765983	2.03292	7.39022			0.58463	2.53307	9.20841			0.303216	2.73008	9.92461			1.02683	3.51312	12.7712			0.824862	4.3137	15.6815			0.875189	5.00395	18.1908			0.888084	5.79357	21.0612
								67.3806	67.3806			61.3242	63.9046	63.9046			83.0683	73.569	73.569			87.0087	76.474	76.474			84.5662	77.9557	77.9557			89.1175	79.7932	79.7932			83.635	80.3462	80.3462			86.1349	81.1052	81.1052			86.5814	81.7597	81.7597
10	6	41167	CD (C River)	Meal-fed	41200	253.14	239.27	13.87	50.4213	257.66	244.79	12.87	26.74	97.2073	272.39	238.91	16.74	60.22	218.916	272.22	255.28	16.94	77.16	280.498	278.26	257.77	20.49	97.65	354.985	275.23	255.87	19.36	117.01	425.364	273.94	255.7	18.24	135.25	491.671	278.75	259.41	19.34	154.59	561.978	279.65	256.99	22.66	177.25	644.353
16	2	41872	CD (C River)	Meal-fed	41900	254.44	245.13	9.31	33.8444	266.37	251.66	14.71	24.02	87.3194	277.52	243.71	16.905	57.83	210.228	268.06	252.06	16	73.83	268.393	273.24	254.74	18.5	92.33	335.645	273.56	253.84	19.72	112.05	407.333	276.62	255.71	20.91	132.96	483.346	279.97	259.96	20.01	152.97	556.088	273.9	253.93	19.97	172.94	628.685
17	6	41872	CD (C River)	Meal-fed	41900	248.05	236.59	11.46	41.6603	261.43	244.45	16.98	28.44	103.387	264.34	226.6	18.87	66.18	240.583	259.71	240.09	19.62	85.8	311.907	257.66	236.45	21.21	107.01	389.011	263.68	242.86	20.82	127.83	464.697	266.26	243.29	22.97	150.8	548.2	268.37	246.41	21.96	172.76	628.03	269.11	247.21	21.9	194.66	707.643
23	1	41921	CD (C River)	Meal-fed	41949	268.58	257.87	10.71	38.9338	273.96	263.39	10.57	21.28	77.3587	287.5	255.18	16.16	53.6	194.851	286.26	268.89	17.37	70.97	257.996	290.99	271.42	19.57	90.54	329.138	285.3	265.53	19.77	110.31	401.007	285.38	265.76	19.62	129.93	472.332	285.53	261.78	23.75	153.68	558.669	284.76	263.77	20.99	174.67	634.974
24	5	41921	CD (C River)	Meal-fed	41949	262.19	249.04	13.15	47.8039	269.07	254.46	14.61	27.76	100.915	277.65	248.06	14.795	57.35	208.483	278.07	262.71	15.36	72.71	264.321	289.93	271.56	18.37	91.08	331.101	285.15	269.97	15.18	106.26	386.285	287.13	269.54	17.59	123.85	450.229	284.76	264.33	20.43	144.28	524.498	284.38	264.08	20.3	164.58	598.294
					MEAN			11.7	42.5327			13.948	25.648	93.2376			16.694	59.036	214.612			17.058	76.094	276.623			19.628	95.722	347.976			18.97	114.692	416.937			19.866	134.558	489.156			21.098	155.656	565.853			21.164	176.82	642.79
					±SEM			0.823444	2.99345			1.06735	1.32624	4.82124			0.65852	2.07709	7.55078			0.730674	2.62845	9.55516			0.552453	3.09066	11.2354			0.978294	3.70986	13.4864			0.964607	4.4884	16.3166			0.790464	4.65948	16.9385			0.499105	4.93936	17.9559
					%-Control			72.337	72.337			64.0152	67.5608	67.5608			86.4462	77.0849	77.0849			80.7725	77.8819	77.8819			89.6256	80.0322	80.0322			80.4837	80.1066	80.1066			82.5245	80.4546	80.4546			83.5848	80.8651	80.8651			81.0083	80.8822	80.8822
GRAZING FOOD ALLOWANCE
	AD LIBITUM-FED FOOD INTAKE		Assumed for D1	D1 for D2	D2 for D3/4	D3/4 for D5	D5 for D6	D6 for D7	D7 for D8	D8 for D9	D9 for D10	D10 for D11	D11 for D12	D12 for D13	D13 for D14	D14 for D15	D15 for D16	D16 for D17	D17 for D18	D18 for D19	D19 for D20	D20 for D21	D21 for D22	D22 for D23	D23 for D24	D24 for D25	D25 for D26	D26 for D27	D27 for D28	D28 for D29	D29 for D30	D30 for D31	D31 for D32	D32 for D33	D33 for D34	D34 for D35	D35 for D36	D36 for D37	D37 for D38	D38 for D39	D39 for D40	D40 for D41	D41 for D42
Run 1	Average F/I (ad libitum)			18.05	17.95	19.69	21.72	22.82	24.31	25.63	25.45	25.28	26.16	26.35	28.22	27.74	26.23	28.98	29.48	30.44	29.56	32.77	30.44	30.77	32	34.12	32.8	29.9	32.83	32.52	31.5	32.28	34.75	33.9	31.57	33.29	32.54	32.46	33.3	31.57	35.14	32.5	32.13
	30 min F/I Grazing)		0	0.752083	0.747917	0.820417	0.905	0.950833	1.01292	1.06792	1.06042	1.05333	1.09	1.09792	1.17583	1.15583	1.09292	1.2075	1.22833	1.26833	1.23167	1.36542	1.26833	1.28208	1.33333	1.42167	1.36667	1.24583	1.36792	1.355	1.3125	1.345	1.44792	1.4125	1.31542	1.38708	1.35583	1.3525	1.3875	1.31542	1.46417	1.35417	1.33875
	Feed Limit Used		0.9	0.9	0.9	0.9	0.9	1	1	1.1	1.1	1.1	1.1	1.15	1.2	1.2	1.25	1.25	1.25	1.3	1.3	1.4	1.4	1.4	1.4	1.4	1.4	1.4	1.4	1.4	1.4	1.4	1.4	1.45	1.45	1.45	1.45	1.45	1.45	1.45	1.45	1.45	1.45
Run 2	Average F/I (ad libitum)			15.54	17.78	19.72	21.17	22.02	24.32	24.48	27.13	28.48	25.93	30.23	28.87	30.55	31.45	30.94	33.64	30.99	34.14	35.24	33.68	32.86	36.6	33.28	35.31	36.25	34.75	34.77	37.53	35.98	34.64	35.93	33.81	36.88	34.18	36.2	35.32	35.22	36.43	35.89	40.94
	30 min F/I Grazing)			0.6475	0.740833	0.821667	0.882083	0.9175	1.01333	1.02	1.13042	1.18667	1.08042	1.25958	1.20292	1.27292	1.31042	1.28917	1.40167	1.29125	1.4225	1.46833	1.40333	1.36917	1.525	1.38667	1.47125	1.51042	1.44792	1.44875	1.56375	1.49917	1.44333	1.49708	1.40875	1.53667	1.42417	1.50833	1.47167	1.4675	1.51792	1.49542	1.70583
	Feed Limit Used		0.9	0.9	0.9	0.9	1	1	1.1	1.1	1.2	1.2	1.2	1.3	1.3	1.3	1.4	1.4	1.5	1.5	1.5	1.5	1.5	1.5	1.6	1.6	1.6	1.6	1.6	1.6	1.6	1.6	1.6	1.6	1.6	1.6	1.6	1.6	1.6	1.6	1.6	1.6	1.6
Run 3	Average F/I (ad libitum)			12.475	20.13	20.81	21.165	21.175	23.69	22.145	23.93	23.1	24.62	24.445	24.195	26.475	24.25	26.705	25.04	27.395	26.83	26.875	27.495	26.505	27.745	26.605	29.01	30.48	27.69	28.96	25.69	29.03	26.19	29.58	28.91	27.07	29.16	28.78	29.05	32.43	27.6	31.37	31.37
	30 min F/I Grazing)			0.519792	0.83875	0.867083	0.881875	0.882292	0.987083	0.922708	0.997083	0.9625	1.02583	1.01854	1.00812	1.10313	1.01042	1.11271	1.04333	1.14146	1.11792	1.11979	1.14563	1.10437	1.15604	1.10854	1.20875	1.27	1.15375	1.20667	1.07042	1.20958	1.09125	1.2325	1.20458	1.12792	1.215	1.19917	1.21042	1.35125	1.15	1.30708	1.30708
	Feed Limit Used		0.9	0.9	1	1	1	1	1.1	1.1	1.1	1.1	1.2	1.2	1.2	1.3	1.3	1.3	1.3	1.3	1.3	1.3	1.4	1.4	1.4	1.4	1.4	1.4	1.4	1.4	1.4	1.4	1.4	1.4	1.4	1.4	1.5	1.5	1.5	1.5	1.5	1.5	1.5
Run 4	Average F/I (ad libitum)			18.47	19.13	19.3	22.875	22.715	24.305	25.69	26.315	27.26	29.77	27.225	29.555	28.295	30.605	29.545	29.065	30.84	27.85	32.025	29.84	30.905	31.81	29.685	31.545	32.38	32.76	32.83	31.93	32.13	32.505	34.36	32.205	32.555	32.195	31.245	33.475	31.965	34.05	32.825	34.495
	30 min F/I Grazing)			0.769583	0.797083	0.804167	0.953125	0.946458	1.01271	1.07042	1.09646	1.13583	1.24042	1.13438	1.23146	1.17896	1.27521	1.23104	1.21104	1.285	1.16042	1.33437	1.24333	1.28771	1.32542	1.23687	1.31438	1.34917	1.365	1.36792	1.33042	1.33875	1.35438	1.43167	1.34187	1.35646	1.34146	1.30188	1.39479	1.33187	1.41875	1.36771	1.43729
	Feed Limit Used		0.9	0.9	0.9	1	1	1	1.1	1.1	1.2	1.2	1.3	1.3	1.3	1.3	1.3	1.3	1.3	1.3	1.4	1.4	1.4	1.4	1.4	1.4	1.4	1.5	1.5	1.5	1.5	1.5	1.5	1.5	1.5	1.5	1.5	1.5	1.5	1.5	1.5	1.5	1.5
Cumulative F/I																Cumulative C/I		Fig 1A
Day	Ad-libitum	±Ad-libitum	Grazing	±Grazing	Meal-fed	±Meal-fed		Day	Ad Libitum Daily Food Intake	± A-L dF/I	Grazing Daily Food Intake	± Grazing dF/I	Meal-fed Daily Food Intake	± Meal-fed dF/I		Day	Ad-libitum	±Ad-libitum	Grazing	±Grazing	Meal-fed	±Meal-fed
0	0	0	0	0	0	0										0	0	0	0	0	0	0
1	16.1743	0.89089	10.8983	0.555028	11.7	0.823444		1	16.1743	0.89089	10.8983	0.555028	11.7	0.823444		1	58.798	3.23863	39.6185	2.01768	42.5327	2.99345
2	37.9629	3.24447	24.26	0.627561	25.648	1.32624		2	21.7886	3.5017	13.3617	0.420265	13.948	1.06735		2	138.006	11.7946	88.1918	2.28136	93.2376	4.82124
4	76.5857	2.83552	56.3433	2.03292	59.036	2.07709		4	9.65571	0.324259	8.02083	0.382991	8.347	0.32926		4	278.41	10.3079	204.824	7.39022	214.612	7.55078
5	97.7043	2.8344	74.7183	2.53307	76.094	2.62845		5	21.1186	0.804992	18.375	0.58463	17.058	0.730674		5	355.182	10.3038	271.622	9.20841	276.623	9.55516
6	119.604	2.93863	93.2383	2.73008	95.722	3.09066		6	21.9	0.628914	18.52	0.303216	19.628	0.552453		6	434.795	10.6827	338.947	9.92461	347.976	11.2354
7	143.174	3.00164	114.243	3.51312	114.692	3.70986		7	23.57	0.428647	21.005	1.02683	18.97	0.978294		7	520.478	10.9118	415.306	12.7712	416.937	13.4864
8	167.247	3.19712	134.377	4.3137	134.558	4.4884		8	24.0729	0.777942	20.1333	0.824862	19.866	0.964607		8	607.99	11.6224	488.496	15.6815	489.156	16.3166
9	192.489	3.68517	156.118	5.00395	155.656	4.65948		9	25.2414	0.846875	21.7417	0.875189	21.098	0.790464		9	699.749	13.3966	567.533	18.1908	565.853	16.9385
10	218.614	4.3074	178.738	5.79357	176.82	4.93936		10	26.1257	0.726541	22.62	0.888084	21.164	0.499105		10	794.724	15.6586	649.763	21.0612	642.79	17.9559
11	244.966	4.79362	201.823	6.35972	198.29	5.26534		11	26.3514	1.08247	23.085	0.938278	21.47	0.875928		11	890.518	17.4261	733.684	23.1194	720.839	19.141
12	271.381	5.3546	226.458	7.11345	220.078	5.77825		12	26.4157	0.746898	24.635	0.809851	21.788	0.753475		12	986.547	19.4655	823.239	25.8594	800.045	21.0055
13	299.18	5.87042	250.99	8.15896	242.052	6.10371		13	27.7986	0.77758	24.5317	1.14861	21.974	0.695828		13	1087.6	21.3406	912.418	29.6601	879.926	22.1887
14	327.17	6.47581	274.707	8.32861	264.682	7.02373		14	27.99	0.962949	23.7167	0.910709	22.63	1.15141		14	1189.35	23.5414	998.635	30.2768	962.192	25.5332
15	355.667	7.46496	299.067	8.93547	286.782	7.52689		15	28.4971	1.02205	24.36	0.835229	22.1	0.533404		15	1292.95	27.1372	1087.19	32.4829	1042.53	27.3623
16	384.509	7.80252	323.013	9.78105	309.252	8.11299		16	28.8414	0.654353	23.9467	1.00403	22.47	0.672228		16	1397.8	28.3643	1174.24	35.5568	1124.22	29.493
17	413.534	8.5189	347.465	10.5483	334.644	8.1568		17	29.0257	0.870167	24.4517	1.45674	25.392	0.712161		17	1503.31	30.9686	1263.13	38.346	1216.52	29.6522
18	443.381	9.07012	372.188	11.3559	357.234	9.05085		18	29.8471	0.810278	24.7233	1.26312	22.59	1.09836		18	1611.81	32.9724	1353.01	41.282	1298.64	32.9023
19	473.577	9.75047	397.865	12.8314	382.64	9.41264		19	30.1957	1.37364	25.6767	1.97388	25.406	0.592972		19	1721.58	35.4457	1446.35	46.6457	1391	34.2175
20	505.581	10.5565	422.955	14.0256	406.828	9.80793		20	32.0043	1.01696	25.09	1.4993	24.188	0.755483		20	1837.93	38.3759	1537.56	50.987	1478.93	35.6545
21	535.597	11.149	448.78	14.6508	432.538	10.422		21	30.0157	0.767826	25.825	1.55526	25.71	0.758426		21	1947.04	40.5296	1631.44	53.2597	1572.4	37.8868
22	566.607	11.7536	473.532	15.9576	457.17	10.4301		22	31.01	0.745938	24.7517	1.48646	24.632	0.779445		22	2059.77	42.7277	1721.42	58.0105	1661.94	37.9163
23	598.8	12.3411	498.345	17.1019	482.652	10.7953		23	32.1929	0.749392	24.8133	1.47777	25.482	0.878046		23	2176.8	44.8634	1811.62	62.1701	1754.57	39.2439
24	630.194	12.7727	522.717	17.9334	507.486	11.0266		24	31.3943	1.2064	24.3717	1.00759	24.834	1.03926		24	2290.93	46.4323	1900.22	65.1929	1844.85	40.0847
25	662.321	13.5642	549.007	19.4416	532.76	12.706		25	32.1271	1.02237	26.29	1.76889	25.274	1.70493		25	2407.72	49.3095	1995.79	70.6757	1936.73	46.1897
26	694.286	14.2472	573.148	19.8281	559.668	12.7822		26	31.9643	0.806497	24.1417	0.77419	26.908	0.620237		26	2523.92	51.7924	2083.55	72.0808	2034.55	46.4667
27	726.97	15.2572	599.642	20.9891	585.25	13.6428		27	32.6843	1.16994	26.4933	1.30901	25.582	0.954481		27	2642.74	55.464	2179.86	76.3011	2127.55	49.5953
28	758.979	15.4534	627.06	22.2082	611.238	14.0313		28	32.0086	0.696486	27.4183	1.29017	25.988	1.12098		28	2759.1	56.1773	2279.54	80.7328	2222.02	51.0076
29	791.091	16.5069	651.612	23.4397	636.14	14.4433		29	32.1129	1.34489	24.5517	1.4449	24.902	0.888456		29	2875.84	60.007	2368.79	85.2099	2312.55	52.5055
30	823.574	17.1939	677.835	24.7801	663.238	14.7115		30	32.4829	0.781478	26.2233	1.586	27.098	0.810095		30	2993.92	62.5046	2464.12	90.0825	2411.05	53.4805
31	856.02	18.0018	703.33	25.8992	688.816	15.3526		31	32.4457	1.24392	25.495	1.38719	25.578	1.04124		31	3111.87	65.4417	2556.8	94.1509	2504.04	55.8109
32	889.919	18.7231	729.558	27.7189	715.222	15.7896		32	33.8986	0.855207	26.2283	2.11578	26.406	0.56577		32	3235.1	68.0638	2652.15	100.766	2600.03	57.3997
33	921.93	19.6315	754.462	28.9328	741.256	16.2505		33	32.0114	0.964517	24.9033	1.39031	26.034	0.525829		33	3351.47	71.3658	2742.68	105.179	2694.67	59.0752
34	955.007	20.589	780.278	30.7031	766.912	16.9053		34	33.0771	1.19549	25.8167	1.96357	25.656	0.744658		34	3471.72	74.8468	2836.53	111.614	2787.94	61.4554
35	987.476	21.4914	806.082	32.0204	793.814	17.8449		35	32.4686	1.09102	25.8033	1.40941	26.902	1.49798		35	3589.75	78.1273	2930.33	116.403	2885.73	64.871
36	1020.09	22.3078	828.897	33.1389	818.464	17.0426		36	32.6186	1.05443	22.815	1.19902	24.65	1.6863		36	3708.33	81.0951	3013.27	120.469	2975.34	61.9547
37	1053.1	23.1035	853.957	34.0708	845.406	18.8046		37	33.0014	0.9874	25.06	1.17368	26.942	1.99125		37	3828.29	83.9878	3104.37	123.857	3073.29	68.3601
38	1085.2	23.7705	879.482	35.1337	870.726	19.1914		38	32.1014	0.755426	25.525	1.38356	25.32	0.956415		38	3944.99	86.4122	3197.16	127.721	3165.33	69.7659
39	1119.71	23.9765	905.208	36.1382	897.722	19.6221		39	34.5157	0.710402	25.7267	1.38382	26.996	0.748041		39	4070.47	87.1613	3290.68	131.372	3263.47	71.3317
40	1152.23	24.9004	929.85	36.9279	923.802	20.2609		40	32.5157	1.02608	24.6417	0.900013	26.08	0.831282		40	4188.67	90.5198	3380.26	134.243	3358.28	73.6542
41	1186.57	25.6893	954.77	37.8985	949.708	19.942		41	34.3457	0.877355	24.92	1.27989	25.906	1.66953		41	4313.53	93.3877	3470.85	137.771	3452.45	72.4949
42	1219.27	26.5108	979.393	38.8609	975.644	20.7072		42	32.6971	1.2587	24.6233	1.08965	25.936	0.959263		42	4432.39	96.3741	3560.37	141.27	3546.74	75.2765
Body Weights
Animal #	Tail Code	DOB	Strain	Treatment	Date	Comments	Start Weight	±Start Weight	BW1	∆BW1	BW2	∆BW (D2)	∆BW2	BW4	∆BW (D4)	∆BW4	BW5	∆BW (D5)	∆BW5	BW6	∆BW (D6)	∆BW6	BW7	∆BW (D7)	∆BW7	BW8	∆BW (D8)	∆BW8	BW9	∆BW (D9)	∆BW9	BW10	∆BW (D10)	∆BW10	BW11	∆BW (D11)	∆BW11	BW12	∆BW (D12)	∆BW12	BW13	∆BW (D13)	∆BW13	BW14	∆BW (D14)	∆BW14	BW15	∆BW (D15)	∆BW15
1	1	40681	CD (C River)	Ad libitum-fed	40710	NM06	106.91	-3.39143	118.26	11.35	125.42	7.16	18.51	146.46	10.52	39.55	157.11	10.65	50.2	166.62	9.51	59.71	175.77	9.15	68.86	183.35	7.58	76.44	188.49	5.14	81.58	196.44	7.95	89.53	206.01	9.57	99.1	214.77	8.76	107.86	219.56	4.79	112.65	228.82	9.26	121.91	236.37	7.55	129.46
3	5	40681	CD (C River)	Ad libitum-fed	40710	NM06	83.81	19.7086	96.11	12.3	105.62	9.51	21.81	120.91	7.645	37.1	129.23	8.32	45.42	138.31	9.08	54.5	149.31	11	65.5	158.02	8.71	74.21	164.66	6.64	80.85	174.68	10.02	90.87	181.92	7.24	98.11	189.64	7.72	105.83	198.83	9.19	115.02	206.68	7.85	122.87	212.53	5.85	128.72
6	2	41167	CD (C River)	Ad libitum-fed	41200	Code 06	105.43	-1.91143	117.98	12.55	126.31	8.33	20.88	149.71	11.7	44.28	159.95	10.24	54.52	170.09	10.14	64.66	177.95	7.86	72.52	186.87	8.92	81.44	199.27	12.4	93.84	209.21	9.94	103.78	224.31	15.1	118.88	227.96	3.65	122.53	238.67	10.71	133.24	245.61	6.94	140.18	256.69	11.08	151.26
8	7	41167	CD (C River)	Ad libitum-fed	41200	Code 06	86.28	17.2386	95.85	9.57	105.24	9.39	18.96	123.93	9.345	37.65	133.13	9.2	46.85	142.41	9.28	56.13	151.31	8.9	65.03	158.43	7.12	72.15	169.14	10.71	82.86	180.21	11.07	93.93	187.69	7.48	101.41	195.66	7.97	109.38	201.4	5.74	115.12	208.96	7.56	122.68	220.27	11.31	133.99
13	4	41872	CD (C River)	Ad libitum-fed	41900	Code 06	118.77	-15.2514	126.94	8.17	135.41	8.47	16.64	155.72	10.155	36.95	163.46	7.74	44.69	171.53	8.07	52.76	178.48	6.95	59.71	187.26	8.78	68.49	195.5	8.24	76.73	202.68	7.18	83.91	212.39	9.71	93.62	218.72	6.33	99.95	226.39	7.67	107.62	234.05	7.66	115.28	239.42	5.37	120.65
19	2	41921	CD (C River)	Ad libitum-fed	41949	Code 06	110.92	-7.40143	125.3	14.38	134.01	8.71	23.09	151.24	8.615	40.32	160.36	9.12	49.44	165.14	4.78	54.22	177.93	12.79	67.01	184.36	6.43	73.44	193.04	8.68	82.12	202.19	9.15	91.27	211.01	8.82	100.09	219.23	8.22	108.31	229.23	10	118.31	238.02	8.79	127.1	247.6	9.58	136.68
20	3	41921	CD (C River)	Ad libitum-fed	41949	Code 06	112.51	-8.99143	128.75	16.24	136.87	8.12	24.36	157.21	10.17	44.7	168.56	11.35	56.05	181.62	13.06	69.11	189.58	7.96	77.07	198.22	8.64	85.71	209.12	10.9	96.61	221.05	11.93	108.54	230.39	9.34	117.88	239.88	9.49	127.37	247.24	7.36	134.73	254.48	7.24	141.97	263.61	9.13	151.1
						MEAN	103.519	-2.43615e-14	115.599	12.08	124.126	8.52714	20.6071	143.597	9.73571	40.0786	153.114	9.51714	49.5957	162.246	9.13143	58.7271	171.476	9.23	67.9571	179.501	8.02571	75.9829	188.46	8.95857	84.9414	198.066	9.60571	94.5471	207.674	9.60857	104.156	215.123	7.44857	111.604	223.046	7.92286	119.527	230.946	7.9	127.427	239.499	8.55286	135.98
						±SEM	5.045	5.045	5.29661	1.03494	5.10142	0.30162	1.03071	5.64369	0.502794	1.23351	5.83631	0.488314	1.65714	6.00987	0.934529	2.312	5.7255	0.765475	2.11681	5.79152	0.370957	2.20955	6.08263	0.966477	2.7736	6.0928	0.629871	3.2514	6.71094	0.988053	3.78701	6.61135	0.73206	3.67395	6.80686	0.825901	3.93235	6.7353	0.31527	3.76555	6.98532	0.897326	4.35554
4	2	40681	CD (C River)	Grazing	40710	NM06	103.66	2.45833	105.9	2.24	113.65	7.75	9.99	128.5	7.425	24.84	136.91	8.41	33.25	144.31	7.4	40.65	152.1	7.79	48.44	158.77	6.67	55.11	168.9	10.13	65.24	176.65	7.75	72.99	185.27	8.62	81.61	193.93	8.66	90.27	203.96	10.03	100.3	211.59	7.63	107.93	217.64	6.05	113.98
5	4	40681	CD (C River)	Grazing	40710	NM06	98.23	7.88833	106.98	8.75	113.37	6.39	15.14	132.98	9.805	34.75	142.93	9.95	44.7	146.25	3.32	48.02	157.49	11.24	59.26	164.96	7.47	66.73	173.72	8.76	75.49	181.41	7.69	83.18	191.33	9.92	93.1	202.22	10.89	103.99	207.14	4.92	108.91	214.08	6.94	115.85	218.46	4.38	120.23
9	3	41167	CD (C River)	Grazing	41200	Code 06	100.98	17.38	102.19	1.21	114.84	12.65	13.86	138.14	11.65	37.16	145.76	7.62	44.78	152.15	6.39	51.17	165.09	12.94	64.11	169.44	4.35	68.46	180.87	11.43	79.89	189.57	8.7	88.59	207.23	17.66	106.25	210.63	3.4	109.65	223.54	12.91	122.56	229.63	6.09	128.65	237.72	8.09	136.74
15	5	41872	CD (C River)	Grazing	41900	Code 06	116.71	-10.5917	124.71	8	130.71	6	14	144.84	7.065	28.13	155.18	10.34	38.47	160.08	4.9	43.37	172.47	12.39	55.76	179.53	7.06	62.82	185.75	6.22	69.04	199.48	13.73	82.77	197.85	-1.63	81.14	211.06	13.21	94.35	219.91	8.85	103.2	225.7	5.79	108.99	231.81	6.11	115.1
21	4	41921	CD (C River)	Grazing	41949	Code 06	107.06	-0.941667	116.42	9.36	123.07	6.65	16.01	137.76	7.345	30.7	147.78	10.02	40.72	156.82	9.04	49.76	167.29	10.47	60.23	171.72	4.43	64.66	179.01	7.29	71.95	192.35	13.34	85.29	198.04	5.69	90.98	208.5	10.46	101.44	215.57	7.07	108.51	228.18	12.61	121.12	231.55	3.37	124.49
22	6	41921	CD (C River)	Grazing	41949	Code 06	110.07	-3.95167	117.73	7.66	125.37	7.64	15.3	140.46	7.545	30.39	150.6	10.14	40.53	160.66	10.06	50.59	169.49	8.83	59.42	176.77	7.28	66.7	186.57	9.8	76.5	190.69	4.12	80.62	200.55	9.86	90.48	209.25	8.7	99.18	216.14	6.89	106.07	224.75	8.61	114.68	232.87	8.12	122.8
						MEAN	106.118	2.04028	112.322	6.20333	120.168	7.84667	14.05	137.113	8.4725	30.995	146.527	9.41333	40.4083	153.378	6.85167	47.26	163.988	10.61	57.87	170.198	6.21	64.08	179.137	8.93833	73.0183	188.358	9.22167	82.24	196.712	8.35333	90.5933	205.932	9.22	99.8133	214.377	8.445	108.258	222.322	7.945	116.203	228.342	6.02	122.223
						±SEM	2.7286	3.9751	3.52108	1.4427	2.9648	1.00147	0.87777	2.33558	0.754583	1.8134	2.57583	0.457002	1.75728	2.85387	1.03082	1.75146	3.1511	0.819239	2.1773	3.11558	0.585793	1.96177	2.80559	0.785474	2.18267	3.32613	1.50662	2.15234	3.10001	2.57015	3.74897	2.73129	1.35035	2.81765	3.05502	1.14523	3.15561	3.09912	1.02305	3.1729	3.3811	0.783496	3.36091
						%-Control	102.511	-8375020791422697	97.1653	51.3521	96.8118	92.0199	68.1802	95.4847	87.0249	77.3356	95.6976	98.9092	81.4755	94.5346	75.0339	80.4739	95.6336	114.951	85.1566	94.8173	77.3763	84.3348	95.0529	99.7741	85.9632	95.0989	96.0019	86.9831	94.7212	86.9363	86.9787	95.7275	123.782	89.435	96.1133	106.59	90.5722	96.2658	100.57	91.192	95.3416	70.3858	89.8833
10	6	41167	CD (C River)	Meal-fed	41200	Code 06	100.38	7.526	111.59	11.21	117.49	5.9	17.11	135.28	8.895	34.9	142.65	7.37	42.27	152.43	9.78	52.05	161.18	8.75	60.8	162.93	1.75	62.55	171.5	8.57	71.12	178.58	7.08	78.2	188.14	9.56	87.76	193.18	5.04	92.8	197.72	4.54	97.34	203.29	5.57	102.91	205.46	2.17	105.08
16	2	41872	CD (C River)	Meal-fed	41900	Code 06	115.65	-7.744	120.82	5.17	130.89	10.07	15.24	148.58	8.845	32.93	154.74	6.16	39.09	166.66	11.92	51.01	173.69	7.03	58.04	181.8	8.11	66.15	190.26	8.46	74.61	196.33	6.07	80.68	202.77	6.44	87.12	211.68	8.91	96.03	222.32	10.64	106.67	228.46	6.14	112.81	234.13	5.67	118.48
17	6	41872	CD (C River)	Meal-fed	41900	Code 06	113.66	-5.754	123.4	9.74	134.36	10.96	20.7	154.36	10	40.7	164.91	10.55	51.25	173.94	9.03	60.28	180.47	6.53	66.81	193.65	13.18	79.99	200.92	7.27	87.26	207.2	6.28	93.54	212.39	5.19	98.73	222.33	9.94	108.67	229.11	6.78	115.45	235.04	5.93	121.38	243.83	8.79	130.17
23	1	41921	CD (C River)	Meal-fed	41949	Code 06	98.91	8.996	111.16	12.25	117	5.84	18.09	133.53	8.265	34.62	143.53	10	44.62	155.3	11.77	56.39	161.52	6.22	62.61	168.23	6.71	69.32	180.12	11.89	81.21	187.37	7.25	88.46	197.04	9.67	98.13	208.86	11.82	109.95	211.12	2.26	112.21	223.28	12.16	124.37	225.6	2.32	126.69
24	5	41921	CD (C River)	Meal-fed	41949	Code 06	110.93	-3.024	120.24	9.31	128.28	8.04	17.35	140.96	6.34	30.03	147.1	6.14	36.17	156.74	9.64	45.81	161.28	4.54	50.35	165.35	4.07	54.42	176.8	11.45	65.87	187.86	11.06	76.93	194.17	6.31	83.24	202.16	7.99	91.23	209.48	7.32	98.55	215.13	5.65	104.2	220.93	5.8	110
						MEAN	107.906	-8.52651e-15	117.442	9.536	125.604	8.162	17.698	142.542	8.469	34.636	150.586	8.044	42.68	161.014	10.428	53.108	167.628	6.614	59.722	174.392	6.764	66.486	183.92	9.528	76.014	191.468	7.548	83.562	198.902	7.434	90.996	207.642	8.74	99.736	213.95	6.308	106.044	221.04	7.09	113.134	225.99	4.95	118.084
						±SEM	3.4626	3.4626	2.53423	1.21084	3.54708	1.04863	0.885276	3.95334	0.601709	1.74596	4.16745	0.941672	2.57531	4.02219	0.592549	2.45958	4.00529	0.678208	2.74232	5.81745	1.94136	4.19275	5.2373	0.906369	3.75695	4.83243	0.906484	3.19837	4.11441	0.916693	3.13336	4.86173	1.12267	3.98959	5.4373	1.4058	3.59725	5.50484	1.27155	4.35141	6.44888	1.23757	4.76837
						%-Control	104.238	35	101.595	78.9404	101.191	95.7179	85.8828	99.2652	86.989	86.4202	98.3488	84.5212	86.0558	99.2408	114.199	90.4318	97.7561	71.6576	87.8819	97.1535	84.2791	87.5013	97.591	106.356	89.4899	96.6689	78.5782	88.3813	95.7759	77.3684	87.3653	96.5225	117.338	89.3657	95.922	79.6177	88.7196	95.7108	89.7468	88.7833	94.3596	57.8754	86.8392
	BODY WEIGHT						∆BW	Fig 1B											Fig 1C	Fig 1D	Fig 1H	Fig 1I	Fig 1J	Fig 1K			Experiment:	j	Nature:	Long-term Continuous Feeding (male CD rats)					Diet:		SDS 801066 RM3 (E)		Caloric value:	15.21Mj/kg		1MJ:kcal	239.006		3.63528		kcal/g
Day	Ad libitum	± Ad libitum	Grazing	±Grazing	Meal-fed	±Meal-fed	Ad libitum	± Ad libitum	Grazing	±Grazing	Meal-fed	±Meal-fed		Animal #	Tail Code	DOB	Strain	Treatment	N-A Length	Tibial Length	EPW	GZW	PZW	HZW												Supplementary Table 1								Fig 1)
0	103.519	5.045	106.118	2.7286	107.906	3.4626	-2.43615e-14	5.045	2.04028	3.9751	-8.52651e-15	3.4626		1	1	40681	CD (C River)	Ad libitum-fed	24.2	43.43	354.73	11.25	182.42	161.03			Animal #	Tail Code	DOB	Strain	Treatment	Date	Comments	Start Weight	Final BW	Final ∆BW	cum C/I	Tibial Length	Tibial EPW	Germinal Z	Proliferative Z	Hypertrophic Z	1st BrdU +ve	Growth rate
1	115.599	5.29661	112.322	3.52108	117.442	2.53423	12.08	1.03494	6.20333	1.4427	9.536	1.21084		3	5	40681	CD (C River)	Ad libitum-fed	24.5	41.18	352.54	13.95	192.26	147.56			j1	1		SD (C River)	Ad libitum	43594	Code 7	192.64	359.78	167.14	2370.46	41.36	238.148	8.66889	133.341	94.6767	146.297	5.22488
2	124.126	5.10142	120.168	2.9648	125.604	3.54708	20.6071	1.03071	14.05	0.87777	17.698	0.885276		6	2	41167	CD (C River)	Ad libitum-fed	24.4	41.57	353.33	17.83	201.21	134.04			j2	2		SD (C River)	Ad libitum	43594	Code 7	178.02	330.9	152.88	2022.7	39.51	173.892	7.27667	90.7333	66.6	130.265	4.65233
4	143.597	5.64369	137.113	2.33558	142.542	3.95334	40.0786	1.23351	30.995	1.8134	34.636	1.74596		8	7	41167	CD (C River)	Ad libitum-fed	24.3	41.04	336.8	10.23	168.44	157.78			j3	5		SD (C River)	Ad libitum	43594	Code 7	166.3	306.46	140.16	2014.42	39.06	213.8	7.78889	124.966	78.8656	170.563	6.09155
5	153.114	5.83631	146.527	2.57583	150.586	4.16745	49.5957	1.65714	40.4083	1.75728	42.68	2.57531		13	4	41872	CD (C River)	Ad libitum-fed	24	42.15	375.59	16.23	217.25	143.22			j8	7		SD (C River)	Ad libitum	43615	Code 7	189.19	384.46	195.27	2391.87	41.36	205.481	7.84111	114.159	81.56	173.724	6.20444
6	162.246	6.00987	153.378	2.85387	161.014	4.02219	58.7271	2.312	47.26	1.75146	53.108	2.45958		19	2	41921	CD (C River)	Ad libitum-fed	24.2	41.46	324.39	12.71	184.56	127.47			j9	6		SD (C River)	Ad libitum	43615	Code 7	178.41	323	144.59	2136.56	38.67	193.532	8.73667	96.2322	88.0544	138.103	4.93226
7	171.476	5.7255	163.988	3.1511	167.628	4.00529	67.9571	2.11681	57.87	2.1773	59.722	2.74232		20	3	41921	CD (C River)	Ad libitum-fed	24.7	41.4	370.12	16.76	192.32	160.81			j10	2		SD (C River)	Ad libitum	43615	Code 7	162.95	342.58	179.63	2296.37	37.07	247.837	9.62556	131.089	105.447	136.934	4.89052
8	179.501	5.79152	170.198	3.11558	174.392	5.81745	75.9829	2.20955	64.08	1.96177	66.486	4.19275							24.3286	41.7471	352.5	14.1371	191.209	147.416			j15	6		SD (C River)	Ad libitum	43657	Code 7	168.43	362.52	194.09	2489.37	38.02	184.318	7.31333	107.748	67.3978	144.464	5.15942
9	188.46	6.08263	179.137	2.80559	183.92	5.2373	84.9414	2.7736	73.0183	2.18267	76.014	3.75695							0.0865043	0.310543	6.70099	1.09729	5.81536	5.03923			j16	3		SD (C River)	Ad libitum	43657	Code 7	148.7	342.05	193.35	2280.81	39.39	248.92	8.79333	153.491	84.57	154.823	5.5294
10	198.066	6.0928	188.358	3.32613	191.468	4.83243	94.5471	3.2514	82.24	2.15234	83.562	3.19837															j17	2		SD (C River)	Ad libitum	43657	Code 7	137.96	260.75	122.79	2124.75	38.11	186.856	7.96	105.009	71.8467	140.416	5.01484
11	207.674	6.71094	196.712	3.10001	198.902	4.11441	104.156	3.78701	90.5933	3.74897	90.996	3.13336		4	2	40681	CD (C River)	Grazing	23.8	41.01	271.95	13.64	148.26	109.82			j22	6		SD (C River)	Ad libitum	43678	Code 7	191.76	380.84	189.08	2329.59	39.86	249.923	9.12889	139.502	101.918	159.59	5.69964
12	215.123	6.61135	205.932	2.73129	207.642	4.86173	111.604	3.67395	99.8133	2.81765	99.736	3.98959		5	4	40681	CD (C River)	Grazing	23.7	39.33	293.35	12.64	160.58	119.23			j23	3		SD (C River)	Ad libitum	43678	Code 7	169.81	319.62	149.81	2300.73	39.13	222.32	8.54111	113.503	98.3522	135.027	4.82238
13	223.046	6.80686	214.377	3.05502	213.95	5.4373	119.527	3.93235	108.258	3.15561	106.044	3.59725		9	3	41167	CD (C River)	Grazing	24.1	40.81	295.77	13.28	149.91	130.94			j24	7		SD (C River)	Ad libitum	43678	Code 7	166.93	329.46	162.53	2160.95	38.43	248.896	8.64778	128.454	108.909	165.606	5.91448
14	230.946	6.7353	222.322	3.09912	221.04	5.50484	127.427	3.76555	116.203	3.1729	113.134	4.35141		15	5	41872	CD (C River)	Grazing	23.5	41.34	304.4	13.17	160.3	130.52									MEAN	170.925	336.868	165.943	2243.21	39.1642	217.827	8.36019	119.852	87.3497	149.651	5.34468
15	239.499	6.98532	228.342	3.3811	225.99	6.44888	135.98	4.35554	122.223	3.36091	118.084	4.76837		21	4	41921	CD (C River)	Grazing	23.5	39.73	290.37	15.37	155.08	119.45									±SEM	4.79478	9.82418	7.04585	43.2606	0.36824	8.28797	0.208858	5.34523	4.23009	4.26857	0.152449
16	247.653	6.80456	237.193	3.22701	234.934	6.17756	144.134	4.11132	131.075	3.72043	127.028	4.79085		22	6	41921	CD (C River)	Grazing	23	41.98	305.06	11.67	164.13	128.38
17	256.973	6.8424	245.375	3.86211	246.906	6.98755	153.454	3.76973	139.257	4.0888	139	4.85587							23.6	40.7	293.483	13.295	156.377	123.057			j4	6		SD (C River)	Grazing	43594	Code 7	188.57	339.6	151.03	1906.74	40.54	173.741	7.65556	101.353	64.5333	118.558	4.23421
18	264.563	6.91263	252.625	3.84727	249.648	6.55515	161.044	4.79562	146.507	5.1288	141.742	4.96502							0.150555	0.407185	4.93902	0.500338	2.59842	3.411			j5	4		SD (C River)	Grazing	43594	Code 7	169.22	310.37	141.15	1841.56	38.01	187.902	7.22111	95.1456	82.8078	99.3533	3.54833
19	272.626	6.74344	260.113	5.07017	259.298	6.2114	169.107	4.58983	153.995	5.68171	151.392	4.28289							97.0053	97.4917	83.2577	94.043	81.7833	83.4759			j11	4		SD (C River)	Grazing	43615	Code 7	181.84	302.14	120.3	1706.69	37.9	177.104	6.72444	93.5522	66.0289	129.657	4.6306
20	281.414	6.4426	267	4.25264	265.296	6.95974	177.896	4.19311	160.882	5.54601	157.39	4.76355															j12	1		SD (C River)	Grazing	43615	Code 7	164.4	294.91	130.51	1688.91	37.11	180.064	6.68667	101.021	65.6556	142.052	5.07329
21	287.869	6.59411	1462	4.70497	1462	6.33211	184.35	4.02239	168.785	4.9973	166.05	4.38734		10	6	41167	CD (C River)	Meal-fed	23.4	41.37	308.96	12.67	166	129.49			j18	7		SD (C River)	Grazing	43657	Code 7	155.45	317.67	162.22	1907.83	37.81	176.103	7.95444	101.828	64.7333	135.612	4.84329
22	297.846	6.84651	281.55	5.84945	281.692	5.60895	194.327	4.59255	175.432	6.6422	173.786	3.77361		16	2	41872	CD (C River)	Meal-fed	24.1	42.43	324.88	14.6	171.75	138.21			j25	4		SD (C River)	Grazing	43678	Code 7	185.76	308.65	122.89	1799.39	38.58	193.892	8.46556	95.1744	88.3267	132.832	4.74401
23	305.609	6.40135	287.358	6.2533	287.638	6.48826	202.09	4.51871	181.24	7.07364	179.732	3.99617		17	6	41872	CD (C River)	Meal-fed	24.5	41.72	319.57	10.9	177.93	130.19			j26	2		SD (C River)	Grazing	43678	Code 7	183.8	316.25	132.45	1992.31	38.22	168.719	9.20333	86.7656	70.8111	123.016	4.39341
24	313.401	6.92334	293.193	6.24457	294.122	6.343	209.883	4.96748	187.075	6.59277	186.216	4.211		23	1	41921	CD (C River)	Meal-fed	23.2	41.68	368.57	13.73	202.04	153.04									MEAN	175.577	312.799	137.221	1834.78	38.31	179.647	7.70159	96.4057	71.8424	125.869	4.49531
25	320.574	6.94702	299.608	7.54975	300.524	7.003	217.056	4.72225	193.49	8.2321	192.618	5.43864		24	5	41921	CD (C River)	Meal-fed	24.1	40.94	349.87	13.26	201.56	135.03									±SEM	4.75542	5.36895	5.75403	42.064	0.408307	3.25348	0.349172	2.06651	3.68093	5.31023	0.189651
26	327.119	7.79017	303.713	6.10516	310.31	6.77599	223.6	5.54724	197.595	6.79877	202.404	4.62419						MEAN	23.86	41.628	334.37	13.032	183.856	137.192									%-Control	102.722	92.8548	82.6917	81.7923	97.819	82.4722	92.1222	80.4371	82.2468	84.1081	84.1081
27	335.027	7.43066	310.033	8.52253	312.462	6.82891	231.509	5.55483	203.915	9.18725	204.556	4.70401						±SEM	0.242074	0.244364	10.8735	0.619447	7.56505	4.27328
28	341.65	7.36047	318.687	8.08609	319.3	5.87289	238.131	5.30417	212.568	8.94614	211.394	3.64879						%-Control	98.074	99.7146	94.8567	92.1827	96.1547	93.0647			j6	7		SD (C River)	Meal-fed	43594	Code 7	186.35	335.83	149.48	1836	38.58	211.491	7.30556	127.101	76.1322	180.328	6.44028
29	348.644	6.81438	321.515	8.9082	325.692	7.01269	245.126	5.38979	215.397	9.7127	217.786	4.90924															j7	3		SD (C River)	Meal-fed	43594	Code 7	169.43	333.35	163.92	1840.76	37.96	190.763	7.41667	100.071	83.3767	133.032	4.75115
30	357.91	6.8867	331.32	8.36434	332.21	5.12616	254.391	5.48052	225.202	9.42307	224.304	3.18381															j13	5		SD (C River)	Meal-fed	43615	Code 7	183.57	354.33	170.76	1907.14	38.3	212.529	7.76444	136.092	67.8978	141.152	5.04115
31	361.069	7.76214	331.688	9.92933	337.668	6.49507	257.55	6.18243	225.57	10.6396	229.762	4.2171															j14	3		SD (C River)	Meal-fed	43615	Code 7	176.92	348.53	171.61	1931.28	38.07	196.519	8.77444	107.018	76.8211	139.444	4.98016
32	369.307	7.59179	337.143	10.5911	342.754	5.61399	265.789	5.85	231.025	11.3526	234.848	3.47281															j20	4		SD (C River)	Meal-fed	43657	Code 7	154.76	330.44	175.68	1765.33	36.86	207.226	9.27111	107.427	89.9722	137.861	4.92361
33	374.016	7.72799	340.657	10.4259	347.468	5.13358	270.497	5.98356	234.538	11.1063	239.562	3.42947															j27	1		SD (C River)	Meal-fed	43678	Code 7	183.99	330.11	146.12	1819.49	38.66	216.027	9.89778	119.207	87.3122	148.299	5.29639
34	380.689	7.91328	346.025	11.3103	352.988	5.49799	277.17	6.35029	239.907	11.9962	245.082	3.52862																					MEAN	175.837	338.765	162.928	1850	38.0717	205.759	8.405	116.153	80.252	146.686	5.23879
35	386.596	8.10933	350.935	10.8867	359.22	5.01572	283.077	6.26772	244.817	11.6263	251.314	3.54395																					±SEM	4.91005	4.16243	5.04537	24.6662	0.266913	4.06823	0.436307	5.61245	3.34397	7.02789	0.250996
36	392.437	7.47051	349.758	10.9722	361.376	3.81647	288.919	5.98006	243.64	11.5916	253.47	1.35176																					%-Control	102.874	100.563	98.1831	82.4709	97.2105	94.4599	100.536	96.9131	91.8744	98.0188	98.0188
37	397.304	7.28924	357.765	11.1014	369.93	5.22143	293.786	5.41342	251.647	11.6357	262.024	3.84656
38	403.011	8.035	362.285	11.5193	373.014	5.08331	299.493	6.3575	256.167	12.1921	265.108	3.68026
39	410.266	8.04237	364.857	11.5728	378.61	6.14784	306.747	6.1289	258.738	12.2148	270.704	4.47405
40	415.159	8.13111	368.58	10.9588	384.308	5.26846	311.64	6.8109	262.462	11.5481	276.402	4.15405
41	421.193	7.8607	371.92	11.8181	388.68	5.00987	317.674	6.21052	265.802	12.5534	280.774	4.21575
42	426.481	7.92386	376.817	11.8436	392.944	4.36177	322.963	6.50925	270.698	12.4228	285.038	3.7878
[truncated: 160 more columns]

## Sheet: Fig 2 & Suppl Table S2
Experiment:	w	Nature:	Long-term Continuous Feeding (male CD rats)					Diet:	SDS 801066 RM3 (E)		Caloric value:	15.21Mj/kg	1MJ:kcal	239.006		3.63528	kcal/g
Food Intake Data
WT						HOPPER WEIGHTS
Animal #	Colony #/Tail code	DOB	Strain	Treatment	Date	Start Weight	HW1	∆HW1	Start Weight 2	HW2	∆HW2	Cum F/I 2	Start Weight 3	HW3	∆HW3	Cum F/I 3	Start Weight 4	HW4	∆HW4	Cum F/I 4	Start Weight 5	HW5	∆HW5	Cum F/I 5	Start Weight 6	HW6	∆HW6	Cum F/I 6	Start Weight 7	HW7	∆HW7	Cum F/I 7	Start Weight 8	HW8	∆HW8	Cum F/I 8	Start Weight 9	HW9	∆HW9	Cum F/I 9	Start Weight 10	HW10	∆HW10	Cum F/I 10	Start Weight 11	HW11	∆HW11	Cum F/I 11	Start Weight 12
Omega 1	49/L1R0	41136	Ghrelin +/+	Ad libitum-fed	41375	110.37	106.51	3.86	108.51	105.03	3.48	7.34	104.02	99.45	4.57	11.91	109.4	104.19	5.21	17.12	108.69	104.46	4.23	21.35	109.63	106.77	2.86	24.21	113.04	108.82	4.22	28.43	112.52	108.55	3.97	32.4	112	107.16	4.84	37.24	115.34	109.3	6.04	43.28	111.01	108.2	2.81	46.09	113.25
Omega 15	127/L2R0	41380	Ghrelin +/+	Ad libitum-fed	41606	116.75	114.48	2.27	113.73	108.44	5.29	7.56	108.72	104.16	4.56	12.12	114.38	108.78	5.6	17.72	117.86	113.29	4.57	22.29	117.44	112.95	4.49	26.78	119.94	115.33	4.61	31.39	120.96	117.83	3.13	34.52	120.31	116.12	4.19	38.71	123.47	119	4.47	43.18	118.37	113.04	5.33	48.51	115.59
Omega 22	187/L1R0	41419	Ghrelin +/+	Ad libitum-fed	41646	102.11	98.09	4.02	100.98	97.5	3.48	7.5	106.15	101.25	4.9	12.4	101.34	98.11	3.23	15.63	103.37	98.88	4.49	20.12	104.97	101.15	3.82	23.94	99.9	97.63	2.27	26.21	102.65	98.04	4.61	30.82	108.14	103.68	4.46	35.28	110.51	106.29	4.22	39.5	110.14	105.44	4.7	44.2	115.57
Omega 27	200/L1R0	41424	Ghrelin +/+	Ad libitum-fed	41676	111.94	107.79	4.15	116.53	110.63	5.9	10.05	116.29	110.31	5.98	16.03	116.81	111.79	5.02	21.05	116.55	111.63	4.92	25.97	116.3	111.78	4.52	30.49	116.15	113.25	2.9	33.39	116.78	113.56	3.22	36.61	116.19	111.79	4.4	41.01	117.22	111.72	5.5	46.51	116.06	111.5	4.56	51.07	115.82
Omega 33	258/L1R1	41461	Ghrelin +/+	Ad libitum-fed	41698	116.86	113.72	3.14	117.4	112.82	4.58	7.72	116.66	112.06	4.6	12.32	117.22	112.76	4.46	16.78	117.68	112.97	4.71	21.49	117.02	113.16	3.86	25.35	115.27	109.93	5.34	30.69	118.53	112.54	5.99	36.68	115.64	110.87	4.77	41.45	114	109.37	4.63	46.08	113.64	109.04	4.6	50.68	113.64
Omega 34	285/L1R0	41468	Ghrelin +/+	Ad libitum-fed	41698	118.39	115.7	2.69	120.29	115.62	4.67	7.36	118.33	113.95	4.38	11.74	121.34	116.84	4.5	16.24	120.75	116.67	4.08	20.32	121.26	118.01	3.25	23.57	119.64	115.43	4.21	27.78	117.81	113.07	4.74	32.52	117.43	112.92	4.51	37.03	118.6	113.61	4.99	42.02	118.9	112.95	5.95	47.97	118.24
					MEAN			3.355			4.56667	7.92167			4.83167	12.7533			4.67	17.4233			4.5	21.9233			3.8	25.7233			3.925	29.6483			4.27667	33.925			4.52833	38.4533			4.975	43.4283			4.65833	48.0867
					±SEM			0.315961			0.394695	0.429452			0.239672	0.663032			0.337915	0.782367			0.125804	0.872719			0.269852	1.0659			0.462938	1.07882			0.439194	0.984783			0.0985703	0.985741			0.280128	1.065			0.430143	1.07875
Omega 11	114/L2R0	41314	Ghrelin +/+	Grazing	41550	280.28	273.93	6.35	286.34	281	5.34	11.69	288.51	275.15	4.5	16.19	281.42	277.76	3.66	19.85	287.1	279.47	7.63	27.48	301.33	295.04	6.29	33.77	295.04	289.66	5.38	39.15	292.09	288.91	3.18	42.33	288.83	282.28	6.55	48.88	290.7	288.88	1.82	50.7	288.91	281.6	7.31	58.01	298.09
Omega 23	175/L0R1	41402	Ghrelin +/+	Grazing	41646	228.51	223.86	4.65	233.65	230.2	3.45	8.1	242.99	237.87	5.12	13.22	231.25	226.39	4.86	18.08	236.65	229.44	7.21	25.29	245.9	240.11	5.79	31.08	240.11	235.73	4.38	35.46	251.19	245.98	5.21	40.67	255.9	251.5	4.4	45.07	250.05	244.84	5.21	50.28	273.96	269.05	4.91	55.19	279.12
Omega 36	282/L1R0	41468	Ghrelin +/+	Grazing	41698	252.1	248.42	3.68	258.53	253.77	4.76	8.44	265.03	261.57	3.46	11.9	269.29	264.64	4.65	16.55	271.76	265.93	5.83	22.38	270.31	263.74	6.57	28.95	261.02	253.66	7.36	36.31	245.17	228.47	5.69	42	202.07	198.05	4.02	46.02	201.64	198.37	3.27	49.29	209.68	206.22	3.46	52.75	211.32
Omega 41	304/L0R1	41484	Ghrelin +/+	Grazing	41725	252.83	248.66	4.17	248.66	243.14	5.52	9.69	255.11	248.65	6.46	16.15	237.13	228.96	8.17	24.32	208.94	202.29	6.65	30.97	209.44	203.84	5.6	36.57	217.46	212.53	4.93	41.5	231.81	226.47	5.34	46.84	234.27	228.35	5.92	52.76	262.1	256.58	5.52	58.28	224.32	219.02	5.3	63.58	222.62
Omega 43	321/L1R1	41503	Ghrelin +/+	Grazing	41725	252.42	247.85	4.57	259.12	252.91	6.21	10.78	253.54	245.72	7.82	18.6	236.33	228.65	7.68	26.28	216.07	210.48	5.59	31.87	216.17	211.65	4.52	36.39	221.18	216.5	4.68	41.07	224.88	220.29	4.59	45.66	216.15	211.33	4.82	50.48	228.14	224.51	3.63	54.11	207.5	203.77	3.73	57.84	228.92
					MEAN			4.684			5.056	9.74			5.472	15.212			5.804	21.016			6.582	27.598			5.754	33.352			5.346	38.698			4.802	43.5			5.142	48.642			3.89	52.532			4.942	57.474
					±SEM			0.450662			0.463385	0.680669			0.761777	1.18853			0.892662	1.85136			0.390313	1.76336			0.353618	1.48828			0.529487	1.22207			0.442735	1.17152			0.474388	1.41469			0.675877	1.65027			0.685634	1.80606
					%-Control			139.613			110.715	122.954			113.253	119.279			124.283	120.62			146.267	125.884			151.421	129.657			136.204	130.523			112.284	128.224			113.552	126.496			78.191	120.963			106.089	119.522
Omega 4	57/L2R0	41131	Ghrelin +/+	Meal-fed	41375	276.22	273.51	2.71	272.93	269.38	3.55	6.26	269.38	266.11	3.27	9.53	283.94	279.77	4.17	13.7	281.05	277.79	3.26	16.96	284.86	282.08	2.78	19.74	280.68	279.14	1.54	21.28	288.17	285.95	2.22	23.5	288.02	286.68	1.34	24.84	286.68	285.31	1.37	26.21	282.4	278.93	3.47	29.68	285.18
Omega 24	163/L1R1	41402	Ghrelin +/+	Meal-fed	41646	241.43	237.79	3.64	243.98	232.78	3.11	6.75	249.71	247.14	2.57	9.32	243.57	238.97	4.6	13.92	244.63	240.81	3.82	17.74	246.1	222.5	3.4	21.14	238.57	235.59	2.98	24.12	245.19	240.59	4.6	28.72	270.41	215.78	4.6	33.32	254.87	208.37	4.6	37.92	242.86	208.05	4.6	42.52	274.41
Omega 29	214/L1R1	41435	Ghrelin +/+	Meal-fed	41676	260.57	258.47	2.1	270.61	267.19	3.42	5.52	273.09	263.92	9.17	14.69	250.26	246.54	3.72	18.41	255.66	252.13	3.53	21.94	267.41	258.06	3.3	25.24	259.21	223.33	3.3	28.54	194.66	191.6	3.06	31.6	199.46	195.77	3.69	35.29	205.57	200.28	5.29	40.58	209.67	204.3	5.37	45.95	204.3
Omega 37	252/L1R0	41460	Ghrelin +/+	Meal-fed	41698	256.8	253.23	3.57	261.83	258.41	3.42	6.99	268.74	265.78	2.96	9.95	274.02	270.56	3.46	13.41	272.37	261.47	3.87	17.28	276.48	208.94	3.87	21.15	209.11	204.83	4.28	25.43	206.74	201.97	4.77	30.2	216.89	212.95	3.94	34.14	215.54	212.11	3.43	37.57	217.77	214.03	3.74	41.31	223.41
Omega 38	300/L0R1	41484	Ghrelin +/+	Meal-fed	41698	254.31	252.89	1.42	259.32	255.62	3.7	5.12	257.32	253.24	4.08	9.2	257.93	253.54	4.39	13.59	266.99	262.84	4.15	17.74	274.68	270.43	4.25	21.99	275.51	271.9	3.61	25.6	271.9	267.71	4.19	29.79	267.71	263.75	3.96	33.75	268.15	264.26	3.89	37.64	268.89	264.82	4.07	41.71	264.82
Omega 44	335/L0R1	41514	Ghrelin +/+	Meal-fed	41725	251.23	248.33	2.9	263.71	261.38	2.33	5.23	263.82	260.61	3.21	8.44	260.42	256.56	3.86	12.3	255.85	252.5	3.35	15.65	255.53	252.24	3.29	18.94	252.07	248.85	3.22	22.16	255.18	252.08	3.1	25.26	252.08	248.45	3.63	28.89	256.57	253.09	3.48	32.37	253.09	249.61	3.48	35.85	249.45
					MEAN			2.72333			3.255	5.97833			4.21	10.1883			4.03333	14.2217			3.66333	17.885			3.48167	21.3667			3.155	24.5217			3.65667	28.1783			3.52667	31.705			3.67667	35.3817			4.12167	39.5033
					±SEM			0.350035			0.201341	0.326858			1.01249	0.922726			0.175493	0.86902			0.139372	0.869903			0.208956	0.894881			0.371338	1.07055			0.414075	1.27918			0.45933	1.63935			0.545317	2.13342			0.303967	2.37092
					%-Control			81.1724			71.2774	75.4681			87.1335	79.8876			86.3669	81.6243			81.4074	81.5797			91.6228	83.0634			80.3822	82.7084			85.5027	83.0607			77.88	82.4506			73.9028	81.4714			88.4794	82.1503
Ghrelin-KO
Omega 5	56/L1R1	41131	Ghrelin -/-	Ad libitum-fed	41375	283.58	224.79	1.89	263.19	219.15	1.89	3.78	105.5	104.85	0.65	4.43	104.44	100.77	3.67	8.1	112.97	111.32	1.65	9.75	109.94	109.16	0.78	10.53	114.12	111.42	2.7	13.23	115.77	111.04	4.73	17.96	114.71	110.34	4.37	22.33	111.52	107.16	4.36	26.69	110.53	107.78	2.75	29.44	110.9
Omega 6	66/L1R1	41185	Ghrelin -/-	Ad libitum-fed	41437	115.82	110.75	5.07	112.94	107.42	5.52	10.59	112.2	106.55	5.65	16.24	114.27	108.87	5.4	21.64	113.23	108.76	4.47	26.11	116.19	111.83	4.36	30.47	115.61	113.02	2.59	33.06	115.08	111.85	3.23	36.29	117.18	113.67	3.51	39.8	118.63	113.77	4.86	44.66	115.14	110.75	4.39	49.05	111.18
Omega 21	156/L1R0	41400	Ghrelin -/-	Ad libitum-fed	41646	99.02	95.86	3.16	100.6	95.58	5.02	8.18	97.48	94.16	3.32	11.5	96.7	90.11	6.59	18.09	102.55	98	4.55	22.64	105.56	101.07	4.49	27.13	100.14	95.92	4.22	31.35	101.63	98.35	3.28	34.63	102.53	99.72	2.81	37.44	107.87	104.98	2.89	40.33	108.55	104.43	4.12	44.45	112.18
Omega 30	207/L1R0	41424	Ghrelin -/-	Ad libitum-fed	41676	117.1	112.63	4.47	116.04	109.72	6.32	10.79	117.5	111.19	6.31	17.1	116.08	109.29	6.79	23.89	115.58	108.96	6.62	30.51	119.16	114.44	4.72	35.23	115.16	109.96	5.2	40.43	117.45	111.84	5.61	46.04	116.98		5.77	51.81	117.51	111.59	5.92	57.73	118.13	112.72	5.41	63.14	116.09
Omega 39	286/L0R1	41468	Ghrelin -/-	Ad libitum-fed	41698	115.86	110.97	4.89	116.91	112.38	4.53	9.42	118.44	113.45	4.99	14.41	119.39	114.75	4.64	19.05	121.19	116.42	4.77	23.82	118.33	114.01	4.32	28.14	116.45	112.18	4.27	32.41	116.38	110.72	5.66	38.07	114.2	108.87	5.33	43.4	117.08	112.02	5.06	48.46	116.06	111.81	4.25	52.71	115.93
Omega 45	308/L1R1	41487	Ghrelin -/-	Ad libitum-fed	41725	117.69	113.22	4.47	117.69	113.22	4.47	8.94	117.96	114.03	3.93	12.87	120.1	115.67	4.43	17.3	117.92	113.55	4.37	21.67	117.43	113.47	3.96	25.63	118.5	113.98	4.52	30.15	116.75	112.47	4.28	34.43	118.11	114.15	3.96	38.39	116.89	111.13	5.76	44.15	114.83	110.12	4.71	48.86	117.87
					MEAN			3.99167			4.625	8.61667			4.14167	12.7583			5.25333	18.0117			4.405	22.4167			3.77167	26.1883			3.91667	30.105			4.465	34.57			4.29167	38.8617			4.80833	43.67			4.27167	47.9417
					±SEM			0.501201			0.614908	1.04804			0.828816	1.86777			0.507626	2.21774			0.649511	2.84115			0.606841	3.41699			0.426932	3.68315			0.43867	3.7536			0.454096	3.93563			0.450499	4.16859			0.357812	4.51036
					%-Control			118.977			101.277	108.773			85.7192	100.039			112.491	103.377			97.8889	102.25			99.2544	101.808			99.7877	101.54			104.404	101.901			94.7736	101.062			96.6499	100.556			91.6995	99.6985
Omega 10	75/L2R0	41190	Ghrelin -/-	Grazing	41437	288.35	284.72	3.63	288.15	283.66	4.49	8.12	293.27	287.81	5.46	13.58	292.78	288.29	4.49	18.07	292.94	288.23	4.71	22.78	294.8	290.08	4.72	27.5	298.31	298.14	0.17	27.67	306.37	302.31	4.06	31.73	298.79	295.43	3.36	35.09	269.57	264.85	4.72	39.81	282.11	278.53	3.58	43.39	283.71
Omega 13	97/L0R1	41313	Ghrelin -/-	Grazing	41550	267.88	262.15	5.73	280.23	275.32	4.91	10.64	286.78	283.62	3.16	13.8	287.41	280.86	6.55	20.35	286.98	279.42	7.56	27.91	291.46	284.98	6.48	34.39	288.68	285.22	3.46	37.85	297.84	289.73	8.11	45.96	286.97	267.79	8.47	54.43	272.2	237.08	8.47	62.9	272.45	227.23	8.47	71.37	276.28
Omega 18	126/L1R1	41380	Ghrelin -/-	Grazing	41606	263.01	256.66	6.35	268.3	261.66	6.64	12.99	277.1	270.47	6.63	19.62	280.28	274.5	5.78	25.4	285.31	278.69	6.62	32.02	291.51	286.11	5.4	37.42	286.05	279.09	6.96	44.38	290.99	285.01	5.98	50.36	300.13	294.46	5.67	56.03	293.58	285.03	8.55	64.58	299.77	293.57	6.2	70.78	300.94
Omega 19	145/L1R1	41396	Ghrelin -/-	Grazing	41606	259.55	256.29	3.26	278.37	273.37	5	8.26	294.94	288.75	6.19	14.45	294.31	289.43	4.88	19.33	297.83	296.37	1.46	20.79	295.74	291.91	3.83	24.62	282.82	277.76	5.06	29.68	282.94	278.58	4.36	34.04	295.63	289.25	6.38	40.42	292.1	285.26	6.84	47.26	291.98	286.23	5.75	53.01	295.35
Omega 25	165/L1R1	41402	Ghrelin -/-	Grazing	41646	239.03	234.94	4.09	250.96	242.33	4.15	8.24	257.64	253.43	4.21	12.45	250.11	245.9	4.21	16.66	260.46	255.91	4.55	21.21	256.67	252.6	4.07	25.28	258.34	254.5	3.84	29.12	258.65	253.97	4.68	33.8	263.33	258.72	4.61	38.41	257.44	252.44	5	43.41	259.55	254.74	4.81	48.22	276.84
					MEAN			4.612			5.038	9.65			5.13	14.78			5.182	19.962			4.98	24.942			4.9	29.842			3.898	33.74			5.438	39.178			5.698	44.876			6.716	51.592			5.762	57.354
					±SEM			0.60561			0.428549	0.959083			0.640695	1.25227			0.432659	1.4934			1.04867	2.17656			0.48024	2.5659			1.11399	3.1998			0.743938	3.75385			0.860229	4.31927			0.81805	5.10434			0.812179	5.80517
					%-Control			115.541			108.93	111.992			123.863	115.846			98.6421	110.828			113.053	111.265			129.916	113.952			99.5234	112.074			121.792	113.329			132.769	115.476			139.674	118.141			134.889	119.633
Omega 8	68/L0R2	41185	Ghrelin -/-	Meal-fed	41375	276.64	274.02	2.62	277.56	273.71	3.85	6.47	282.52	277.85	4.67	11.14	286.32	281.03	5.29	16.43	286.49	281.18	5.31	21.74	286.43	281.89	4.54	26.28	287.34	287.37	-0.03	26.25	297.91	295.33	2.58	28.83	295.01	292.98	2.03	30.86	296.22	293.03	3.19	34.05	300.05	295.52	4.53	38.58	294.75
Omega 9	74/L1R1	41190	Ghrelin -/-	Meal-fed	41437	283.69	282.2	1.49	289.21	285.58	3.63	5.12	292.12	287.25	4.87	9.99	289.81	285.45	4.36	14.35	291.53	287.02	4.51	18.86	295.22	290.75	4.47	23.33	305.45	302.09	3.36	26.69	300.29	295.62	4.67	31.36	300.03	295.54	4.49	35.85	308.66	304.41	4.25	40.1	304.45	300.36	4.09	44.19	299.56
Omega 14	113/L1R1	41314	Ghrelin -/-	Meal-fed	41550	278.73	277.54	1.19	288.2	283.1	5.1	6.29	282.4	282.77	6.93	13.22	284.66	273.56	6.93	20.15	284.04	276.48	7.56	27.71	288.44	281.37	7.07	34.78	284.14	276.57	7.57	42.35	279.49	272.06	7.43	49.78	288.34	282.86	5.48	55.26	291.47	285.05	6.42	61.68	286.87	281.66	5.21	66.89	289.9
Omega 20	125/L0R1	41380	Ghrelin -/-	Meal-fed	41606	262.63	261.42	1.21	288.05	282.1	5.95	7.16	289.2	284.15	5.05	12.21	290.9	286.21	4.69	16.9	300.73	295.38	5.35	22.25	287.76	281.76	6	28.25	288.88	288.55	0.33	28.58	288.55	281.82	6.73	35.31	288.88	283.21	5.67	40.98	301.33	296.07	5.26	46.24	306.57	301.77	4.8	51.04	301.77
Omega 26	150/L0R1	41397	Ghrelin -/-	Meal-fed	41646	264.59	262.35	2.24	262.35	258.85	3.5	5.74	269.1	265.88	3.22	8.96	265.27	260.63	4.64	13.6	260.63	256.53	4.1	17.7	256.53	251.73	4.8	22.5	252.95	248.58	4.37	26.87	249.78	244.78	5	31.87	278.57	275.44	3.13	35	282.37	278.6	3.77	38.77	278.52	274.84	3.68	42.45	295.05
Omega 32	231/L1R1	41445	Ghrelin -/-	Meal-fed	41676	268.85	267.24	1.61	276.55	273.82	2.73	4.34	276.9	272.45	4.45	8.79	271.43	266.87	4.56	13.35	272.39	267.72	4.67	18.02	271.42	267.87	3.55	21.57	279.77	275.59	4.18	25.75	290.43	286.26	4.17	29.92	286.7	282.21	4.49	34.41	282.18	278.06	4.12	38.53	280.57	277.22	3.35	41.88	282.61
					MEAN			1.72667			4.12667	5.85333			4.865	10.7183			5.07833	15.7967			5.25	21.0467			5.07167	26.1183			3.29667	29.415			5.09667	34.5117			4.215	38.7267			4.50167	43.2283			4.27667	47.505
					±SEM			0.237075			0.48092	0.413083			0.490399	0.73034			0.391624	1.05632			0.50187	1.54349			0.512805	2.00955			1.15565	2.61638			0.718701	3.18348			0.572129	3.56422			0.473282	4.02291			0.286283	4.22734
					%-Control			43.2568			89.2252	67.9304			117.465	84.0105			96.6688	87.7024			119.183	93.8885			134.468	99.7327			84.1702	97.708			114.147	99.8313			98.2136	99.6526			93.6222	98.9886			100.117	99.0892
GRAZING FOOD ALLOWANCE
	AD LIBITUM-FED FOOD INTAKE		Assumed for D1	D1 for D2	D2 for D3	D3 for D4	D4 for D5	D5 for D6	D6 for D7	D7 for D8	D8 for D9	D9 for D10	D10 for D11	D11 for D12	D12 for D13	D13 for D14	D14 for D15	D15 for D16	D16 for D17	D17 for D18	D18 for D19	D19 for D20	D20 for D21
Run 1	Average F/I (ad libitum)			4.395	3.88	4.84	5.16	5.06	24.02	26.12	25.51	27.28	28.56	3.065	28.86	30.07	30.4	31.23	30.14	32.03	32.6	18.33	22.6
	30 min F/I (Continuous)		0	0.183125	0.161667	0.201667	0.215	0.210833	1.00083	1.08833	1.06292	1.13667	1.19	0.127708	1.2025	1.25292	1.26667	1.30125	1.25583	1.33458	1.35833	0.76375	0.941667
	Feed Limit Used		0.5	0.5	0.5	0.5	0.25	0.25	1	1.1	1.1	1.2	1.2	1.2	1.2	1.3	1.3	1.3	1.3	1.3	1.4	1.4	1.4
Run 2	Average F/I (ad libitum)			19.76	19.02	20.66	22.15	23.06	24.38	1.06	26.8	26.62	29.16	28.57	29.3	31	29.86	31.23	32.84	30.56	31.8	19.56
	30 min F/I (Continuous)			0.823333	0.7925	0.860833	0.922917	0.960833	1.01583	0.0441667	1.11667	1.10917	1.215	1.19042	1.22083	1.29167	1.24417	1.30125	1.36833	1.27333	1.325	0.815	0
	Feed Limit Used		0.5	0.5	0.5	0.5	0.5	0.5	0.5	1.15	1.2	1.2	1.2	1.2	1.3	1.3	1.3	1.4	1.4	1.4	1.4	1.4	1.5
Cumulative F/I														Daily F/I														Cumulative C/I		Fig 2A					Fig 2B
	Wild type						Ghrelin-null								Wild type						Ghrelin-null								Wild type						Ghrelin-null
Day	Ad-libitum	±Ad-libitum	Grazing	±Grazing	Meal-fed	±Meal-fed	Ad-libitum	±Ad-libitum	Grazing	±Grazing	Meal-fed	±Meal-fed		Day	Ad Libitum Daily Food Intake	± A-L dF/I	Grazing Daily Food Intake	± Grazing dF/I	Meal-fed Daily Food Intake	± Meal-fed dF/I	Ad Libitum Daily Food Intake	± A-L dF/I	Grazing Daily Food Intake	± Grazing dF/I	Meal-fed Daily Food Intake	± Meal-fed dF/I		Day	Ad-libitum	±Ad-libitum	Grazing	±Grazing	Meal-fed	±Meal-fed	Ad-libitum	±Ad-libitum	Grazing	±Grazing	Meal-fed	±Meal-fed
0	0	0	0	0	0	0	0	0	0	0	0	0																0	0	0	0	0	0	0	0	0	0	0	0	0
1	3.355	0.315961	4.684	0.450662	2.72333	0.350035	3.99167	0.501201	4.612	0.60561	1.72667	0.237075		1	3.355	0.315961	4.684	0.450662	2.72333	0.350035	3.99167	0.501201	4.612	0.60561	1.72667	0.237075		1	12.1964	1.14861	17.0276	1.63828	9.90007	1.27247	14.5108	1.82201	16.7659	2.20156	6.27691	0.861832
2	7.92167	0.429452	9.74	0.680669	5.97833	0.326858	8.61667	1.04804	9.65	0.959083	5.85333	0.413083		2	4.56667	0.394695	5.056	0.463385	3.255	0.201341	4.625	0.614908	5.038	0.428549	4.12667	0.48092		2	28.7975	1.56118	35.4076	2.47442	21.7329	1.18822	31.324	3.8099	35.0804	3.48653	21.2785	1.50167
3	12.7533	0.663032	15.212	1.18853	10.1883	0.922726	12.7583	1.86777	14.78	1.25227	10.7183	0.73034		3	4.83167	0.239672	5.472	0.761777	4.21	1.01249	4.14167	0.828816	5.13	0.640695	4.865	0.490399		3	46.3619	2.4103	55.2998	4.32065	37.0374	3.35436	46.3801	6.78987	53.7294	4.55236	38.9641	2.65499
4	17.4233	0.782367	21.016	1.85136	14.2217	0.86902	18.0117	2.21774	19.962	1.4934	15.7967	1.05632		4	4.67	0.337915	5.804	0.892662	4.03333	0.175493	5.25333	0.507626	5.182	0.432659	5.07833	0.391624		4	63.3386	2.84412	76.399	6.73022	51.6997	3.15913	65.4774	8.06211	72.5674	5.42891	57.4253	3.84001
5	21.9233	0.872719	27.598	1.76336	17.885	0.869903	22.4167	2.84115	24.942	2.17656	21.0467	1.54349		5	4.5	0.125804	6.582	0.390313	3.66333	0.139372	4.405	0.649511	4.98	1.04867	5.25	0.50187		5	79.6974	3.17257	100.326	6.4103	65.0169	3.16234	81.4908	10.3284	90.6711	7.9124	76.5105	5.61103
6	25.7233	1.0659	33.352	1.48828	21.3667	0.894881	26.1883	3.41699	29.842	2.5659	26.1183	2.00955		6	3.8	0.269852	5.754	0.353618	3.48167	0.208956	3.77167	0.606841	4.9	0.48024	5.07167	0.512805		6	93.5114	3.87484	121.244	5.41029	77.6738	3.25314	95.2018	12.4217	108.484	9.32774	94.9474	7.30528
7	29.6483	1.07882	38.698	1.22207	24.5217	1.07055	30.105	3.68315	33.74	3.1998	29.415	2.61638		7	3.925	0.462938	5.346	0.529487	3.155	0.371338	3.91667	0.426932	3.898	1.11399	3.29667	1.15565		7	107.78	3.92182	140.678	4.44256	89.1431	3.89173	109.44	13.3893	122.654	11.6322	106.932	9.51127
8	33.925	0.984783	43.5	1.17152	28.1783	1.27918	34.57	3.7536	39.178	3.75385	34.5117	3.18348		8	4.27667	0.439194	4.802	0.442735	3.65667	0.414075	4.465	0.43867	5.438	0.743938	5.09667	0.718701		8	123.327	3.57996	158.135	4.25879	102.436	4.65018	125.672	13.6454	142.423	13.6463	125.459	11.5728
9	38.4533	0.985741	48.642	1.41469	31.705	1.63935	38.8617	3.93563	44.876	4.31927	38.7267	3.56422		9	4.52833	0.0985703	5.142	0.474388	3.52667	0.45933	4.29167	0.454096	5.698	0.860229	4.215	0.572129		9	139.789	3.58344	176.827	5.14279	115.256	5.95949	141.273	14.3071	163.137	15.7017	140.782	12.9569
10	43.4283	1.065	52.532	1.65027	35.3817	2.13342	43.67	4.16859	51.592	5.10434	43.2283	4.02291		10	4.975	0.280128	3.89	0.675877	3.67667	0.545317	4.80833	0.450499	6.716	0.81805	4.50167	0.473282		10	157.874	3.87158	190.968	5.99919	128.622	7.75557	158.753	15.154	187.551	18.5557	157.147	14.6244
11	48.0867	1.07875	57.474	1.80606	39.5033	2.37092	47.9417	4.51036	57.354	5.80517	47.505	4.22734		11	4.65833	0.430143	4.942	0.685634	4.12167	0.303967	4.27167	0.357812	5.762	0.812179	4.27667	0.286283		11	174.808	3.92157	208.934	6.56554	143.606	8.61895	174.281	16.3964	208.498	21.1034	172.694	15.3676
12	53.69	1.15397	62.562	2.01546	43.315	2.41604	51.9017	4.89249	63.01	6.59899	52.375	4.58705		12	5.60333	0.700765	5.088	0.408049	3.81167	0.198199	3.96	0.481505	5.656	0.880691	4.87	0.441467		12	195.178	4.195	227.43	7.32675	157.462	8.78298	188.677	17.7856	229.059	23.9892	190.398	16.6752
13	58.2917	1.42601	67.814	2.21617	47.7867	2.68482	56.4517	5.18777	69.157	7.20377	56.9317	4.79957		13	4.60167	0.33709	5.252	0.474082	4.47167	0.592832	4.55	0.339853	6.147	0.657384	4.55667	0.320351		13	211.906	5.18396	246.523	8.05639	173.718	9.76006	205.217	18.859	251.405	26.1877	206.962	17.4478
14	62.5583	1.78014	73.032	2.51365	52.505	2.58922	60.13	5.79465	74.818	7.55023	61.6317	4.85242		14	4.26667	0.533802	5.218	0.565035	4.71833	0.372732	3.67833	0.772474	5.661	0.438139	4.7	0.162809		14	227.417	6.47132	265.492	9.13781	190.87	9.41253	218.589	21.0652	271.984	27.4472	224.048	17.6399
15	66.475	2.13671	77.986	2.71016	56.8	2.38779	64.5433	5.62359	79.97	8.01876	66.7333	5.00678		15	3.91667	0.551988	4.954	0.380718	4.295	0.300896	4.41333	0.577747	5.152	0.629185	5.10167	0.286187		15	241.655	7.76753	283.501	9.85217	206.484	8.68028	234.633	20.4433	290.713	29.1504	242.594	18.201
16	71.1183	2.47028	82.076	2.96395	60.8067	2.44389	68.6683	6.01604	86.792	8.60409	71.2183	5.20332		16	4.64333	0.496224	4.09	0.415692	4.00667	0.218779	4.125	0.529426	6.822	0.648771	4.485	0.401013		16	258.535	8.98015	298.369	10.7748	221.049	8.88422	249.628	21.87	315.513	31.2782	258.898	18.9155
17	75.5117	2.66393	86.768	3.15616	65.0583	2.5506	73.165	6.28997	92.812	8.61216	76.3617	5.34168		17	4.39333	0.395918	4.692	0.395517	4.25167	0.282777	4.49667	0.461546	6.02	0.609746	5.14333	0.366485		17	274.506	9.68411	315.426	11.4735	236.505	9.27214	265.975	22.8658	337.397	31.3076	277.596	19.4185
18	80.495	2.90706	91.386	3.26755	69.08	2.46326	78.0817	6.20883	98.08	8.75014	81.4033	5.60773		18	4.98333	0.402233	4.618	0.38251	4.02167	0.257273	4.91667	0.202561	5.268	0.36857	5.04167	0.627431		18	292.622	10.568	332.213	11.8785	251.125	8.95464	283.848	22.5708	356.548	31.8092	295.924	20.3856
19	84.8667	2.93181	96.062	3.5573	73.1733	2.39492	82.9433	6.30026	103.19	8.98529	86.34	5.82288		19	4.37167	0.257933	4.676	0.463838	4.09333	0.20723	4.86167	0.175659	5.11	0.491009	4.93667	0.303289		19	308.514	10.6579	349.212	12.9318	266.005	8.70621	301.522	22.9032	375.124	32.664	313.87	21.1678
20	89.8433	2.95629	100.94	3.8823	77.455	2.38959	87.4817	6.45332	108.21	8.86401	91.9783	5.84378		20	4.97667	0.176497	4.878	0.450948	4.28167	0.351686	4.53833	0.272536	5.02	0.477336	5.63833	0.828148		20	326.605	10.7469	366.945	14.1132	281.57	8.68683	318.02	23.4596	393.373	32.2231	334.367	21.2438
21	94.1617	3.17635	105.248	4.18808	81.0033	2.48454	91.46	6.81578	113.43	8.95008	97.0008	6.31273		21	4.31833	0.38498	4.308	0.527877	3.54833	0.212703	3.97833	0.483407	5.22	0.361981	5.0225	0.539685		21	342.304	11.5469	382.606	15.2248	294.47	9.03198	332.482	24.7772	412.349	32.536	352.625	22.9485
Body Weight Data
Animal #	Colony #/Tail code	DOB	Strain	Treatment	Date	Comments	Start Weight	±Start Weight	BW1	∆BW1	BW2	∆BW (D2)	∆BW2	BW3	∆BW (D3)	∆BW3	BW4	∆BW (D4)	∆BW4	BW5	∆BW (D5)	∆BW5	BW6	∆BW (D6)	∆BW6	BW7	∆BW (D7)	∆BW7	BW8	∆BW (D8)	∆BW8	BW9	∆BW (D9)	∆BW9	BW10	∆BW (D10)	∆BW10	BW11	∆BW (D11)	∆BW11	BW12	∆BW (D12)	∆BW12	BW13	∆BW (D13)	∆BW13	BW14	∆BW (D14)	∆BW14
Omega 1	49/L1R0	41136	Ghrelin +/+	Ad libitum-fed	41375	Code 06	35.73	-2.83167	35.18	-0.55	34.64	-0.54	-1.09	34.89	0.25	-0.84	35.12	0.23	-0.61	34.92	-0.2	-0.81	33.96	-0.96	-1.77	33.75	-0.21	-1.98	33.41	-0.34	-2.32	33.27	-0.14	-2.46	33.44	0.17	-2.29	33.52	0.08	-2.21	34.05	0.53	-1.68	33.48	-0.57	-2.25	34.02	0.54	-1.71
Omega 15	127/L2R0	41380	Ghrelin +/+	Ad libitum-fed	41606	Code 06	31.27	1.62833	30.14	-1.13	31.39	1.25	0.12	30.57	-0.82	-0.7	30.96	0.39	-0.31	30.51	-0.45	-0.76	30.6	0.09	-0.67	30.46	-0.14	-0.81	30.18	-0.28	-1.09	30.17	-0.01	-1.1	30.28	0.11	-0.99	30.55	0.27	-0.72	30.61	0.06	-0.66	31.02	0.41	-0.25	30.39	-0.63	-0.88
Omega 22	187/L1R0	41419	Ghrelin +/+	Ad libitum-fed	41646	Code 06	31.71	1.18833	32.13	0.42	31.68	-0.45	-0.03	31.09	-0.59	-0.62	31.53	0.44	-0.18	31.14	-0.39	-0.57	30.78	-0.36	-0.93	30.67	-0.11	-1.04	30.92	0.25	-0.79	30.77	-0.15	-0.94	30.33	-0.44	-1.38	30.67	0.34	-1.04	30.87	0.2	-0.84	30.74	-0.13	-0.97	30.89	0.15	-0.82
Omega 27	200/L1R0	41424	Ghrelin +/+	Ad libitum-fed	41676	Code 06	32.2	0.698333	31.97	-0.23	32.28	0.31	0.08	32.95	0.67	0.75	33.14	0.19	0.94	32.6	-0.54	0.4	32.25	-0.35	0.05	31.41	-0.84	-0.79	31.94	0.53	-0.26	32.12	0.18	-0.08	32.1	-0.02	-0.1	31.86	-0.24	-0.34	32.07	0.21	-0.13	32.21	0.14	0.01	32.45	0.24	0.25
Omega 33	258/L1R1	41461	Ghrelin +/+	Ad libitum-fed	41698	Code 06	34.91	-2.01167	34.6	-0.31	34.01	-0.59	-0.9	34.75	0.74	-0.16	34.52	-0.23	-0.39	33.62	-0.9	-1.29	33.35	-0.27	-1.56	34.07	0.72	-0.84	33.6	-0.47	-1.31	32.88	-0.72	-2.03	33.64	0.76	-1.27	33.43	-0.21	-1.48	33.21	-0.22	-1.7	33.5	0.29	-1.41	33.28	-0.22	-1.63
Omega 34	285/L1R0	41468	Ghrelin +/+	Ad libitum-fed	41698	Code 06	31.57	1.32833	31.3	-0.27	32.3	1	0.73	31.63	-0.67	0.06	31.42	-0.21	-0.15	31.5	0.08	-0.07	30.35	-1.15	-1.22	30.68	0.33	-0.89	29.91	-0.77	-1.66	29.95	0.04	-1.62	30.54	0.59	-1.03	30.36	-0.18	-1.21	31.12	0.76	-0.45	30.81	-0.31	-0.76	30.33	-0.48	-1.24
						MEAN	32.8983	5.92119e-16	32.5533	-0.345	32.7167	0.163333	-0.181667	32.6467	-0.07	-0.251667	32.7817	0.135	-0.116667	32.3817	-0.4	-0.516667	31.8817	-0.5	-1.01667	31.84	-0.0416667	-1.05833	31.66	-0.18	-1.23833	31.5267	-0.133333	-1.37167	31.7217	0.195	-1.17667	31.7317	0.01	-1.16667	31.9883	0.256667	-0.91	31.96	-0.0283333	-0.938333	31.8933	-0.0666667	-1.005
						±SEM	0.782749	0.782749	0.79588	0.205228	0.534507	0.333703	0.28016	0.759779	0.288617	0.244382	0.715478	0.118652	0.221896	0.679374	0.134487	0.24399	0.627521	0.189491	0.26892	0.668949	0.215892	0.187926	0.650769	0.196367	0.290579	0.580854	0.127532	0.346799	0.637372	0.176309	0.288971	0.591717	0.104626	0.263789	0.567277	0.141343	0.264852	0.530377	0.153284	0.33411	0.644622	0.184457	0.292561
Omega 11	114/L2R0	41314	Ghrelin +/+	Grazing	41550	Code 06	33.35	-0.42	33.23	-0.12	34	0.77	0.65	34.51	0.51	1.16	36.1	1.59	2.75	36.01	-0.09	2.66	35.25	-0.76	1.9	35.35	0.1	2	33.54	-1.81	0.19	35.01	1.47	1.66	31.34	-3.67	-2.01	34.82	3.48	1.47	32.77	-2.05	-0.58	33.9	1.13	0.55	33.42	-0.48	0.07
Omega 23	175/L0R1	41402	Ghrelin +/+	Grazing	41646	Code 06	31.9	1.03	31.23	-0.67	31.91	0.68	0.01	31.95	0.04	0.05	31.62	-0.33	-0.28	31.92	0.3	0.02	32.52	0.6	0.62	31.05	-1.47	-0.85	31.31	0.26	-0.59	31.12	-0.19	-0.78	31.96	0.84	0.06	31.13	-0.83	-0.77	32.02	0.89	0.12	32.98	0.96	1.08	32.31	-0.67	0.41
Omega 36	282/L1R0	41468	Ghrelin +/+	Grazing	41698	Code 06	35.62	-2.69	35.07	-0.55	35.72	0.65	0.1	34.74	-0.98	-0.88	34.85	0.11	-0.77	34.87	0.02	-0.75	35.31	0.44	-0.31	34.59	-0.72	-1.03	34.92	0.33	-0.7	34.23	-0.69	-1.39	33.98	-0.25	-1.64	33.83	-0.15	-1.79	34.42	0.59	-1.2	34.07	-0.35	-1.55	34.33	0.26	-1.29
Omega 41	304/L0R1	41484	Ghrelin +/+	Grazing	41725	Code 06	30.95	1.98	31.18	0.23	31.69	0.51	0.74	33.02	1.33	2.07	33.4	0.38	2.45	32.31	-1.09	1.36	33.64	1.33	2.69	32.4	-1.24	1.45	32.58	0.18	1.63	32.18	-0.4	1.23	32.88	0.7	1.93	32.75	-0.13	1.8	32.28	-0.47	1.33	32.35	0.07	1.4	32.65	0.3	1.7
Omega 43	321/L1R1	41503	Ghrelin +/+	Grazing	41725	Code 06	32.83	0.1	33	0.17	33.24	0.24	0.41	33.81	0.57	0.98	32.9	-0.91	0.07	32.9	0	0.07	33.19	0.29	0.36	32.5	-0.69	-0.33	32.85	0.35	0.02	33.09	0.24	0.26	33.47	0.38	0.64	32.74	-0.73	-0.09	33.56	0.82	0.73	33.33	-0.23	0.5	32.65	-0.68	-0.18
						MEAN	32.93	-6.39488e-15	32.742	-0.188	33.312	0.57	0.382	33.606	0.294	0.676	33.774	0.168	0.844	33.602	-0.172	0.672	33.982	0.38	1.052	33.178	-0.804	0.248	33.04	-0.138	0.11	33.126	0.086	0.196	32.726	-0.4	-0.204	33.054	0.328	0.124	33.01	-0.044	0.08	33.326	0.316	0.396	33.072	-0.254	0.142
						±SEM	0.787521	0.787521	0.722851	0.18315	0.737343	0.0924662	0.144686	0.511396	0.379718	0.504129	0.778188	0.417162	0.730737	0.787321	0.238608	0.60146	0.559155	0.336318	0.544182	0.784369	0.271194	0.619971	0.592663	0.419063	0.416593	0.696007	0.377738	0.578123	0.482572	0.838791	0.730059	0.616998	0.801052	0.675615	0.439386	0.557957	0.450589	0.312676	0.306555	0.514651	0.363351	0.220989	0.482632
						%-Control	100.096	-1080	100.58	54.4928	101.82	348.98	-210.275	102.939	-420	-268.609	103.027	124.444	-723.429	103.769	43	-130.065	106.588	-76	-103.475	104.202	1929.6	-23.4331	104.359	76.6667	-8.88291	105.073	-64.5	-14.2892	103.166	-205.128	17.3371	104.167	3280	-10.6286	103.194	-17.1429	-8.79121	104.274	-1115.29	-42.2025	103.696	381	-14.1294
Omega 4	57/L2R0	41131	Ghrelin +/+	Meal-fed	41375	Code 06	37.41	-3.90429	35.61	-1.8	35.71	0.1	-1.7	35.27	-0.44	-2.14	35.3	0.03	-2.11	34.59	-0.71	-2.82	34.05	-0.54	-3.36	31.79	-2.26	-5.62	32.16	0.37	-5.25	30.2	-1.96	-7.21	28.76	-1.44	-8.65	28.92	0.16	-8.49	30.72	1.8	-6.69	31.54	0.82	-5.87	32.49	0.95	-4.92
Omega 7	73/L0R1	41190	Ghrelin +/+	Meal-fed	41437	Code 06	36.11	-2.60429	34.75	-1.36	35.35	0.6	-0.76	35.44	0.09	-0.67	35.64	0.2	-0.47	35.35	-0.29	-0.76	33.54	-1.81	-2.57	33.29	-0.25	-2.82	32.18	-1.11	-3.93	31.25	-0.93	-4.86	30.31	-0.94	-5.8	28.73	-1.58	-7.38	28.96	0.23	-7.15	28.1	-0.86	-8.01	27.6	-0.5	-8.51
Omega 24	163/L1R1	41402	Ghrelin +/+	Meal-fed	41646	Code 06	29.41	4.09571	29.4	-0.01	29.35	-0.05	-0.06	29.12	-0.23	-0.29	29.66	0.54	0.25	29.05	-0.61	-0.36	28.83	-0.22	-0.58	28.76	-0.07	-0.65	28.86	0.1	-0.55	28.05	-0.81	-1.36	28.25	0.2	-1.16	28.69	0.44	-0.72	28.51	-0.18	-0.9	28.09	-0.42	-1.32	28.15	0.06	-1.26
Omega 29	214/L1R1	41435	Ghrelin +/+	Meal-fed	41676	Code 06	32.41	1.09571	30.87	-1.54	31.6	0.73	-0.81	32.21	0.61	-0.2	32.15	-0.06	-0.26	32	-0.15	-0.41	32.36	0.36	-0.05	32.78	0.42	0.37	31.56	-1.22	-0.85	31.52	-0.04	-0.89	31.98	0.46	-0.43	33.02	1.04	0.61	32.41	-0.61	0	32.62	0.21	0.21	32.22	-0.4	-0.19
Omega 37	252/L1R0	41460	Ghrelin +/+	Meal-fed	41698	Code 06	34.43	-0.924286	34	-0.43	33.06	-0.94	-1.37	32.63	-0.43	-1.8	32.76	0.13	-1.67	32.77	0.01	-1.66	33.83	1.06	-0.6	33.03	-0.8	-1.4	33.75	0.72	-0.68	33.79	0.04	-0.64	32.81	-0.98	-1.62	32.77	-0.04	-1.66	33.5	0.73	-0.93	33.3	-0.2	-1.13	33.37	0.07	-1.06
Omega 38	300/L0R1	41484	Ghrelin +/+	Meal-fed	41698	Code 06	32.53	0.975714	29.76	-2.77	30.8	1.04	-1.73	31.93	1.13	-0.6	31.97	0.04	-0.56	31.92	-0.05	-0.61	32.19	0.27	-0.34	31.8	-0.39	-0.73	32.43	0.63	-0.1	31.77	-0.66	-0.76	31.53	-0.24	-1	31.79	0.26	-0.74	31.84	0.05	-0.69	31.48	-0.36	-1.05	31.59	0.11	-0.94
Omega 44	335/L0R1	41514	Ghrelin +/+	Meal-fed	41725	Code 06	32.24	1.26571	31.25	-0.99	30.44	-0.81	-1.8	30.88	0.44	-1.36	30.64	-0.24	-1.6	30.8	0.16	-1.44	30.63	-0.17	-1.61	30.64	0.01	-1.6	30.26	-0.38	-1.98	31.17	0.91	-1.07	30.96	-0.21	-1.28	30.58	-0.38	-1.66	31.31	0.73	-0.93	30.47	-0.84	-1.77	30	-0.47	-2.24
						MEAN	33.5057	-1.52259e-15	32.2343	-1.27143	32.33	0.0957143	-1.17571	32.4971	0.167143	-1.00857	32.5886	0.0914286	-0.917143	32.3543	-0.234286	-1.15143	32.2043	-0.15	-1.30143	31.7271	-0.477143	-1.77857	31.6	-0.127143	-1.90571	31.1071	-0.492857	-2.39857	30.6571	-0.45	-2.84857	30.6429	-0.0142857	-2.86286	31.0357	0.392857	-2.47	30.8	-0.235714	-2.70571	30.7743	-0.0257143	-2.73143
						±SEM	1.01664	1.01664	0.949027	0.344463	0.931	0.287127	0.246932	0.856226	0.222889	0.287919	0.840081	0.0917665	0.330135	0.813484	0.12216	0.336243	0.719166	0.33854	0.474218	0.602446	0.329138	0.740108	0.602894	0.301344	0.740061	0.654671	0.342579	0.977186	0.631558	0.260649	1.17974	0.722699	0.308968	1.34627	0.680878	0.29622	1.15664	0.776368	0.224604	1.1409	0.845145	0.192067	1.12388
						%-Control	101.846	-257.143	99.0199	368.53	98.8181	58.6006	647.182	99.542	-238.776	400.757	99.411	67.7249	786.122	99.9154	58.5714	222.857	101.012	30	128.009	99.6455	1145.14	168.054	99.8105	70.6349	153.893	98.6693	369.643	174.865	96.6442	-230.769	242.088	96.5687	-142.857	245.388	97.022	153.061	271.429	96.3705	831.933	288.353	96.4913	38.5714	271.784
Omega 5	56/L1R1	41131	Ghrelin -/-	Ad libitum-fed	41375	Code 06	31.87	-1.25429	30.82	-1.05	31.15	0.33	-0.72	30.3	-0.85	-1.57	30.15	-0.15	-1.72	28.88	-1.27	-2.99	27.39	-1.49	-4.48	26.76	-0.63	-5.11	27.22	0.46	-4.65	28.01	0.79	-3.86	28.17	0.16	-3.7	28.37	0.2	-3.5	28.84	0.47	-3.03	29.23	0.39	-2.64	29.24	0.01	-2.63
Omega 6	66/L1R1	41185	Ghrelin -/-	Ad libitum-fed	41437	Code 06	29.2	1.41571	29.89	0.69	30.85	0.96	1.65	31	0.15	1.8	31.2	0.2	2	30.6	-0.6	1.4	30.55	-0.05	1.35	30.18	-0.37	0.98	29.59	-0.59	0.39	29.65	0.06	0.45	30.18	0.53	0.98	30.01	-0.17	0.81	30.44	0.43	1.24	29.83	-0.61	0.63	30.26	0.43	1.06
Omega 12	103/L1R0	41314	Ghrelin -/-	Ad libitum-fed	41550	Code 06	33.9	-3.28429	30.69	-3.21	31.18	0.49	-2.72	32.03	0.85	-1.87	32.94	0.91	-0.96	32.84	-0.1	-1.06	33.06	0.22	-0.84	32.08	-0.98	-1.82	32.15	0.07	-1.75	32.13	-0.02	-1.77	32.41	0.28	-1.49	32.28	-0.13	-1.62	31.61	-0.67	-2.29	31.52	-0.09	-2.38	32.44	0.92	-1.46
Omega 21	156/L1R0	41400	Ghrelin -/-	Ad libitum-fed	41646	Code 06	28.97	1.64571	28.89	-0.08	28.78	-0.11	-0.19	28.06	-0.72	-0.91	28.74	0.68	-0.23	28.99	0.25	0.02	28.58	-0.41	-0.39	28.9	0.32	-0.07	28.46	-0.44	-0.51	27.92	-0.54	-1.05	27.71	-0.21	-1.26	28.89	1.18	-0.08	29.17	0.28	0.2	28.32	-0.85	-0.65	29.21	0.89	0.24
Omega 30	207/L1R0	41424	Ghrelin -/-	Ad libitum-fed	41676	Code 06	28.37	2.24571	27.78	-0.59	28.03	0.25	-0.34	28.41	0.38	0.04	28.61	0.2	0.24	29.23	0.62	0.86	28.55	-0.68	0.18	28.29	-0.26	-0.08	28.35	0.06	-0.02	28.33	-0.02	-0.04	28	-0.33	-0.37	28.08	0.08	-0.29	28.42	0.34	0.05	27.7	-0.72	-0.67	28.4	0.7	0.03
Omega 39	286/L0R1	41468	Ghrelin -/-	Ad libitum-fed	41698	Code 06	30.7	-0.0842857	30.8	0.1	30.19	-0.61	-0.51	29.83	-0.36	-0.87	30.76	0.93	0.06	30.48	-0.28	-0.22	29.97	-0.51	-0.73	29.41	-0.56	-1.29	29.76	0.35	-0.94	30.46	0.7	-0.24	29.69	-0.77	-1.01	30.04	0.35	-0.66	29.61	-0.43	-1.09	29.58	-0.03	-1.12	29.97	0.39	-0.73
Omega 45	308/L1R1	41487	Ghrelin -/-	Ad libitum-fed	41725	Code 06	31.3	-0.684286	31.3	0	31.64	0.34	0.34	31.18	-0.46	-0.12	31.34	0.16	0.04	31.06	-0.28	-0.24	30.92	-0.14	-0.38	30.69	-0.23	-0.61	30.83	0.14	-0.47	30.44	-0.39	-0.86	30.48	0.04	-0.82	30.64	0.16	-0.66	30.16	-0.48	-1.14	30.86	0.7	-0.44	30.05	-0.81	-1.25
						MEAN	30.6157	1.01506e-15	30.0243	-0.591429	30.26	0.235714	-0.355714	30.1157	-0.144286	-0.5	30.5343	0.418571	-0.0814286	30.2971	-0.237143	-0.318571	29.86	-0.437143	-0.755714	29.4729	-0.387143	-1.14286	29.48	0.00714286	-1.13571	29.5629	0.0828571	-1.05286	29.52	-0.0428571	-1.09571	29.7586	0.238571	-0.857143	29.75	-0.00857143	-0.865714	29.5771	-0.172857	-1.03857	29.9386	0.361429	-0.677143
						±SEM	0.733403	0.733403	0.47926	0.483013	0.513142	0.185419	0.494758	0.552703	0.23532	0.464266	0.577366	0.158646	0.43505	0.535167	0.228501	0.538058	0.71226	0.209509	0.680731	0.652277	0.152873	0.744656	0.626152	0.146673	0.639441	0.593664	0.189871	0.542848	0.638957	0.163266	0.531919	0.551558	0.171429	0.519829	0.409901	0.186668	0.5616	0.50495	0.221195	0.430943	0.482056	0.229248	0.465892
						%-Control	93.0616	171.429	91.6996	314.59	90.8381	41.3534	-93.1189	89.6141	-49.0768	-73.9645	90.4077	249.15	-9.64794	90.1647	137.874	-47.4065	87.87	-115.038	-71.836	88.8325	48.1521	-460.829	89.2252	-5.17598	-1032.47	89.2437	96.3455	-537.172	90.2035	10.7143	537.115	90.0302	72.7352	-691.244	90.1242	19.4805	-1082.14	88.751	-54.7016	-262.266	90.5254	-142.295	-476.861
Omega 10	75/L2R0	41190	Ghrelin -/-	Grazing	41437	Code 06	32.05	-0.57	31.58	-0.47	32.13	0.55	0.08	32.11	-0.02	0.06	32.69	0.58	0.64	32.22	-0.47	0.17	31.42	-0.8	-0.63	28.8	-2.62	-3.25	30.16	1.36	-1.89	30.13	-0.03	-1.92	31.32	1.19	-0.73	30.22	-1.1	-1.83	30.97	0.75	-1.08	31.93	0.96	-0.12	31.75	-0.18	-0.3
Omega 13	97/L0R1	41313	Ghrelin -/-	Grazing	41550	Code 06	30.78	0.7	27.43	-3.35	28.61	1.18	-2.17	28.79	0.18	-1.99	30.96	2.17	0.18	29.81	-1.15	-0.97	29.75	-0.06	-1.03	29.64	-0.11	-1.14	28.89	-0.75	-1.89	29.52	0.63	-1.26	29.3	-0.22	-1.48	29.65	0.35	-1.13	29.71	0.06	-1.07	28.97	-0.74	-1.81	29.17	0.2	-1.61
Omega 18	126/L1R1	41380	Ghrelin -/-	Grazing	41606	Code 06	30.31	1.17	32.75	2.44	32.32	-0.43	2.01	33.15	0.83	2.84	32.89	-0.26	2.58	33.2	0.31	2.89	32.6	-0.6	2.29	32.41	-0.19	2.1	32.28	-0.13	1.97	32.91	0.63	2.6	33.36	0.45	3.05	33.58	0.22	3.27	32.85	-0.73	2.54	32.39	-0.46	2.08	32.96	0.57	2.65
Omega 19	145/L1R1	41396	Ghrelin -/-	Grazing	41606	Code 06	30.54	0.94	29.7	-0.84	31.07	1.37	0.53	31.33	0.26	0.79	31.68	0.35	1.14	29.91	-1.77	-0.63	29.66	-0.25	-0.88	30.7	1.04	0.16	28.63	-2.07	-1.91	31.85	3.22	1.31	31.02	-0.83	0.48	30.99	-0.03	0.45	31.18	0.19	0.64	30.99	-0.19	0.45	30.78	-0.21	0.24
Omega 25	165/L1R1	41402	Ghrelin -/-	Grazing	41646	Code 06	33.72	-2.24	33.46	-0.26	32.92	-0.54	-0.8	33.09	0.17	-0.63	32.76	-0.33	-0.96	32.53	-0.23	-1.19	32.6	0.07	-1.12	31.9	-0.7	-1.82	32.59	0.69	-1.13	32.01	-0.58	-1.71	31.84	-0.17	-1.88	32.21	0.37	-1.51	31.89	-0.32	-1.83	32.32	0.43	-1.4	32.25	-0.07	-1.47
						MEAN	31.48	1.42109e-15	30.984	-0.496	31.41	0.426	-0.07	31.694	0.284	0.214	32.196	0.502	0.716	31.534	-0.662	0.054	31.206	-0.328	-0.274	30.69	-0.516	-0.79	30.51	-0.18	-0.97	31.284	0.774	-0.196	31.368	0.084	-0.112	31.33	-0.038	-0.15	31.32	-0.01	-0.16	31.32	-7.10543e-16	-0.16	31.382	0.062	-0.098
						±SEM	0.635807	0.635807	1.0928	0.920329	0.760993	0.39629	0.694687	0.800235	0.144035	0.800666	0.376678	0.4519	0.581219	0.701702	0.36291	0.745665	0.649705	0.163261	0.646348	0.674433	0.598035	0.908009	0.828873	0.59279	0.749853	0.62987	0.652078	0.907803	0.655396	0.342748	0.886789	0.707354	0.274907	0.940447	0.519615	0.248697	0.787191	0.638295	0.308367	0.694673	0.657049	0.14613	0.770554
						%-Control	102.823	140	103.196	83.8647	103.8	180.727	19.6787	105.241	-196.832	-42.8	105.442	119.932	-879.298	104.082	279.157	-16.9507	104.508	75.0327	36.2571	104.13	133.284	69.125	103.494	-2520	85.4088	105.822	934.138	18.616	106.26	-196	10.2216	105.281	-15.9281	17.5	105.277	116.667	18.4818	105.893	4.11058e-13	15.4058	104.821	17.1542	14.4726
Omega 8	68/L0R2	41185	Ghrelin -/-	Meal-fed	41375	Code 06	29.02	1.66667	29.04	0.02	29.64	0.6	0.62	30.58	0.94	1.56	32.13	1.55	3.11	32.41	0.28	3.39	31.73	-0.68	2.71	28.53	-3.2	-0.49	28.29	-0.24	-0.73	26.44	-1.85	-2.58	28.05	1.61	-0.97	28.17	0.12	-0.85	29.64	1.47	0.62	29.92	0.28	0.9	30.21	0.29	1.19
Omega 9	74/L1R1	41190	Ghrelin -/-	Meal-fed	41437	Code 06	32.39	-1.70333	30.75	-1.64	30.44	-0.31	-1.95	31.24	0.8	-1.15	32.18	0.94	-0.21	32.09	-0.09	-0.3	32.44	0.35	0.05	32.15	-0.29	-0.24	31.5	-0.65	-0.89	31.91	0.41	-0.48	32.32	0.41	-0.07	32.3	-0.02	-0.09	32.12	-0.18	-0.27	32.57	0.45	0.18	33.61	1.04	1.22
Omega 14	113/L1R1	41314	Ghrelin -/-	Meal-fed	41550	Code 06	32.14	-1.45333	27.2	-4.94	31.58	4.38	-0.56	34.64	3.06	2.5	34.07	-0.57	1.93	35.18	1.11	3.04	34.73	-0.45	2.59	34.53	-0.2	2.39	34.28	-0.25	2.14	34.46	0.18	2.32	34.39	-0.07	2.25	33.78	-0.61	1.64	34.37	0.59	2.23	33.57	-0.8	1.43	33.36	-0.21	1.22
Omega 20	125/L0R1	41380	Ghrelin -/-	Meal-fed	41606	Code 06	31.07	-0.383333	29.69	-1.38	31.34	1.65	0.27	31.03	-0.31	-0.04	31.23	0.2	0.16	31.96	0.73	0.89	32.48	0.52	1.41	27.74	-4.74	-3.33	32.2	4.46	1.13	31.56	-0.64	0.49	31.52	-0.04	0.45	31.51	-0.01	0.44	30.85	-0.66	-0.22	31.45	0.6	0.38	31.49	0.04	0.42
Omega 26	150/L0R1	41397	Ghrelin -/-	Meal-fed	41646	Code 06	29.62	1.06667	28.8	-0.82	29.01	0.21	-0.61	28.92	-0.09	-0.7	30.27	1.35	0.65	29.82	-0.45	0.2	30.4	0.58	0.78	30.47	0.07	0.85	29.6	-0.87	-0.02	29.29	-0.31	-0.33	29.04	-0.25	-0.58	29.01	-0.03	-0.61	29.12	0.11	-0.5	29.3	0.18	-0.32	30.28	0.98	0.66
Omega 32	231/L1R1	41445	Ghrelin -/-	Meal-fed	41676	Code 06	29.88	0.806667	25.3	-4.58	28.33	3.03	-1.55	29.3	0.97	-0.58	30.21	0.91	0.33	30.51	0.3	0.63	29.87	-0.64	-0.01	30.19	0.32	0.31	30.62	0.43	0.74	29.64	-0.98	-0.24	30.39	0.75	0.51	29.86	-0.53	-0.02	29.63	-0.23	-0.25	30.08	0.45	0.2	30.73	0.65	0.85
						MEAN	30.6867	5.92119e-16	28.4633	-2.22333	30.0567	1.59333	-0.63	30.9517	0.895	0.265	31.6817	0.73	0.995	31.995	0.313333	1.30833	31.9417	-0.0533333	1.255	30.6017	-1.34	-0.085	31.0817	0.48	0.395	30.55	-0.531667	-0.136667	30.9517	0.401667	0.265	30.7717	-0.18	0.085	30.955	0.183333	0.268333	31.1483	0.193333	0.461667	31.6133	0.465	0.926667
						±SEM	0.569407	0.569407	0.791247	0.836412	0.528045	0.738371	0.406882	0.830399	0.487379	0.589145	0.592061	0.321673	0.518265	0.758563	0.227664	0.626692	0.707726	0.244045	0.489937	1.00825	0.859562	0.77188	0.853559	0.816366	0.475862	1.11752	0.336308	0.647141	0.938209	0.284235	0.461373	0.868606	0.125751	0.362535	0.814096	0.307698	0.422654	0.68418	0.207488	0.251349	0.621293	0.207922	0.13846
						%-Control	100.232	58.3333	94.801	375.926	99.328	675.96	177.108	102.776	-620.297	-53	103.758	174.403	-1221.93	105.604	-132.129	-410.688	106.971	12.2004	-166.068	103.83	346.125	7.4375	105.433	6720	-34.7799	103.339	-641.667	12.9806	104.85	-937.222	-24.1851	103.404	-75.4491	-9.91667	104.05	-2138.89	-30.9956	105.312	-111.846	-44.4521	105.594	128.656	-136.85
	BODY WEIGHT													∆ BODY WEIGHT		Fig 2C					Fig 2D						DAILY BODY WEIGHT GAIN
	WT						Ghrelin-null							WT						Ghrelin-null							WT							Ghrelin-null
Day	Ad libitum	± Ad libitum	Grazing	±Grazing	Meal-fed	±Meal-fed	Ad libitum	± Ad libitum	Grazing	±Grazing	Meal-fed	±Meal-fed		Ad libitum	± Ad libitum	Grazing	±Grazing	Meal-fed	±Meal-fed	Ad libitum	± Ad libitum	Grazing	±Grazing	Meal-fed	±Meal-fed		Day	Ad Libitum	±Ad Libitum	Grazing	±Grazing	Meal-fed	±Meal-fed	Ad Libitum	±Ad Libitum	Grazing	±Grazing	Meal-fed	±Meal-fed
0	32.8983	0.782749	32.93	0.787521	33.5057	1.01664	30.6157	0.733403	31.48	0.635807	30.6867	0.569407		5.92119e-16	0.782749	-6.39488e-15	0.787521	-1.52259e-15	1.01664	1.01506e-15	0.733403	1.42109e-15	0.635807	5.92119e-16	0.569407		0
1	32.5533	0.79588	32.742	0.722851	32.2343	0.949027	30.0243	0.47926	30.984	1.0928	28.4633	0.791247		-0.345	0.205228	-0.188	0.18315	-1.27143	0.344463	-0.591429	0.483013	-0.496	0.920329	-2.22333	0.836412		1	-0.345	0.205228	-0.188	0.18315	-1.27143	0.344463	-0.591429	0.483013	-0.496	0.920329	-2.22333	0.836412	K
2	32.7167	0.534507	33.312	0.737343	32.33	0.931	30.26	0.513142	31.41	0.760993	30.0567	0.528045		-0.181667	0.28016	0.382	0.144686	-1.17571	0.246932	-0.355714	0.494758	-0.07	0.694687	-0.63	0.406882		2	0.163333	0.333703	0.57	0.0924662	0.0957143	0.287127	0.235714	0.185419	0.426	0.39629	1.59333	0.738371	M
3	32.6467	0.759779	33.606	0.511396	32.4971	0.856226	30.1157	0.552703	31.694	0.800235	30.9517	0.830399		-0.251667	0.244382	0.676	0.504129	-1.00857	0.287919	-0.5	0.464266	0.214	0.800666	0.265	0.589145		3	-0.07	0.288617	0.294	0.379718	0.167143	0.222889	-0.144286	0.23532	0.284	0.144035	0.895	0.487379	P
4	32.7817	0.715478	33.774	0.778188	32.5886	0.840081	30.5343	0.577366	32.196	0.559155	31.6817	0.592061		-0.116667	0.221896	0.844	0.730737	-0.917143	0.330135	-0.0814286	0.43505	0.716	0.581219	0.995	0.518265		4	0.135	0.118652	0.168	0.417162	0.0914286	0.0917665	0.418571	0.158646	0.502	0.4519	0.73	0.321673	S
5	32.3817	0.679374	33.602	0.787321	32.3543	0.813484	30.2971	0.535167	31.534	0.784369	31.995	0.758563		-0.516667	0.24399	0.672	0.60146	-1.15143	0.336243	-0.318571	0.538058	0.054	0.745665	1.30833	0.626692		5	-0.4	0.134487	-0.172	0.238608	-0.234286	0.12216	-0.237143	0.228501	-0.662	0.36291	0.313333	0.227664	V
6	31.8817	0.627521	33.982	0.559155	32.2043	0.719166	29.86	0.71226	31.206	0.592663	31.9417	0.707726		-1.01667	0.26892	1.052	0.544182	-1.30143	0.474218	-0.755714	0.680731	-0.274	0.646348	1.255	0.489937		6	-0.5	0.189491	0.38	0.336318	-0.15	0.33854	-0.437143	0.209509	-0.328	0.163261	-0.0533333	0.244045	Y
7	31.84	0.668949	33.178	0.784369	31.7271	0.602446	29.4729	0.652277	30.69	0.674433	30.6017	1.00825		-1.05833	0.187926	0.248	0.619971	-1.77857	0.740108	-1.14286	0.744656	-0.79	0.908009	-0.085	0.77188		7	-0.0416667	0.215892	-0.804	0.271194	-0.477143	0.329138	-0.387143	0.152873	-0.516	0.598035	-1.34	0.859562	AB
8	31.66	0.650769	33.04	0.592663	31.6	0.602894	29.48	0.626152	30.51	0.828873	31.0817	0.853559		-1.23833	0.290579	0.11	0.416593	-1.90571	0.740061	-1.13571	0.639441	-0.97	0.749853	0.395	0.475862		8	-0.18	0.196367	-0.138	0.419063	-0.127143	0.301344	0.00714286	0.146673	-0.18	0.59279	0.48	0.816366	AE
9	31.5267	0.580854	33.126	0.696007	31.1071	0.654671	29.5629	0.593664	31.284	0.62987	30.55	1.11752		-1.37167	0.346799	0.196	0.578123	-2.39857	0.977186	-1.05286	0.542848	-0.196	0.907803	-0.136667	0.647141		9	-0.133333	0.127532	0.086	0.377738	-0.492857	0.342579	0.0828571	0.189871	0.774	0.652078	-0.531667	0.336308	AH
10	31.7217	0.637372	32.726	0.482572	30.6571	0.631558	29.52	0.638957	31.368	0.655396	30.9517	0.938209		-1.17667	0.288971	-0.204	0.730059	-2.84857	1.17974	-1.09571	0.531919	-0.112	0.886789	0.265	0.461373		10	0.195	0.176309	-0.4	0.838791	-0.45	0.260649	-0.0428571	0.163266	0.084	0.342748	0.401667	0.284235	AK
11	31.7317	0.591717	33.054	0.616998	30.6429	0.722699	29.7586	0.551558	31.33	0.707354	30.7717	0.868606		-1.16667	0.263789	0.124	0.675615	-2.86286	1.34627	-0.857143	0.519829	-0.15	0.940447	0.085	0.362535		11	0.01	0.104626	0.328	0.801052	-0.0142857	0.308968	0.238571	0.171429	-0.038	0.274907	-0.18	0.125751	AN
12	31.9883	0.567277	33.01	0.439386	31.0357	0.680878	29.75	0.409901	31.32	0.519615	30.955	0.814096		-0.91	0.264852	0.08	0.450589	-2.47	1.15664	-0.865714	0.5616	-0.16	0.787191	0.268333	0.422654		12	0.256667	0.141343	-0.044	0.557957	0.392857	0.29622	-0.00857143	0.186668	-0.01	0.248697	0.183333	0.307698	AQ
13	31.96	0.530377	33.326	0.312676	30.8	0.776368	29.5771	0.50495	31.32	0.638295	31.1483	0.68418		-0.938333	0.33411	0.396	0.514651	-2.70571	1.1409	-1.03857	0.430943	-0.16	0.694673	0.461667	0.251349		13	-0.0283333	0.153284	0.316	0.306555	-0.235714	0.224604	-0.172857	0.221195	-7.10543e-16	0.308367	0.193333	0.207488	AT
14	31.8933	0.644622	33.072	0.363351	30.7743	0.845145	29.9386	0.482056	31.382	0.657049	31.6133	0.621293		-1.005	0.292561	0.142	0.482632	-2.73143	1.12388	-0.677143	0.465892	-0.098	0.770554	0.926667	0.13846		14	-0.0666667	0.184457	-0.254	0.220989	-0.0257143	0.192067	0.361429	0.229248	0.062	0.14613	0.465	0.207922	AW
15	32.0117	0.586875	33.022	0.51281	30.8871	0.753527	30.0357	0.510205	31.582	0.804303	31.54	0.542076		-0.886667	0.261542	0.092	0.455493	-2.61857	1.00812	-0.58	0.459041	0.102	0.957473	0.853333	0.330037		15	0.118333	0.180765	-0.05	0.248193	0.112857	0.200508	0.0971429	0.208826	0.2	0.192821	-0.0733333	0.274076	AZ
16	32.2017	0.64804	32.714	0.661533	31.1686	0.655978	30.0171	0.627333	31.682	0.783795	31.1483	0.779579		-0.696667	0.393435	-0.216	0.574644	-2.33714	0.910256	-0.598571	0.368203	0.202	0.90277	0.461667	0.482372		16	0.19	0.259307	-0.308	0.441604	0.281429	0.143567	-0.0185714	0.179423	0.1	0.0958123	-0.391667	0.285499	BC
17	32.2033	0.622488	32.798	0.330475	31.2914	0.469434	30.1271	0.557194	31.652	0.626533	31.1617	0.64137		-0.695	0.360553	-0.132	0.494645	-2.21429	1.04811	-0.488571	0.496461	0.172	0.817076	0.475	0.464505		17	0.00166667	0.0986379	0.084	0.455067	0.122857	0.347623	0.11	0.161805	-0.03	0.283072	0.0133333	0.238728	BF
18	32.4467	0.681374	32.774	0.410872	31.82	0.556409	30.3757	0.437378	31.596	0.578227	31.5933	0.746041		-0.451667	0.287082	-0.156	0.459811	-1.68571	0.77447	-0.24	0.497326	0.116	0.81849	0.906667	0.700532		18	0.243333	0.110353	-0.024	0.144762	0.528571	0.333848	0.248571	0.16165	-0.056	0.163389	0.431667	0.308582	BI
19	32.3667	0.667007	33.174	0.502102	32.0643	0.603446	30.2257	0.50719	31.34	0.514811	31.2433	0.59829		-0.531667	0.423481	0.244	0.559389	-1.44143	0.69638	-0.39	0.564379	-0.14	0.570438	0.556667	0.52117		19	-0.08	0.165871	0.4	0.244561	0.244286	0.187551	-0.15	0.168368	-0.256	0.275075	-0.35	0.224514	BL
20	32.42	0.656531	33.482	0.383841	32.25	0.602111	30.2857	0.557835	31.394	0.559452	31.35	0.600355		-0.478333	0.415029	0.552	0.745891	-1.25571	0.649662	-0.33	0.44224	-0.086	0.7216	0.663333	0.458829		20	0.0533333	0.187273	0.308	0.414685	0.185714	0.181066	0.06	0.139676	0.054	0.177781	0.106667	0.210502	BO
21	32.4617	0.854351	32.858	0.653991	32.1843	0.576466	30.4414	0.533628	1462	0.459341	31.3283	0.710288		-0.436667	0.404925	-0.072	0.565017	-1.32143	0.70635	-0.174286	0.35933	0.092	0.668957	0.641667	0.350356		21	0.0416667	0.243754	-0.624	0.439541	-0.0657143	0.299967	0.155714	0.173985	0.178	0.19213	-0.0216667	0.288437	BR
Terminal Data						Fig 2K	Fig 2L	Fig 2M	Fig 1N		Supplementary Table 1
Animal #	Colony #/Tail code	DOB	Strain	Treatment	Tibial Length	EPW (GZ)	EPW (PZ)	EPW (HZ)	EPW (Total)		N-A Length	Tibial Length	p[IGF-1] pg/ml	Pituitary Weight	Liv Wt (%BW)	Kid Wt (%BW)	Adrenal Weight
Omega 1	49/L1R0	41136	Ghrelin +/+	Ad libitum-fed	17.84	10.7	66.4	29.4	107.8		10	17.84	7425.08	1.5	4.76081	0.73487	2.4
Omega 15	127/L2R0	41380	Ghrelin +/+	Ad libitum-fed	17.98	8.61	58.72	42.83	109.67		9.5	17.98	4703.29	0.4	5.03332	0.720406	7.9
Omega 22	187/L1R0	41419	Ghrelin +/+	Ad libitum-fed	19.44	14	59.7	38.2	110.8		9.8	19.44	2701.7	1.4	4.89445	0.617083	3
Omega 27	200/L1R0	41424	Ghrelin +/+	Ad libitum-fed	17.74	10.3	51.5	46.5	108.6		10	17.74	4236.68	2.1	5.07238	0.672497	2.9
Omega 33	258/L1R1	41461	Ghrelin +/+	Ad libitum-fed	17.2	15.1	51.1	49.1	115.1		10.1	17.2	4775.4	1.5	5.26134	0.608845	2.4
Omega 34	285/L1R0	41468	Ghrelin +/+	Ad libitum-fed	18.46	15.1	65.4	40	120.5		9.8	18.46	690.578	0.8	4.41829	0.655683	2.1
				MEAN	18.11	12.3017	58.8033	41.005	112.078		9.86667	18.11	4088.79	1.28333	4.90676	0.668231	3.45
				±SEM	0.313379	1.13646	2.6753	2.84376	1.98236		0.0881917	0.313379	921.477	0.244154	0.119615	0.0211986	0.900648
Omega 11	114/L2R0	41314	Ghrelin +/+	Grazing	18.75	9.2	59.2	33.6	101.7		10.3	18.75	2335.84	1.4	5.30006	0.630741	4.8
Omega 23	175/L0R1	41402	Ghrelin +/+	Grazing	17.97	8.7	56.1	47.1	105.9		9.9	17.97	1157.62	1.2	3.24263	0.761257	3.2
Omega 36	282/L1R0	41468	Ghrelin +/+	Grazing	18.28	11.9	60.8	26.7	100.1		9.9	18.28	3731.86	1.1	4.57976	0.634648	1.9
Omega 41	304/L0R1	41484	Ghrelin +/+	Grazing	17.57	11.8	54.3	37.6	104.3		10	17.57	5478.93	1.7	4.21053	0.719903	3.1
Omega 43	321/L1R1	41503	Ghrelin +/+	Grazing	18.43	11.5	59.4	47.4	104.9		9.8	18.43	1701.24	1.6	5.02139	0.59291	2.2
				MEAN	18.2	10.62	57.96	38.48	103.38		9.98	18.2	2881.1	1.4	4.47087	0.667892	3.04
				±SEM	0.201445	0.689493	1.1944	3.98264	1.07443		0.0860233	0.201445	778.854	0.114018	0.359085	0.0312489	0.506557
				%-Control	100.497	86.3298	98.5658	93.8422	92.2391		101.149	100.497	70.4634	109.091	91.1165	99.9493	88.1159
Omega 4	57/L2R0	41131	Ghrelin +/+	Meal-fed	18.07	16.1	69	35.9	113		10	18.07	3828.19	1.3	4.65703	0.590588	2.6
Omega 24	163/L1R1	41402	Ghrelin +/+	Meal-fed	18.2	12.2	61.2	39.5	109.1		9.7	18.2	2224.07	1.2	4.82345	0.656229	1.9
Omega 29	214/L1R1	41435	Ghrelin +/+	Meal-fed	17.97	15.2	74.9	39	117.5		9.9	17.97	1010.06	1.6	4.61419	0.598079	3
Omega 37	252/L1R0	41460	Ghrelin +/+	Meal-fed	17.96	8.28	59.56	41.53	107.87		9.9	17.96	2399.77	1.7	4.74697	0.526783	1.4
Omega 38	300/L0R1	41484	Ghrelin +/+	Meal-fed	17.97	9.4	45.2	38.7	99.8		9.6	17.97	761.735	1.3	5.03854	0.616713	2.2
Omega 44	335/L0R1	41514	Ghrelin +/+	Meal-fed	17.91	8.32	67.92	31.35	105.57		9.6	17.91	840.908	1.2	5.01484	0.712166	3
				MEAN	18.0133	11.5833	62.9633	37.6633	108.807		9.78333	18.0133	1844.12	1.38333	4.81584	0.61676	2.35
				±SEM	0.042947	1.41644	4.21791	1.46234	2.48809		0.0703167	0.042947	492.047	0.0872417	0.0730026	0.025684	0.260448
				%-Control	99.4662	94.1607	107.074	91.8506	97.0809		99.1554	99.4662	45.102	107.792	98.1469	92.2974	68.1159
Omega 5	56/L1R1	41131	Ghrelin -/-	Ad libitum-fed	18.43	11.84	63.01	34.2	112.73		9.5	18.43	3527.46	1.7	4.80695	0.659588	2.3
Omega 6	66/L1R1	41185	Ghrelin -/-	Ad libitum-fed	17.87	12.6	56.9	33.5	104.1		9.9	17.87	1846.37	1.5	4.82529	0.63228	1.4
Omega 21	156/L1R0	41400	Ghrelin -/-	Ad libitum-fed	18.09	10.3	49.06	26.56	102.26		9.9	18.09	7238.29	1.4	4.33366	0.806186	3.8
Omega 30	207/L1R0	41424	Ghrelin -/-	Ad libitum-fed	17.3	9.44	49.06	50.45	107.84		9.9	17.3	474.294	1.6	5.24217	0.733618	3.3
Omega 39	286/L0R1	41468	Ghrelin -/-	Ad libitum-fed	17.45	11.03	59.04	34.95	105.65		9.8	17.45	1173.5	1.3	3.97256	0.692771	1.4
Omega 45	308/L1R1	41487	Ghrelin -/-	Ad libitum-fed	17.86	12.6	59.3	33.1	104.6		9.7	17.86	2536.05	1.2	4.91575	0.680493	1.7
				MEAN	17.8333	11.3017	56.0617	35.46	106.197		9.78333	17.8333	2799.33	1.45	4.68273	0.700823	2.31667
				±SEM	0.168852	0.522943	2.35504	3.24124	1.50695		0.0654047	0.168852	987.609	0.0763763	0.185222	0.0252016	0.417466
				%-Control	98.4723	91.871	95.3376	86.4773	94.7522		99.1554	98.4723	68.4635	112.987	95.4341	104.877	67.1498
Omega 10	75/L2R0	41190	Ghrelin -/-	Grazing	18.09	10.8	58.1	35.6	104.5		9.9	18.09	5238.11	1.5	4.78396	0.649674	3.2
Omega 13	97/L0R1	41313	Ghrelin -/-	Grazing	17.87	10.9	60.2	32.8	105.3		9.5	17.87	4768.42	1.2	4.55931	0.695825	3
Omega 18	126/L1R1	41380	Ghrelin -/-	Grazing	17.95	13.7	54.3	41.3	109.3		9.4	17.95	2665.88	1.4	5.20355	0.645852	3.3
Omega 19	145/L1R1	41396	Ghrelin -/-	Grazing	18.93	11.4	62	48.3	123		9.4	18.93	694.623	0.3	3.78729	0.794423	7.4
Omega 25	165/L1R1	41402	Ghrelin -/-	Grazing	17.71	11.1	54.5	44.8	110.3		10	17.71	1189.28	1.3	4.67188	0.646875	2.1
				MEAN	18.11	11.58	57.82	40.56	110.48		9.64	18.11	2911.26	1.14	4.6012	0.68653	3.8
				±SEM	0.214009	0.539815	1.52689	2.85703	3.32241		0.128841	0.214009	916.574	0.21587	0.230806	0.0285594	0.924662
				%-Control	101.551	102.463	103.136	114.382	104.033		98.5349	101.551	103.999	78.6207	98.2589	97.9606	164.029
Omega 8	68/L0R2	41185	Ghrelin -/-	Meal-fed	18.53	7.7	50	32.2	90.9		9.7	18.53	3522.86	1.5	5.47324	0.623368	1.9
Omega 9	74/L1R1	41190	Ghrelin -/-	Meal-fed	18.24	10.2	53.9	36.5	100.9		9.8	18.24	17183.9	1.6	3.67998	0.735995	1.6
Omega 14	113/L1R1	41314	Ghrelin -/-	Meal-fed	18.25	13.73	43.73	24.26	81.35		10.4	18.25	1662.9	1.2	5.54062	0.597372	5
Omega 20	125/L0R1	41380	Ghrelin -/-	Meal-fed	18.47	13.3	56.4	29.6	98.7		9.2	18.47	1914.86	0.8	4.55974	0.644845	4.2
Omega 26	150/L0R1	41397	Ghrelin -/-	Meal-fed	17.81	13.1	58.2	29.4	99.7		9.8	17.81	1739.28	1.4	4.27943	0.625846	2.8
Omega 32	231/L1R1	41445	Ghrelin -/-	Meal-fed	17.72	12.4	50.4	29.2	86.4			17.72	746.21	1.2	4.78463	0.616302	3
				MEAN	18.17	11.7383	52.105	30.1933	92.9917		9.78	18.17	4461.66	1.28333	4.71961	0.640621	3.08333
				±SEM	0.136991	0.955198	2.13148	1.6429	3.28371		0.190788	0.136991	2570.8	0.116667	0.291341	0.0200765	0.535672
				%-Control	101.888	103.864	92.9423	85.1476	87.5655		99.9659	101.888	159.383	88.5057	100.787	91.4099	133.094
[truncated: 40 more columns]

## Sheet: Fig 3 & Suppl Table S3
Experiment:	m	Nature:	Effect of patterned feeding on neurogenesis and memory function (male LoxTB-GHSR null mice and WT littermates)					Diet:		SDS 801066 RM3 (E)		Caloric value:	15.21Mj/kg			1MJ:kcal	239.006		3.63528			kcal/g
Food Intake Data
WT						HOPPER WEIGHTS
Animal #	Ear Code	DOB	Strain	Treatment	Date	Start Weight	HW1	∆HW1	C/I 1	Start Weight 2	HW2	∆HW2	Cum F/I 2	C/I 2	Cum C/I 2	Start Weight 3	HW3	∆HW3	Cum F/I 3	C/I 3	Cum C/I 3	Start Weight 4	HW4	∆HW4	Cum F/I 4	C/I 4	Cum C/I 4	Start Weight 5	HW5	∆HW5	Cum F/I 5	C/I 5	Cum C/I 5	Start Weight 6	HW6	∆HW6	Cum F/I 6	C/I 6	Cum C/I 6	Start Weight 7	HW7	∆HW7	Cum F/I 7	C/I 7	Cum C/I 7	Start Weight 8	HW8	∆HW8	Cum F/I 8
m1	L1R1 060149 (59)	44010	C57BL/6	Ad-Libitum	44049	109.77	105.76	4.01	14.5775	108.26	104	4.26	8.27	15.4863	30.0637	106.94	103.62	3.32	11.59	12.0691	42.1329	105.05	101.42	3.63	15.22	13.1961	55.3289	101.75	97.89	3.86	19.08	14.0322	69.3611	104.88	99.45	5.43	24.51	19.7396	89.1006	103.9	97.62	6.28	30.79	22.8295	111.93	108.03	104.3	3.73	34.52
m2	L0R2 060188 (87)	44011	C57BL/6	Ad-Libitum	44049	107.91	104.59	3.32	12.0691	106.78	102.86	3.92	7.24	14.2503	26.3194	104.1	99.2	4.9	12.14	17.8129	44.1323	102.25	97.47	4.78	16.92	17.3766	61.5089	99.28	93.28	6	22.92	21.8117	83.3206	101.94	97	4.94	27.86	17.9583	101.279	99.06	93.88	5.18	33.04	18.8307	120.11	108.71	104.48	4.23	37.27
m3	L0R1 060196 (94)	44012	C57BL/6	Ad-Libitum	44049	104.65	101.38	3.27	11.8874	105.35	100.63	4.72	7.99	17.1585	29.0459	104.14	99.37	4.77	12.76	17.3403	46.3861	103.31	98.55	4.76	17.52	17.3039	63.6901	103.88	99.37	4.51	22.03	16.3951	80.0852	106.87	103.75	3.12	25.15	11.3421	91.4272	103.89	100.2	3.69	28.84	13.4142	104.841	108.14	104.15	3.99	32.83
m11	L0R1 067143 (143)	43991	C57BL/6	Ad-Libitum	15/10/2020	104.7	100.6	4.1	14.9046	108.83	104.7	4.13	8.23	15.0137	29.9183	106.03	101.61	4.42	12.65	16.0679	45.9863	108.91	104.43	4.48	17.13	16.286	62.2723	106.5	102.12	4.38	21.51	15.9225	78.1948	106.31	101.5	4.81	26.32	17.4857	95.6805	106.33	101.78	4.55	30.87	16.5405	112.221	104.94	100.59	4.35	35.22
m18	L1R1 0727700		C57BL/6	Ad-Libitum	43873	111.5	108.53	2.97	10.7968	109.13	105.51	3.62	6.59	13.1597	23.9565	106.2	102.52	3.68	10.27	13.3778	37.3343	104.77	100.2	4.57	14.84	16.6132	53.9475	107.37	102.29	5.08	19.92	18.4672	72.4147	106.74	102.28	4.46	24.38	16.2133	88.6281	105.54	100.59	4.95	29.33	17.9946	106.623	105.11	101.43	3.68	33.01
m45	175613, LB1		C57BL/6	Ad-Libitum	45204	104.97	101.46	3.51	12.7598	105.84	102.39	3.45	6.96	12.5417	25.3015	105.12	101.81	3.31	10.27	12.0328	37.3343	105.82	102.94	2.88	13.15	10.4696	47.8039	104.55	100.78	3.77	16.92	13.705	61.5089	103.78	100.15	3.63	20.55	13.1961	74.7049	246.74	242.44	4.3	24.85	15.6317	90.3366	250.65	246.58	4.07	28.92
m46	175664, RT1		C57BL/6	Ad-Libitum	45204	105.51	102.17	3.34	12.1418	105.95	102.77	3.18	6.52	11.5602	23.702	103.57	100.34	3.23	9.75	11.7419	35.444	105.96	103.56	2.4	12.15	8.72467	44.1686	105.46	103.64	1.82	13.97	6.6162	50.7848	240.48	236.38	4.1	18.07	14.9046	65.6895	249.46	245.06	4.4	22.47	15.9952	81.6847	248.22	244.21	4.01	26.48
m47	175608, LT1 LB1		C57BL/6	Ad-Libitum	45204	106.93	102.67	4.26	15.4863	107	102.54	4.46	8.72	16.2133	31.6996	103.58	99.86	3.72	12.44	13.5232	45.2228	105.62	101.11	4.51	16.95	16.3951	61.6179	105.11	102.46	2.65	19.6	9.63348	71.2514	248.42	243.41	5.01	24.61	18.2127	89.4642	249.91	244.34	5.57	30.18	20.2485	109.713	253.17	247.98	5.19	35.37
								3.5975	13.0779			3.9675	7.565	14.423	27.5009			3.91875	11.4837	14.2457	41.7466			4.00125	15.485	14.5457	56.2923			4.00875	19.4937	14.5729	70.8652			4.4375	23.9312	16.1315	86.9967			4.865	28.7962	17.6856	104.682			4.15625	32.9525
								0.164401	0.597643			0.18573	0.297855	0.675179	1.08279			0.240486	0.428819	0.874235	1.55887			0.326034	0.708537	1.18522	2.57573			0.46709	1.03283	1.698	3.75462			0.274068	1.11332	0.996314	4.04722			0.287259	1.22533	1.04427	4.45443			0.16779	1.26954
m7	L1R1 060167 (67)	44010	C57BL/6	Grazing	44049	264.78	260.55	4.23	15.3772	268.66	264.32	4.34	8.57	15.7771	31.1543	272.92	266.09	6.08	14.65	22.1025	53.2568	276.01	269.03	6.23	20.88	22.6478	75.9046	271.57	264.05	6.77	27.65	24.6108	100.515	278.95	270.73	7.47	35.12	27.1555	127.671	269.7	262.87	6.08	41.2	22.1025	149.773	283.71	279.78	3.93	45.13
m16	L2R0 067242 (174)	44083	C57BL/6	Grazing	15/10/2020	259.37	254.59	4.78	17.3766	266.5	262.19	4.31	9.09	15.668	33.0447	269.14	265.17	3.22	12.31	11.7056	44.7503	272.38	267.96	3.67	15.98	13.3415	58.0917	281.9	277.11	4.04	20.02	14.6865	72.7783	281.06	276.36	3.95	23.97	14.3593	87.1376	280.42	275.86	3.81	27.78	13.8504	100.988	279.56	275.91	3.65	31.43
m19	L0R2 072686		C57BL/6	Grazing	43873	264.54	260.04	4.5	16.3587	267.8	263.24	4.56	9.06	16.5769	32.9356	266.32	261.73	4.59	13.65	16.6859	49.6215	268.74	264.15	4.59	18.24	16.6859	66.3075	271.28	266.34	3.94	22.18	14.323	80.6304	270.88	265.99	3.89	26.07	14.1412	94.7717	272.08	264.64	4.25	30.32	15.4499	110.222	269.45	264.29	5.16	35.48
m35	L1R0 116780 (448)	44389	C57BL/6	Grazing	13/01/2022	251.2	248.4	2.8	10.1788	249.03	244	5.03	7.83	18.2854	28.4642	272.14	266.97	5.17	13	18.7944	47.2586	274.76	269.6	5.16	18.16	18.758	66.0166	272.67	267.57	5.1	23.26	18.5399	84.5565	274.36	266.76	5.1	28.36	18.5399	103.096	274.35	267.08	5.23	33.59	19.0125	122.109	276.36	273.01	3.35	36.94
m38	L1R0 126791	44627	C57BL/6	Grazing	44665	249.06	245.38	3.68	13.3778	253.05	247.78	5.27	8.95	19.1579	32.5357	254.63	248.2	6.43	15.38	23.3748	55.9106	254.4	249.2	5.2	20.58	18.9034	74.814	253.63	248.59	5.04	25.62	18.3218	93.1358	256.33	250.86	5.47	31.09	19.885	113.021	256.19	250.93	5.26	36.35	19.1216	132.142	255.15	250.26	4.89	41.24
m42	L2R0 135541	44715	C57BL/6	Grazing	44749	250.03	246.1	3.93	14.2866	251.54	247.09	4.45	8.38	16.177	30.4636	253.92	248.86	5.06	13.44	18.3945	48.8581	252.14	247.53	4.61	18.05	16.7586	65.6168	251.8	247.81	3.99	22.04	14.5048	80.1215	255.19	251.58	3.61	25.65	13.1234	93.2449	256.92	252.6	4.32	29.97	15.7044	108.949	260.7	256.65	4.05	34.02
m48	175635, RB1		C57BL/6	Grazing	45204	256.19	251.85	4.34	15.7771	262.05	257.4	4.65	8.99	16.904	32.6811	265.84	261.57	4.27	13.26	15.5226	48.2038	268.46	264.04	4.42	17.68	16.0679	64.2717	262.8	258.03	4.77	22.45	17.3403	81.612	261.21	256.12	5.09	27.54	18.5036	100.116	263.57	260.22	3.35	30.89	12.1782	112.294	264.44	260.2	4.24	35.13
m49	175663, LB1		C57BL/6	Grazing	45204	251.69	247.59	4.1	14.9046	254.93	250.5	4.43	8.53	16.1043	31.0089	258.92	254.3	4.62	13.15	16.795	47.8039	259.82	255.58	4.24	17.39	15.4136	63.2175	265.34	261.16	4.18	21.57	15.1955	78.4129	265.82	262.17	3.65	25.22	13.2688	91.6817	267.88	266.02	1.86	27.08	6.76162	98.4433	269.12	265.04	4.08	31.16
								4.045	14.7047			4.63	8.675	16.8313	31.536			4.93	13.605	17.9219	49.4579			4.765	18.37	17.3221	66.78			4.72875	23.0987	17.1903	83.9704			4.77875	27.8775	17.3721	101.342			4.27	32.1475	15.5226	116.865			4.16875	36.3162
								0.214143	0.778468			0.122022	0.154018	0.443583	0.559897			0.359026	0.344368	1.30516	1.25187			0.271892	0.574708	0.988401	2.08922			0.336645	0.85876	1.2238	3.12183			0.463633	1.29339	1.68543	4.70184			0.463812	1.66962	1.68608	6.06952			0.212397	1.69113
								112.439	112.439			116.698	114.673	116.698	114.673			125.805	118.472	125.805	118.472			119.088	118.631	119.088	118.631			117.961	118.493	117.961	118.493			107.69	116.49	107.69	116.49			87.7698	111.638	87.7698	111.638			100.301	110.208
m17	L0R2 067230 (167)	44021	C57BL/6	Meal-Fed	15/10/2020	253.13	249.88	3.25	11.8147	272.12	268.43	3.69	6.94	13.4142	25.2288	281.26	277.75	2.76	9.7	10.0334	35.2622	282.21	278.58	3.63	13.33	13.1961	48.4582	287.94	283.4	4.54	17.87	16.5042	64.9624	287.57	283.71	3.11	20.98	11.3057	76.2681	290.59	286.51	3.33	24.31	12.1055	88.3736	289.74	286.66	3.08	27.39
m20	L0R2 072702		C57BL/6	Meal-Fed	43873	266.02	263.31	2.71	9.8516	271.09	267.57	3.52	6.23	12.7962	22.6478	270.68	266.86	3.82	10.05	13.8868	36.5345	269.34	265.22	4.12	14.17	14.9773	51.5119	270.4	266.32	4.08	18.25	14.8319	66.3438	270.27	266.23	4.04	22.29	14.6865	81.0303	271.58	267.06	3.77	26.06	13.705	94.7353	271.89	268.17	3.72	29.78
m26	L2R0 (288)	19/12/2020	C57BL/6	Meal-Fed	28/01/2021	241.45	240.25	1.2	4.36233	252.19	248.92	3.27	4.47	11.8874	16.2497	256.69	253.09	3.6	8.07	13.087	29.3367	255.17	251.24	3.93	12	14.2866	43.6233	257.79	253.98	3.81	15.81	13.8504	57.4737	258.27	254.14	4.13	19.94	15.0137	72.4874	262.54	258.13	3.66	23.6	13.3051	85.7925	266.36	262.46	3.9	27.5
m36	L0R1 116809 (469)	44359	C57BL/6	Meal-Fed	13/01/2022	248.04	245.56	2.48	9.01549	248.05	244.45	3.6	6.08	13.087	22.1025	269.57	264.72	4.85	10.93	17.6311	39.7336	273.1	268.7	4.4	15.33	15.9952	55.7288	274.49	268.45	5.61	20.94	20.3939	76.1227	281.1	275.49	5.18	26.12	18.8307	94.9534	283.54	266.68	5.44	31.56	19.7759	114.729	268.16	262.24	5.92	37.48
m39	L0R1 126792	44627	C57BL/6	Meal-Fed	44665	235.34	233.1	2.24	8.14302	245.26	241.41	3.85	6.09	13.9958	22.1388	247.88	244.63	3.25	9.34	11.8147	33.9535	249.46	246.25	3.21	12.55	11.6692	45.6227	249.71	245.65	4.06	16.61	14.7592	60.382	250.82	246.91	3.91	20.52	14.2139	74.5959	250.66	246.94	3.72	24.24	13.5232	88.1191	252.36	249.21	3.15	27.39
m43	L1R1 135540	44715	C57BL/6	Meal-Fed	44749	249.8	248.45	1.35	4.90762	253.69	251.51	2.18	3.53	7.9249	12.8325	255.77	253.1	2.67	6.2	9.70619	22.5387	257.13	254.03	3.1	9.3	11.2694	33.8081	258.33	255.05	3.28	12.58	11.9237	45.7318	258.85	255.08	3.77	16.35	13.705	59.4368	258	254.17	3.83	20.18	13.9231	73.3599	257.16	253.28	3.88	24.06
m50	175599, RT1		C57BL/6	Meal-Fed	45204	259.37	255.31	4.06	14.7592	261.59	257.7	3.89	7.95	14.1412	28.9005	259.03	254.64	4.39	12.34	15.9589	44.8593	257.42	252.89	4.53	16.87	16.4678	61.3271	260.19	255.62	4.57	21.44	16.6132	77.9403	260.58	256.15	4.43	25.87	16.1043	94.0446	266.57	264.49	2.08	27.95	7.56138	101.606	267.95	263.11	4.84	32.79
m51	175655, RT1		C57BL/6	Meal-Fed	45204	246.19	243.93	2.26	8.21573	250.81	247.49	3.32	5.58	12.0691	20.2848	256.35	252.46	3.89	9.47	14.1412	34.4261	258.07	254.23	3.84	13.31	13.9595	48.3855	260.12	256.21	3.91	17.22	14.2139	62.5995	265.84	261.65	4.19	21.41	15.2318	77.8313	267.42	263.98	3.44	24.85	12.5054	90.3366	269.14	265.1	4.04	28.89
					MEAN			2.44375	8.88371			3.415	5.85875	12.4145	21.2982			3.65375	9.5125	13.2824	34.5806			3.845	13.3575	13.9776	48.5582			4.2325	17.59	15.3863	63.9445			4.095	21.685	14.8865	78.831			3.65875	25.3437	13.3006	92.1316			4.06625	29.41
					±SEM			0.331474	1.205			0.193234	0.485726	0.702458	1.76575			0.266893	0.6466	0.97023	2.35057			0.182473	0.800109	0.66334	2.90862			0.244539	0.999328	0.888965	3.63284			0.207571	1.12589	0.754578	4.09291			0.32367	1.18158	1.17663	4.29536			0.328149	1.44783
					%-Control			67.9291	67.9291			86.0744	77.4455	86.0744	77.4455			93.2376	82.8344	93.2376	82.8344			96.095	86.2609	96.095	86.2609			105.582	90.234	105.582	90.234			92.2817	90.6137	92.2817	90.6137			75.2055	88.0106	75.2055	88.0106			97.8346	89.2497
GHS-R-null
Animal #	Ear Code	DOB	Strain	Treatment	Date	Start Weight	HW1	∆HW1	C/I 1	Start Weight 2	HW2	∆HW2	Cum F/I 2	C/I 2	Cum C/I 2	Start Weight 3	HW3	∆HW3	Cum F/I 3	C/I 3	Cum C/I 3	Start Weight 4	HW4	∆HW4	Cum F/I 4	C/I 4	Cum C/I 4	Start Weight 5	HW5	∆HW5	Cum F/I 5	C/I 5	Cum C/I 5	Start Weight 6	HW6	∆HW6	Cum F/I 6	C/I 6	Cum C/I 6	Start Weight 7	HW7	∆HW7	Cum F/I 7	C/I 7	Cum C/I 7	Start Weight 8	HW8	∆HW8	Cum F/I 8
m4	L1R0 060165 (65)	44010	LoxTB-GHSR	Ad-Libitum	44049	106.63	103.38	3.25	11.8147	104.8	100.65	4.15	7.4	15.0864	26.9011	107.21	102.1	5.11	12.51	18.5763	45.4773	102.38	97.08	5.3	17.81	19.267	64.7443	102.11	97.29	4.82	22.63	17.522	82.2663	106.84	102.59	4.25	26.88	15.4499	97.7163	104.34	98.93	5.41	32.29	19.6668	117.383	107.61	102.97	4.64	36.93
m5	L2R0 060168 (68)	44010	LoxTB-GHSR	Ad-Libitum	44049	106.44	103.67	2.77	10.0697	106.68	102.55	4.13	6.9	15.0137	25.0834	107.45	103.49	3.96	10.86	14.3957	39.4791	106.5	102.2	4.3	15.16	15.6317	55.1108	104.79	99.26	5.53	20.69	20.1031	75.2139	109.56	105.17	4.39	25.08	15.9589	91.1728	107.53	102.26	5.27	30.35	19.1579	110.331	110.7	105.48	5.22	35.57
m6	L1R0 060195 (93)	44012	LoxTB-GHSR	Ad-Libitum	44049	107.44	104.98	2.46	8.94278	108.62	103.45	5.17	7.63	18.7944	27.7372	108.32	105.32	3	10.63	10.9058	38.643	103.11	99.02	4.09	14.72	14.8683	53.5113	101.22	96.55	4.67	19.39	16.9767	70.488	101.77	97.24	4.53	23.92	16.4678	86.9558	101.13	96.9	4.23	28.15	15.3772	102.333	107.3	104.67	2.63	30.78
m12	L1R0 067226 (163)	44021	LoxTB-GHSR	Ad-Libitum	15/10/2020	105.96	102.96	3	10.9058	104.83	101.23	3.6	6.6	13.087	23.9928	104.88	101.32	3.56	10.16	12.9416	36.9344	105.14	101.82	3.32	13.48	12.0691	49.0035	105.24	101.83	3.41	16.89	12.3963	61.3998	104.27	100.38	3.89	20.78	14.1412	75.5411	104.17	99.55	4.62	25.4	16.795	92.336	109.02	104.6	4.42	29.82
m13	L0R1 067227 (164)	44021	LoxTB-GHSR	Ad-Libitum	15/10/2020	106.13	102.78	3.35	12.1782	103.6	99.97	3.63	6.98	13.1961	25.3742	101.93	98.75	3.18	10.16	11.5602	36.9344	100.8	96.3	4.5	14.66	16.3587	53.2932	103.16	100.96	2.2	16.86	7.99761	61.2908	101.7	96.97	4.73	21.59	17.1949	78.4856	101.87	97.32	4.55	26.14	16.5405	95.0261	104.47	101.08	3.39	29.53
m21	L1R2 072688		LoxTB-GHSR	Ad-Libitum	43873	108.76	104.89	3.87	14.0685	106.86	102.32	4.54	8.41	16.5042	30.5727	107.25	103.22	4.03	12.44	14.6502	45.2228	109.2	104.64	4.56	17	16.5769	61.7997	107.78	103.45	4.33	21.33	15.7408	77.5405	106.8	101.74	5.06	26.39	18.3945	95.935	106.59	102.02	4.57	30.96	16.6132	112.548	107.5	103.41	4.09	35.05
m22	L2R2 072689		LoxTB-GHSR	Ad-Libitum	43873	112.02	109.16	2.86	10.3969	105.47	102.23	3.24	6.1	11.7783	22.1752	106.25	102.54	3.71	9.81	13.4869	35.6621	104.5	99.18	5.32	15.13	19.3397	55.0017	106.52	99.41	7.11	22.24	25.8468	80.8486	106.81	100.4	6.41	28.65	23.3021	104.151	108.15	103.62	4.53	33.18	16.4678	120.618	107.51	102.92	4.59	37.77
m23	L0R1 072683		LoxTB-GHSR	Ad-Libitum	43873	109.92	106.58	3.34	12.1418	109.68	105.62	4.06	7.4	14.7592	26.9011	107.38	103.63	3.75	11.15	13.6323	40.5333	106.92	102.26	4.66	15.81	16.9404	57.4737	106.86	101.62	5.24	21.05	19.0489	76.5226	107.65	103.45	4.2	25.25	15.2682	91.7908	107.68	103.31	4.37	29.62	15.8862	107.677	106.95	101.65	5.3	34.92
m52	175666, LT1 LB1		LoxTB-GHSR	Ad-Libitum	45204	106.93	103.11	3.82	13.8868	104.76	100.94	3.82	7.64	13.8868	27.7735	105.28	100.91	4.37	12.01	15.8862	43.6597	104.55	100	4.55	16.56	16.5405	60.2002	104.62	101.42	3.2	19.76	11.6329	71.8331	105.24	102.31	2.93	22.69	10.6514	82.4844	247.84	244.02	3.82	26.51	13.8868	96.3712	254.97	250.97	4	30.51
								3.19111	11.6006			4.03778	7.22889	14.6784	26.279			3.85222	11.0811	14.0039	40.2829			4.51111	15.5922	16.3991	56.6821			4.50111	20.0933	16.3628	73.0448			4.48778	24.5811	16.3143	89.3592			4.59667	29.1778	16.7102	106.069			4.25333	33.4311
								0.156582	0.569219			0.18994	0.224335	0.690484	0.81552			0.210408	0.339953	0.764892	1.23582			0.202192	0.446843	0.735026	1.6244			0.482311	0.698858	1.75333	2.54054			0.312155	0.859729	1.13477	3.12535			0.16295	0.928879	0.592369	3.37673			0.283627	1.08205
m8	L1R1 060187 (85)	44011	LoxTB-GHSR	Grazing	44049	246.71	242.4	4.31	15.668	251.44	246.97	4.47	8.78	16.2497	31.9177	261.93	257.25	4.68	13.46	17.0131	48.9308	262.14	257.17	4.97	18.43	18.0673	66.9982	259.09	253.88	5.21	23.64	18.9398	85.938	278.95	271.82	7.13	30.77	25.9195	111.857	271.55	265.31	6.24	37.01	22.6841	134.542	282.31	276.88	4.09	41.1
m14	L1R1 067144 (144)	43991	LoxTB-GHSR	Grazing	15/10/2020	261.1	257.08	4.02	14.6138	267.32	262.61	4.71	8.73	17.1222	31.736	273.98	268.72	5.26	13.99	19.1216	50.8575	276.21	271.26	4.95	18.94	17.9946	68.8522	280.79	276.43	4.36	23.3	15.8498	84.702	279.71	275.16	4.55	27.85	16.5405	101.242	281.54	276.72	4.82	32.67	17.522	118.765	286.23	282.33	5.09	37.76
m15	L1R0 067239 (171)	44083	LoxTB-GHSR	Grazing	15/10/2020	265.67	261.79	3.88	14.1049	269.83	265.34	4.49	8.37	16.3224	30.4273	276.9	272.5	4.4	12.77	15.9952	46.4225	278.99	274.94	4.05	16.82	14.7229	61.1454	286.9	282.79	4.11	20.93	14.941	76.0864	288.57	284.41	4.16	25.09	15.1228	91.2091	289.5	285.25	4.25	29.34	15.4499	106.659	289.84	285.51	6.09	35.43
m24	L2R1 072687		LoxTB-GHSR	Grazing	43873	266.14	261.85	4.07	14.7956	268.27	263.41	4.64	8.71	16.8677	31.6633	267.85	262.99	4.64	13.35	16.8677	48.531	268	263.34	4.44	17.79	16.1406	64.6716	273.78	269	4.56	22.35	16.5769	81.2484	272.31	267.51	4.58	26.93	16.6496	97.898	271.32	266.36	4.74	31.67	17.2312	115.129	272.86	268.15	7.09	38.76
m27	L0R1 (286)	19/12/2020	LoxTB-GHSR	Grazing	28/01/2021	242.87	239.23	3.64	13.2324	244.82	240.98	3.84	7.48	13.9595	27.1919	246.18	241.38	4.8	12.28	17.4493	44.6412	243.06	238.62	4.44	16.72	16.1406	60.7818	248.25	243.56	4.69	21.41	17.0495	77.8313	244.97	241.02	3.95	25.36	14.3593	92.1906	260.6	256.44	4.16	29.52	15.1228	107.313	266	261.44	8.09	37.61
m40	L1R1 126796	44627	LoxTB-GHSR	Grazing	44665	253.59	249.24	4.35	15.8135	257.85	253.09	4.76	9.11	17.3039	33.1174	260.17	255.5	4.67	13.78	16.9767	50.0941	263.12	258.5	4.62	18.4	16.795	66.8891	257.61	252.91	4.7	23.1	17.0858	83.9749	256.62	252.52	4.1	27.2	14.9046	98.8795	256.66	252.39	4.27	31.47	15.5226	114.402	257.08	252.63	4.45	35.92
m44	L0R1 135539	44715	LoxTB-GHSR	Grazing	44749	250	245.84	4.16	15.1228	250.59	247.17	3.42	7.58	12.4326	27.5554	252.41	248.11	4.3	11.88	15.6317	43.1871	254.02	249.96	4.06	15.94	14.7592	57.9463	253.3	249.09	4.21	20.15	15.3045	73.2508	252.76	248.52	4.24	24.39	15.4136	88.6644	253.62	248.29	5.33	29.72	19.376	108.04	250.29	246.96	3.33	33.05
m53	175656, RB1		LoxTB-GHSR	Grazing	45204	258.74	253.49	5.19	18.8671	259.6	253.92	5.2	10.39	18.9034	37.7705	263.04	256.72	5.19	15.58	18.8671	56.6376	263.51	257.92	5.2	20.78	18.9034	75.5411	269.01	262.19	5.19	25.97	18.8671	94.4082	269.32	263.03	5.2	31.17	18.9034	113.312	268.53	264.55	3.98	35.15	14.4684	127.78	265.87	260.86	5.01	40.16
					MEAN			4.2025	15.2773			4.44125	8.64375	16.1452	31.4224			4.7425	13.3863	17.2403	48.6627			4.59125	17.9775	16.6905	65.3532			4.62875	22.6062	16.8268	82.18			4.73875	27.345	17.2267	99.4067			4.72375	32.0687	17.1721	116.579			5.405	37.4737
					±SEM			0.162654	0.591292			0.198057	0.32343	0.719992	1.17576			0.119832	0.405568	0.435624	1.47435			0.150267	0.539036	0.546262	1.95955			0.14535	0.647084	0.528387	2.35233			0.368527	0.892096	1.3397	3.24302			0.266505	0.984232	0.968819	3.57796			0.562517	0.928528
					%-Control			131.694	131.694			109.992	119.572	109.992	119.572			123.111	120.802	123.111	120.802			101.776	115.298	101.776	115.298			102.836	112.506	102.836	112.506			105.592	111.244	105.592	111.244			102.765	109.908	102.765	109.908			127.077	112.092
m9	L1R0 060148 (58)	44010	LoxTB-GHSR	Meal-Fed	44049	248.22	245.73	2.49	9.05184	254.28	250.98	3.3	5.79	11.9964	21.0483	260.14	255.6	4.54	10.33	16.5042	37.5524	258.05	253.28	4.77	15.1	17.3403	54.8927	256.85	252.23	4.62	19.72	16.795	71.6877	273.04	269.08	3.96	23.68	14.3957	86.0834	268.14	264.35	3.79	27.47	13.7777	99.8611	275.42	272.76	2.66	30.13
m10	L0R1 060166 (66)	44010	LoxTB-GHSR	Meal-Fed	44049	245.27	243.49	1.78	6.47079	250.66	248.34	2.32	4.1	8.43384	14.9046	269.01	266.4	2.61	6.71	9.48807	24.3927	269.5	266.69	2.81	9.52	10.2151	34.6078	267.56	264.32	4.82	14.34	17.522	52.1299	269.34	266.4	2.94	17.28	10.6877	62.8176	269.19	265.71	3.48	20.76	12.6508	75.4684	271.08	268.75	2.33	23.09
m25	L0R1 072699		LoxTB-GHSR	Meal-Fed	43873	266.12	264.05	2.07	7.52502	270.08	267.28	2.8	4.87	10.1788	17.7038	273.08	269.4	3.68	8.55	13.3778	31.0816	271.18	267.07	4.11	12.66	14.941	46.0226	272.85	268.53	4.32	16.98	15.7044	61.727	272.14	267.28	4.86	21.84	17.6674	79.3945	269.93	264.22	4.97	26.81	18.0673	97.4618	268.08	262.73	5.35	32.16
m28	L1R1 (287)	19/12/2020	LoxTB-GHSR	Meal-Fed	28/01/2021	241.09	239.27	1.82	6.6162	242.92	240.19	2.73	4.55	9.92431	16.5405	245.61	242.34	3.27	7.82	11.8874	28.4279	247.15	243.67	3.48	11.3	12.6508	41.0786	259.1	255.59	3.51	14.81	12.7598	53.8385	257.99	254.62	3.37	18.18	12.2509	66.0893	262	257.6	4.4	22.58	15.9952	82.0846	268.08	264.11	3.97	26.55
m29	L1R1 (293)	20/12/2020	LoxTB-GHSR	Meal-Fed	28/01/2021	243.1	241.9	1.2	4.36233	246.94	244.38	2.56	3.76	9.30631	13.6686	251.53	248.32	3.21	6.97	11.6692	25.3379	251.7	248.23	3.47	10.44	12.6144	37.9523	259.41	252.86	6.55	16.99	23.8111	61.7634	256.01	249.84	6.17	23.16	22.4297	84.193	261.33	258.14	3.19	26.35	11.5965	95.7896	261.17	256.77	4.4	30.75
m37	L1R0 116808 (468)	44451	LoxTB-GHSR	Meal-Fed	44574	250.39	246.91	3.48	12.6508	249.67	244.34	5.33	8.81	19.376	32.0268	267.19	262.42	4.77	13.58	17.3403	49.3671	269.13	262.73	5.23	18.81	19.0125	68.3796	268.45	262.1	5.18	23.99	18.8307	87.2103	279.09	272.89	5.03	29.02	18.2854	105.496	281.05	276.13	3.76	32.78	13.6686	119.164	279.55	275.89	3.66	36.44
m41	L1R0 126794	44627	LoxTB-GHSR	Meal-Fed	44665	240.79	239.12	1.67	6.07091	250.06	246.38	3.68	5.35	13.3778	19.4487	253.86	249.28	4.58	9.93	16.6496	36.0983	254.19	249.6	4.59	14.52	16.6859	52.7842	253.7	249.18	4.52	19.04	16.4315	69.2157	255.27	251.02	4.25	23.29	15.4499	84.6656	255.69	250.73	4.96	28.25	18.031	102.697	257.59	253.4	4.19	32.44
m54	175612, LT1		LoxTB-GHSR	Meal-Fed	45204	264.49	261.39	3.1	11.2694	267.49	262.67	4.26	7.36	15.4863	26.7556	267.83	263.47	4.36	11.72	15.8498	42.6054	269.62	264.18	4.84	16.56	17.5947	60.2002	266.76	261.55	4.61	21.17	16.7586	76.9588	265.4	261.28	4.12	25.29	14.9773	91.9362	266.27	262.54	3.73	29.02	13.5596	105.496	268.94	264.59	4.35	33.37
m55	175615, RB1		LoxTB-GHSR	Meal-Fed	45204	259.29	257.39	1.9	6.90703	262.34	258.99	3.35	5.25	12.1782	19.0852	265.37	260.95	4.23	9.48	15.3772	34.4624	265.86	260.16	4.5	13.98	16.3587	50.8212	264.73	259.03	4.5	18.48	16.3587	67.1799	263.61	259.42	4.19	22.67	15.2318	82.4117	262.98	259	3.98	26.65	14.4684	96.8801	265	260.99	4.01	30.66
					MEAN			2.16778	7.88047			3.37	5.53778	12.2509	20.1314			3.91667	9.45444	14.2382	34.3695			4.2	13.6544	15.2682	49.6377			4.73667	18.3911	17.2191	66.8568			4.32111	22.7122	15.7084	82.5652			4.02889	26.7411	14.6461	97.2114			3.88	30.6211
					±SEM			0.277229	1.0078			0.316846	0.538245	1.15182	1.95667			0.250898	0.748519	0.912085	2.72107			0.264286	0.999482	0.960754	3.63339			0.27138	1.0169	0.986542	3.69673			0.31659	1.17092	1.15089	4.25663			0.208049	1.16502	0.756317	4.23518			0.305337	1.29445
					%-Control			67.9318	67.9318			83.4618	76.6062	83.4618	76.6062			101.673	85.3204	101.673	85.3204			93.1034	87.5722	93.1034	87.5722			105.233	91.5284	105.233	91.5284			96.2862	92.3971	96.2862	92.3971			87.6481	91.6489	87.6481	91.6489			91.2226	91.5947
GRAZING FOOD ALLOWANCE (WT)
	AD LIBITUM-FED FOOD INTAKE		Assumed for D1	D1 for D2	D2 for D3/4	D3 for D4	D4 for D5	D5 for D6	D6 for D7	D7 for D8	D8 for D9	D9 for D10	D10 for D11	D11 for D12	D12 for D13	D13 for D14	D14 for D15	D15 for D16	D16 for D17	D17 for D18	D18 for D19	D19 for D20	D20 for D21
Run 1	Average F/I (ad libitum)			3.53333	4.26	4.33	4.39	4.79	4.49667	5.05	3.98333	4.38	4.09667	4.96	5.01	5.62	4.77	3.87	3.29	4.75333	5.02667	4.83333	3.78667
44049	30 min F/I Grazing)		0	0.147222	0.1775	0.180417	0.182917	0.199583	0.187361	0.210417	0.165972	0.1825	0.170694	0.206667	0.20875	0.234167	0.19875	0.16125	0.137083	0.198056	0.209444	0.201389	0.157778
	Feed Limit Used		0.22	0.22	0.22	0.22	0.22	0.22	0.22	0.22	0.22	0.22	0.22	0.22	0.23	0.23	0.23	0.23	0.23	0.23	0.23	0.23	0.23
Run 2	Average F/I (ad libitum)			4.126	3.867	4.766	4.48	4.89	5.32	5.733	5.726	4.86	4.886	4.233	4.59	5.35667	4.99	5.286	4.58	5.16	5.566	5.256	4.26
44119	30 min F/I Grazing)		0	0.171917	0.161125	0.198583	0.186667	0.20375	0.221667	0.238875	0.238583	0.2025	0.203583	0.176375	0.19125	0.223194	0.207917	0.22025	0.190833	0.215	0.231917	0.219	0.1775
	Feed Limit Used		0.2	0.2	0.2	0.2	0.2	0.22	0.23	0.25	0.25	0.25	0.25	0.25	0.23	0.23	0.23	0.23	0.23	0.23	0.24	0.24	0.24
Run 3	Average F/I (ad libitum)			3.534	4.13	4.218	4.444	4.766	4.552	4.93	3.996	4.358	4.344	5.02	4.74	5.224	4.368	3.802	3.278	4.382	4.594	4.756	3.658
44167	30 min F/I Grazing)		0	0.14725	0.172083	0.17575	0.185167	0.198583	0.189667	0.205417	0.1665	0.181583	0.181	0.209167	0.1975	0.217667	0.182	0.158417	0.136583	0.182583	0.191417	0.198167	0.152417
	Feed Limit Used		0.2	0.2	0.2	0.2	0.2	0.21	0.21	0.21	0.21	0.21	0.21	0.21	0.22	0.22	0.22	0.22	0.22	0.22	0.22	0.22	0.22
Run 5	Average F/I (ad libitum)			3.44	3.973	4.277	4.428	4.777	4.72	4.95	4.23	4.365	4.52	5.203	4.806	5.215	4.39	3.895	3.595	4.675	4.593
	30 min F/I Grazing)		0	0.143333	0.165542	0.178208	0.1845	0.199042	0.196667	0.20625	0.17625	0.181875	0.188333	0.216792	0.20025	0.217292	0.182917	0.162292	0.149792	0.194792	0.191375	0	0
	Feed Limit Used		0.2	0.2	0.2	0.2	0.2	0.21	0.21	0.21	0.21	0.21	0.21	0.22	0.22	0.22	0.22	0.22	0.22	0.22	0.23
Run 6	Average F/I (ad libitum)
44574	30 min F/I Grazing)		0	0	0	0	0	0	0	0	0	0	0	0	0	0	0	0	0	0	0	0	0
	Feed Limit Used		0.2	0.2	0.2	0.22	0.22	0.22	0.22	0.22					0.23
Run 7	Average F/I (ad libitum)						4.444	4.766	4.46	4.93	3.996		4.344	5.02	4.74			3.802
44665	30 min F/I Grazing)		0	0	0	0	0.185167	0.198583	0.185833	0.205417	0.1665	0	0.181	0.209167	0.1975	0	0	0.158417	0	0	0	0	0
	Feed Limit Used		0.2	0.2	0.2	0.2	0.2	0.2	0.2	0.21	0.21	0.21	0.21	0.21	0.21	0.21	0.21	0.21
Run 8	Average F/I (ad libitum)				4.13	4.218	4.444	4.766	4.46	4.93	3.996	4.358	4.344	5.02	4.74	5.224	4.368	3.802	3.278	4.382	4.594	4.756	3.658
44749	30 min F/I Grazing)		0	0	0.172083	0.17575	0.185167	0.198583	0.185833	0.205417	0.1665	0.181583	0.181	0.209167	0.1975	0.217667	0.182	0.158417	0.136583	0.182583	0.191417	0.198167	0.152417
	Feed Limit Used		0.2	0.2	0.2	0.2	0.2	0.2	0.2	0.21	0.21	0.21	0.21	0.21	0.22	0.22	0.22	0.22	0.22	0.22	0.22	0.22	0.22
Run 9	Average F/I (ad libitum)			3.70333	3.69667	3.42	3.26333	2.74667	4.24667	4.75667	4.42333	4.88333	4.40333	4.60667	4.13	4.96	2.96333	4.05667	3.91333	3.50667	3.73	4.17	3.96
45204	30 min F/I Grazing)		0	0.154306	0.154028	0.1425	0.135972	0.114444	0.176944	0.198194	0.184306	0.203472	0.183472	0.191944	0.172083	0.206667	0.123472	0.169028	0.163056	0.146111	0.155417	0.17375	0.165
	Feed Limit Used		0.2	0.2	0.2	0.2	0.2	0.2	0.2	0.2	0.22	0.22	0.22	0.22	0.22	0.22	0.22	0.22	0.22	0.22	0.22	0.22	0.22
GRAZING FOOD ALLOWANCE (GHS-R-null)
	AD LIBITUM-FED FOOD INTAKE		Assumed for D1	D1 for D2	D2 for D3	D3 for D4	D4 for D5	D5 for D6	D6 for D7	D7 for D8	D8 for D9	D9 for D10	D10 for D11	D11 for D12	D12 for D13	D13 for D14	D14 for D15	D15 for D16	D16 for D17	D17 for D18	D18 for D19	D19 for D20	D20 for D21
Run 1	Average F/I (ad libitum)			2.82667	4.15	4.02333	4.56333	5.01	4.39	4.97	4.16333	5.19	4.13	4.94	4.97	6.16222	4.73	4.61	4.337	4.94667	5.50667	4.82667	4.06333
44049	30 min F/I Grazing)		0	0.117778	0.172917	0.167639	0.190139	0.20875	0.182917	0.207083	0.173472	0.21625	0.172083	0.205833	0.207083	0.256759	0.197083	0.192083	0.180708	0.206111	0.229444	0.201111	0.169306
	Feed Limit Used		0.22	0.22	0.22	0.22	0.22	0.22	0.22	0.22	0.22	0.22	0.22	0.22	0.23	0.23	0.23	0.23	0.23	0.23	0.23	0.23	0.23
Run 2	Average F/I (ad libitum)			3.175	3.615	3.37	3.91	2.805	4.31	4.585	3.905	3.78	4.04	4.175	3.52	4.5	3.65	4.965	3.795	4.135	5.29	4.84	3.77
44119	30 min F/I Grazing)		0	0.132292	0.150625	0.140417	0.162917	0.116875	0.179583	0.191042	0.162708	0.1575	0.168333	0.173958	0.146667	0.1875	0.152083	0.206875	0.158125	0.172292	0.220417	0.201667	0.157083
	Feed Limit Used		0.2	0.2	0.2	0.2	0.2	0.2	0.2	0.21	0.21	0.21	0.21	0.21	0.21	0.21	0.21	0.21	0.21	0.21	0.23	0.23	0.23
Run 3	Average F/I (ad libitum)			3.357	3.947	3.89	4.84667	5.56	5.226	4.49	4.66	4.86	4.74	5.9	6.6	5.61	4.53	4.87	4.59	3.92	6.566	4.446	4.34
44167	30 min F/I Grazing)		0	0.139875	0.164458	0.162083	0.201944	0.231667	0.21775	0.187083	0.194167	0.2025	0.1975	0.245833	0.275	0.23375	0.18875	0.202917	0.19125	0.163333	0.273583	0.18525	0.180833
	Feed Limit Used		0.2	0.2	0.2	0.2	0.2	0.24	0.24	0.24	0.24	0.24	0.24	0.24	0.24	0.24	0.24	0.24	0.24	0,24	0.24	0.24	0.24
Run 4	Average F/I (ad libitum Runs 1-3)			3.1125	4.065	3.85222	4.506	4.56	4.6825	4.69	4.285	4.644	4.336	4.655	4.951	3.76875	4.7775	4.664	4.40125	4.611	4.85875	5.4825	4.095
28/01/2021	30 min F/I Grazing)		0.2	0.129687	0.169375	0.160509	0.18775	0.19	0.195104	0.195417	0.178542	0.1935	0.180667	0.193958	0.206292	0.157031	0.199063	0.194333	0.183385	0.192125	0.202448	0.228437	0.170625
	Feed Limit Used		0.2	0.2	0.2	0.2	0.2	0.21	0.21	0.21	0.21	0.21	0.21	0.21	0.22	0.22	0.22	0.22	0.22	0.22	0.22	0.22	0.22
Run 6	Average F/I (ad libitum)
44574	30 min F/I Grazing)		0	0	0	0	0	0	0	0	0	0	0	0	0	0	0	0	0	0	0	0	0
	Feed Limit Used		0.2
Run 7	Average F/I (ad libitum)						4.506	4.66375	4.2	4.69375	4.285		4.33625	4.655	4.95125	3.76875	4.7775	4.664	4.40125	4.611	4.85875	5.4825	4.095
44665	30 min F/I Grazing)		0	0	0	0	0.18775	0.194323	0.175	0.195573	0.178542	0	0.180677	0.193958	0.206302	0.157031	0.199063	0.194333	0.183385	0.192125	0.202448	0.228437	0.170625
	Feed Limit Used		0.2	0.2	0.2	0.2	0.2	0.2	0.2	0.21	0.21	0.21	0.21	0.21	0.21	0.21	0.21	0.21
Run 8	Average F/I (ad libitum)					3.7875	4.50625	4.664	4.2	4.694	4.285		4.336	4.655	4.951	3.76875	4.7775	4.664	4.40125	4.611	4.85875	5.4825	4.095
44749	30 min F/I Grazing)		0	0	0	0.157813	0.18776	0.194333	0.175	0.195583	0.178542	0	0.180667	0.193958	0.206292	0.157031	0.199063	0.194333	0.183385	0.192125	0.202448	0.228437	0.170625
	Feed Limit Used		0.2	0.2	0.2	0.2	0.2	0.2	0.2	0.21	0.21	0.21	0.21	0.21	0.22	0.22	0.22	0.22	0.22	0.22	0.22
Run 9	Average F/I (ad libitum)			3.19111	4.03778	3.85222	4.51111	4.50111	4.48778	4.59667	4.25333	4.63444	4.33556	4.66778	4.80667	6.16222	4.59889	4.55778	4.33333	4.46556	4.74	5.28222	4.12778
45204	30 min F/I Grazing)		0	0.132963	0.168241	0.160509	0.187963	0.187546	0.186991	0.191528	0.177222	0.193102	0.180648	0.194491	0.200278	0.256759	0.19162	0.189907	0.180556	0.186065	0.1975	0.220093	0.171991
	Feed Limit Used		0.2	0.2	0.2	0.2	0.2	0.2	0.2	0.2	0.22	0.22	0.22	0.22	0.22	0.22	0.22	0.22	0.22	0.22	0.22	0.22	0.22
Food Intake Graph Data (WT)
Cumulative F/I								Daily F/I									Cumulative C/I		Fig 3A
Day	Ad-libitum	±Ad-libitum	Grazing	±Grazing	Meal-fed	±Meal-fed		Day	Ad Libitum Daily Food Intake	± A-L dF/I	Grazing Daily Food Intake	± Grazing dF/I	Meal-fed Daily Food Intake	± Meal-fed dF/I		Day	Ad-libitum	±Ad-libitum	Grazing	±Grazing	Meal-fed	±Meal-fed
0	0	0	0	0	0	0										0	0	0	0	0	0	0
1	3.5975	0.164401	4.045	0.214143	2.44375	0.331474		1	3.5975	0.164401	4.045	0.214143	2.44375	0.331474		1	13.0779	0.597643	14.7047	0.778468	8.88371	1.205
2	7.565	0.297855	8.675	0.154018	5.85875	0.485726		2	3.9675	0.18573	4.63	0.122022	3.415	0.193234		2	27.5009	1.08279	31.536	0.559897	21.2982	1.76575
3	11.4837	0.428819	13.605	0.344368	9.5125	0.6466		3	3.91875	0.240486	4.93	0.359026	3.65375	0.266893		3	41.7466	1.55887	49.4579	1.25187	34.5806	2.35057
4	15.485	0.708537	18.37	0.574708	13.3575	0.800109		4	4.00125	0.326034	4.765	0.271892	3.845	0.182473		4	56.2923	2.57573	66.78	2.08922	48.5582	2.90862
5	19.4937	1.03283	23.0987	0.85876	17.59	0.999328		5	4.00875	0.46709	4.72875	0.336645	4.2325	0.244539		5	70.8652	3.75462	83.9704	3.12183	63.9445	3.63284
6	23.9312	1.11332	27.8775	1.29339	21.685	1.12589		6	4.4375	0.274068	4.77875	0.463633	4.095	0.207571		6	86.9967	4.04722	101.342	4.70184	78.831	4.09291
7	28.7962	1.22533	32.1475	1.66962	25.3437	1.18158		7	4.865	0.287259	4.27	0.463812	3.65875	0.32367		7	104.682	4.45443	116.865	6.06952	92.1316	4.29536
8	32.9525	1.26954	36.3162	1.69113	29.41	1.44783		8	4.15625	0.16779	4.16875	0.212397	4.06625	0.328149		8	119.791	4.61511	132.02	6.14774	106.914	5.26327
9	37.5075	1.29082	40.5009	1.70217	33.415	1.62573		9	4.555	0.14963	4.18469	0.144187	4.005	0.208121		9	136.35	4.69247	147.232	6.18785	121.473	5.90998
10	41.8737	1.31744	44.8731	1.75148	37.24	1.63576		10	4.36625	0.147889	4.37219	0.180793	3.825	0.151504		10	152.223	4.78926	163.126	6.36713	135.378	5.94643
11	46.7387	1.32278	48.6616	1.77817	40.8537	1.87389		11	4.865	0.276967	3.78844	0.307369	3.61375	0.291914		11	169.908	4.80867	176.898	6.46415	148.515	6.81211
12	51.25	1.48664	52.3837	2.20963	44.6275	2.15551		12	4.51125	0.217686	3.72219	0.574386	3.77375	0.304067		12	186.308	5.40434	190.429	8.03262	162.233	7.83586
13	56.375	1.59087	56.3637	2.41803	48.6219	2.20942		13	5.125	0.380188	3.98	0.353447	3.99438	0.261717		13	206.599	5.7554	206.173	8.86575	178.494	7.99886
14	60.2162	1.83789	59.6575	2.81272	51.8625	2.12797		14	3.84125	0.316304	3.29375	0.513322	3.24063	0.257076		14	220.563	6.64856	218.147	10.2967	190.275	7.70877
15	64.1137	1.89522	63.755	3.0513	55.5975	2.13159		15	3.802	0.173043	4.45	0.29237	3.735	0.113986		15	234.731	6.88643	233.042	11.1632	203.853	7.72127
16	67.63	1.84254	68.2963	3.34206	59.8112	2.21048		16	3.51625	0.179204	4.54125	0.337271	4.21375	0.216448		16	247.514	6.70116	249.551	12.2182	219.171	8.00751
17	71.6837	1.98638	72.0163	3.367	63.5912	2.19761		17	4.05375	0.250691	3.72	0.446558	3.78	0.277077		17	262.25	7.22141	263.074	12.3028	232.912	7.96259
18	75.9537	2.27349	75.8	3.50158	67.24	2.34445		18	4.27	0.354688	3.78375	0.335915	3.64875	0.278109		18	277.773	8.26562	276.829	12.7936	246.176	8.50115
19	80.49	2.4361	79.6169	3.47661	70.7263	2.32163		19	4.53625	0.198332	3.81687	0.193264	3.48625	0.11042		19	294.264	8.85775	290.705	12.6984	258.85	8.41716
20	84.2612	2.57124	83.2063	3.50885	74.3287	2.42487		20	3.77125	0.245018	3.58937	0.142002	3.6025	0.203801		20	307.973	9.34486	303.753	12.8158	271.946	8.79312
21	88.2075	2.79548	87.1338	3.53203	78.1263	2.45615		21	3.94625	0.297951	3.9275	0.236868	3.7975	0.161994		21	322.319	10.147	318.03	12.8969	285.751	8.9043
Food Intake Graph Data (GHS-R-null)
Cumulative F/I																	Cumulative C/I		Fig 3B
Day	Ad-libitum	±Ad-libitum	Grazing	±Grazing	Meal-fed	±Meal-fed		Day	Ad Libitum Daily Food Intake	± A-L dF/I	Grazing Daily Food Intake	± Grazing dF/I	Meal-fed Daily Food Intake	± Meal-fed dF/I		Day	Ad-libitum	±Ad-libitum	Grazing	±Grazing	Meal-fed	±Meal-fed
0	0	0	0	0	0	0		0								0	0	0	0	0	0	0
1	3.19111	0.156582	4.2025	0.162654	2.16778	0.277229		1	3.19111	0.156582	4.2025	0.162654	2.16778	0.277229		1	11.6006	0.569219	15.2773	0.591292	7.88047	1.0078
2	7.22889	0.224335	8.64375	0.32343	5.53778	0.538245		2	4.03778	0.18994	4.44125	0.198057	3.37	0.316846		2	26.279	0.81552	31.4224	1.17576	20.1314	1.95667
3	11.0811	0.339953	13.3863	0.405568	9.45444	0.748519		3	3.85222	0.210408	4.7425	0.119832	3.91667	0.250898		3	40.2829	1.23582	48.6627	1.47435	34.3695	2.72107
4	15.5922	0.446843	17.9775	0.539036	13.6544	0.999482		4	4.51111	0.202192	4.59125	0.150267	4.2	0.264286		4	56.6821	1.6244	65.3532	1.95955	49.6377	3.63339
5	20.0933	0.698858	22.6062	0.647084	18.3911	1.0169		5	4.50111	0.482311	4.62875	0.14535	4.73667	0.27138		5	73.0448	2.54054	82.18	2.35233	66.8568	3.69673
6	24.5811	0.859729	27.345	0.892096	22.7122	1.17092		6	4.48778	0.312155	4.73875	0.368527	4.32111	0.31659		6	89.3592	3.12535	99.4067	3.24302	82.5652	4.25663
7	29.1778	0.928879	32.0687	0.984232	26.7411	1.16502		7	4.59667	0.16295	4.72375	0.266505	4.02889	0.208049		7	106.069	3.37673	116.579	3.57796	97.2114	4.23518
8	33.4311	1.08205	37.4737	0.928528	30.6211	1.29445		8	4.25333	0.283627	5.405	0.562517	3.88	0.305337		8	121.531	3.93357	136.227	3.37546	111.316	4.70569
9	38.0656	1.36	41.6859	0.945252	34.3208	1.47662		9	4.63444	0.326935	4.21219	0.121524	3.69972	0.234201		9	138.379	4.94398	151.54	3.43625	124.766	5.36792
10	42.4011	1.51274	46.1431	0.938331	37.685	1.56373		10	4.33556	0.222349	4.45719	0.0771759	3.36417	0.176173		10	154.14	5.49923	167.743	3.41109	136.995	5.6846
11	47.0689	1.72285	50.0566	1.04317	41.3303	1.805		11	4.66778	0.29889	3.91344	0.264618	3.64528	0.328291		11	171.108	6.26302	181.969	3.79221	150.247	6.56169
12	51.8756	2.00323	54.06	1.16417	45.0167	2.00465		12	4.80667	0.349472	4.00344	0.178193	3.68639	0.277251		12	188.582	7.28228	196.523	4.23207	163.648	7.28747
13	58.0378	2.26181	57.9331	1.46588	49.4111	1.67128		13	6.16222	0.398563	3.87313	0.392124	4.39444	0.664603		13	213.065	8.30921	211.996	5.38139	181.554	5.97107
14	62.6367	2.5597	61.5837	2.59647	52.9367	1.76924		14	4.59889	0.371698	3.65063	0.472184	3.52556	0.320556		14	229.783	9.38895	225.267	6.74056	194.37	6.33812
15	67.1944	2.51045	64.9643	1.55745	56.7489	1.81682		15	4.55778	0.241148	3.91143	0.0834832	3.81222	0.144499		15	246.352	9.21843	239.849	6.91977	208.229	6.49502
16	71.5278	2.64882	70.2875	2.05987	60.7656	1.82185		16	4.33333	0.224771	4.6925	0.288443	4.01667	0.191195		16	262.105	9.72627	256.907	7.55497	222.83	6.49704
17	75.9933	2.79349	74.5612	2.18716	64.7267	1.97592		17	4.46556	0.232314	4.27375	0.212661	3.96111	0.270265		17	278.339	10.2565	272.444	8.02652	237.23	7.04578
18	80.7333	2.7516	79.125	2.53684	68.6256	2.12174		18	4.74	0.316903	4.56375	0.407531	3.89889	0.291869		18	295.57	10.1138	289.034	9.30502	251.404	7.5804
19	86.0156	2.99935	83.0281	2.69195	72.04	2.01532		19	5.28222	0.370239	3.90312	0.240221	3.41444	0.293348		19	314.772	10.9893	303.223	9.86448	263.816	7.18828
20	90.1433	3.13878	86.4575	2.91402	75.7389	2.04833		20	4.12778	0.329144	3.42938	0.270767	3.69889	0.116779		20	329.778	11.4906	315.69	10.6715	277.262	7.29729
21	93.9933	3.32436	89.91	2.99548	79.5433	2.00876		21	3.85	0.320178	3.4525	0.139831	3.80444	0.262616		21	343.774	12.1749	328.241	10.9701	291.093	7.17704
Body Weight Data
WT
Animal #	Ear Code	DOB	Strain	Treatment	Date	Comments	Start Weight	±Start Weight	BW1	∆BW1	BW2	∆BW (D2)	∆BW2	BW3	∆BW (D3)	∆BW3	BW4	∆BW (D4)	∆BW4	BW5	∆BW (D5)	∆BW5	BW6	∆BW (D6)	∆BW6	BW7	∆BW (D7)	∆BW7	BW8	∆BW (D8)	∆BW8	BW9	∆BW (D9)	∆BW9	BW10	∆BW (D10)	∆BW10	BW11	∆BW (D11)	∆BW11	BW12	∆BW (D12)	∆BW12	BW13	∆BW (D13)	∆BW13	BW14	∆BW (D14)	∆BW14
m1	L1R1 060149 (59)	44010	C57BL/6	Ad-Libitum	44049	Protocol 7	20	-0.7425	20.47	0.47	20.68	0.21	0.68	20.59	-0.09	0.59	20.53	-0.06	0.53	20.61	0.08	0.61	20.77	0.16	0.77	21.24	0.47	1.24	21.5	0.26	1.5	21.93	0.43	1.93	22.16	0.23	2.16	21.74	-0.42	1.74	22.04	0.3	2.04	22.01	-0.03	2.01	21.92	-0.09	1.92
m2	L0R2 060188 (87)	44011	C57BL/6	Ad-Libitum	44049	Protocol 7	18.52	0.7375	18.14	-0.38	18.71	0.57	0.19	18.78	0.07	0.26	19.12	0.34	0.6	19.36	0.24	0.84	19.57	0.21	1.05	20.08	0.51	1.56	20.35	0.27	1.83	20.7	0.35	2.18	21.03	0.33	2.51	21.19	0.16	2.67	21.59	0.4	3.07	21.56	-0.03	3.04	21.51	-0.05	2.99
m3	L0R1 060196 (94)	44012	C57BL/6	Ad-Libitum	44049	Protocol 7	17.91	1.3475	17.74	-0.17	18.42	0.68	0.51	18.57	0.15	0.66	18.92	0.35	1.01	19.11	0.19	1.2	19.24	0.13	1.33	19.52	0.28	1.61	19.45	-0.07	1.54	19.66	0.21	1.75	19.52	-0.14	1.61	19.79	0.27	1.88	20.27	0.48	2.36	19.98	-0.29	2.07	20.03	0.05	2.12
m11	L0R1 067143 (143)	43991	C57BL/6	Ad-Libitum	15/10/2020	Protocol 7	20.61	-1.3525	20.8	0.19	20.72	-0.08	0.11	20.77	0.05	0.16	21.35	0.58	0.74	21.53	0.18	0.92	21.85	0.32	1.24	22.37	0.52	1.76	22.74	0.37	2.13	23.19	0.45	2.58	23.56	0.37	2.95	23.84	0.28	3.23	23.99	0.15	3.38	24.51	0.52	3.9	24.5	-0.01	3.89
m18	L1R1 0727700		C57BL/6	Ad-Libitum	43873	Protocol 7	17.77	1.4875	17.9	0.13	18.26	0.36	0.49	18.66	0.4	0.89	18.6	-0.06	0.83	18.83	0.23	1.06	18.95	0.12	1.18	18.93	-0.02	1.16	19.13	0.2	1.36	19.44	0.31	1.67	19.4	-0.04	1.63	19.48	0.08	1.71	19.54	0.06	1.77	19.79	0.25	2.02	19.82	0.03	2.05
m45	175613, LB1	45167	C57BL/6	Ad-Libitum	45204	Protocol 3	18.76	0.4975	19.51	0.75	19.64	0.13	0.88	19.84	0.2	1.08	20.25	0.41	1.49	20.03	-0.22	1.27	20.4	0.37	1.64	20.72	0.32	1.96	21.03	0.31	2.27	21.69	0.66	2.93	21.68	-0.01	2.92	21.65	-0.03	2.89	21.89	0.24	3.13	21.77	-0.12	3.01	21.93	0.16	3.17
m46	175664, RT1	45165	C57BL/6	Ad-Libitum	45204	Protocol 3	20.08	-0.8225	20.33	0.25	20.34	0.01	0.26	20.27	-0.07	0.19	20.33	0.06	0.25	20.22	-0.11	0.14	20.36	0.14	0.28	20.91	0.55	0.83	21.19	0.28	1.11	21.12	-0.07	1.04	21.88	0.76	1.8	21.8	-0.08	1.72	21.88	0.08	1.8	22.12	0.24	2.04	22.27	0.15	2.19
m47	175608, LT1 LB1	45168	C57BL/6	Ad-Libitum	45204	Protocol 3	20.41	-1.1525	20.5	0.09	21.91	1.41	1.5	21.67	-0.24	1.26	21.57	-0.1	1.16	21.66	0.09	1.25	22.12	0.46	1.71	22.51	0.39	2.1	23.09	0.58	2.68	23.39	0.3	2.98	23.78	0.39	3.37	23.66	-0.12	3.25	24.57	0.91	4.16	24.37	-0.2	3.96	24.32	-0.05	3.91
						MEAN	19.2575	-3.10862e-15	19.4237	0.16625	19.835	0.41125	0.5775	19.8938	0.05875	0.63625	20.0838	0.19	0.82625	20.1687	0.085	0.91125	20.4075	0.23875	1.15	20.785	0.3775	1.5275	21.06	0.275	1.8025	21.39	0.33	2.1325	21.6262	0.23625	2.36875	21.6438	0.0175	2.38625	21.9712	0.3275	2.71375	22.0138	0.0425	2.75625	22.0375	0.02375	2.78
						±SEM	0.405435	0.405435	0.458659	0.123865	0.459899	0.170057	0.160064	0.402381	0.0698068	0.147635	0.391526	0.0920598	0.137853	0.374659	0.059191	0.136257	0.408306	0.0454123	0.164012	0.44827	0.0664334	0.151242	0.499568	0.0638357	0.185759	0.516962	0.0743303	0.237229	0.574428	0.103784	0.237272	0.554955	0.0822616	0.245218	0.594605	0.098248	0.302973	0.614425	0.0960236	0.298358	0.606199	0.0327838	0.29159
m7	L1R1 060167 (67)	44010	C57BL/6	Grazing	44049	Protocol 7	20.3	-0.89125	20.11	-0.19	20.57	0.46	0.27	21.02	0.45	0.72	21.13	0.11	0.83	21.39	0.26	1.09	21.37	-0.02	1.07	21.6	0.23	1.3	21.45	-0.15	1.15	21.9	0.45	1.6	21.95	0.05	1.65	22.43	0.48	2.13	22.71	0.28	2.41	23.03	0.32	2.73	22.95	-0.08	2.65
m16	L2R0 067242 (174)	44083	C57BL/6	Grazing	15/10/2020	Protocol 7	17.57	1.83875	17.87	0.3	18.12	0.25	0.55	18.17	0.05	0.6	18.22	0.05	0.65	18.35	0.13	0.78	18.58	0.23	1.01	19.39	0.81	1.82	19.03	-0.36	1.46	19.19	0.16	1.62	19.09	-0.1	1.52	19.07	-0.02	1.5	20.15	1.08	2.58	20.14	-0.01	2.57	20.36	0.22	2.79
m19	L0R2 072686		C57BL/6	Grazing	43873	Protocol 7	19.25	0.15875	18.67	-0.58	18.83	0.16	-0.42	19.4	0.57	0.15	19.4	0	0.15	19.84	0.44	0.59	19.96	0.12	0.71	20.24	0.28	0.99	20.3	0.06	1.05	20.39	0.09	1.14	20.72	0.33	1.47	20.99	0.27	1.74	21.1	0.11	1.85	20.89	-0.21	1.64	21.25	0.36	2
m35	L1R0 116780 (448)	44389	C57BL/6	Grazing	13/01/2022	Protocol 7	19.24	0.16875	18.63	-0.61	19.43	0.8	0.19	19.79	0.36	0.55	19.97	0.18	0.73	20.17	0.2	0.93	20.35	0.18	1.11	20.41	0.06	1.17	20.28	-0.13	1.04	20.67	0.39	1.43	20.84	0.17	1.6	20.96	0.12	1.72	20.79	-0.17	1.55	20.77	-0.02	1.53	20.8	0.03	1.56
m38	L1R0 126791	44627	C57BL/6	Grazing	44665	Protocol 7	21.48	-2.07125	21.37	-0.11	23.22	1.85	1.74	23.31	0.09	1.83	23.83	0.52	2.35	23.53	-0.3	2.05	24.26	0.73	2.78	24.3	0.04	2.82	24.47	0.17	2.99	24.68	0.21	3.2	24.82	0.14	3.34	25	0.18	3.52	24.8	-0.2	3.32	25.44	0.64	3.96	25.56	0.12	4.08
m42	L2R0 135541	44715	C57BL/6	Grazing	44749	Protocol 7	17.98	1.42875	18.06	0.08	18.87	0.81	0.89	18.92	0.05	0.94	19.08	0.16	1.1	18.97	-0.11	0.99	19.41	0.44	1.43	19.65	0.24	1.67	19.59	-0.06	1.61	19.74	0.15	1.76	19.83	0.09	1.85	20.08	0.25	2.1	20.04	-0.04	2.06	19.62	-0.42	1.64	19.84	0.22	1.86
m48	175635, RB1	45167	C57BL/6	Grazing	45204	Protocol 3	20.36	-0.95125	20.74	0.38	20.92	0.18	0.56	20.15	-0.77	-0.21	20.72	0.57	0.36	21.18	0.46	0.82	21.37	0.19	1.01	21.52	0.15	1.16	21.59	0.07	1.23	21.71	0.12	1.35	22.08	0.37	1.72	22.1	0.02	1.74	22.1	0	1.74	22.5	0.4	2.14	22.44	-0.06	2.08
m49	175663, LB1	45165	C57BL/6	Grazing	45204	Protocol 3	19.09	0.31875	18.58	-0.51	19.25	0.67	0.16	19.44	0.19	0.35	19.46	0.02	0.37	19.6	0.14	0.51	19.5	-0.1	0.41	19.67	0.17	0.58	19.98	0.31	0.89	20.28	0.3	1.19	20.16	-0.12	1.07	20.09	-0.07	1	20.26	0.17	1.17	20.2	-0.06	1.11	20.36	0.16	1.27
						MEAN	19.4088	1.33227e-15	19.2538	-0.155	19.9012	0.6475	0.4925	20.025	0.12375	0.61625	20.2263	0.20125	0.8175	20.3788	0.1525	0.97	20.6	0.22125	1.19125	20.8475	0.2475	1.43875	20.8362	-0.01125	1.4275	21.07	0.23375	1.66125	21.1862	0.11625	1.7775	21.34	0.15375	1.93125	21.4937	0.15375	2.085	21.5737	0.08	2.165	21.695	0.12125	2.28625
						±SEM	0.454479	0.454479	0.461832	0.137931	0.575222	0.195738	0.22386	0.554961	0.14495	0.213992	0.608305	0.0784091	0.243463	0.576871	0.0911582	0.168893	0.623355	0.0926868	0.25036	0.573889	0.0857269	0.239594	0.602002	0.0738105	0.238048	0.607695	0.046711	0.232498	0.629773	0.0628472	0.237515	0.650977	0.0639737	0.259226	0.58048	0.14437	0.23808	0.691788	0.122868	0.321086	0.669125	0.0534	0.312535
						%-Control	100.785	-42.8571	99.1248	-93.2331	100.334	157.447	85.2814	100.66	210.638	96.8566	100.71	105.921	98.941	101.041	179.412	106.447	100.943	92.6702	103.587	100.301	65.5629	94.1899	98.9376	-4.09091	79.1956	98.504	70.8333	77.9015	97.9654	49.2063	75.0396	98.5966	878.571	80.9324	97.8267	46.9466	76.831	98.0012	188.235	78.5488	98.4458	510.526	82.2392
m17	L0R2 067230 (167)	44021	C57BL/6	Meal-Fed	15/10/2020	Protocol 7	19.4	-0.33	18.32	-1.08	18.67	0.35	-0.73	18.61	-0.06	-0.79	18.64	0.03	-0.76	19.6	0.96	0.2	19.49	-0.11	0.09	19.71	0.22	0.31	19.66	-0.05	0.26	19.83	0.17	0.43	20.02	0.19	0.62	20.15	0.13	0.75	20.75	0.6	1.35	20.19	-0.56	0.79	20.59	0.4	1.19
m20	L0R2 072702		C57BL/6	Meal-Fed	43873	Protocol 7	16.42	2.65	15.38	-1.04	16.18	0.8	-0.24	16.8	0.62	0.38	17.11	0.31	0.69	17.56	0.45	1.14	17.67	0.11	1.25	18.34	0.67	1.92	19.04	0.7	2.62	18.63	-0.41	2.21	18.91	0.28	2.49	19.35	0.44	2.93	19.55	0.2	3.13	19.41	-0.14	2.99	19.82	0.41	3.4
m26	L2R0 (288)	19/12/2020	C57BL/6	Meal-Fed	28/01/2021	Protocol 7	20.27	-1.2	17.77	-2.5	19.28	1.51	-0.99	19.77	0.49	-0.5	20.28	0.51	0.01	20.4	0.12	0.13	21.21	0.81	0.94	21.9	0.69	1.63	21.89	-0.01	1.62	22.1	0.21	1.83	22.37	0.27	2.1	21.86	-0.51	1.59	21.98	0.12	1.71	21.13	-0.85	0.86	21.71	0.58	1.44
m36	L0R1 116809 (469)	44359	C57BL/6	Meal-Fed	44511	Protocol 7	21.13	-2.06	20.14	-0.99	20.46	0.32	-0.67	21.43	0.97	0.3	21.22	-0.21	0.09	21.04	-0.18	-0.09	22.31	1.27	1.18	22.5	0.19	1.37	22.21	-0.29	1.08	22.46	0.25	1.33	22.61	0.15	1.48	22.71	0.1	1.58	22.73	0.02	1.6	23.12	0.39	1.99	23.02	-0.1	1.89
m39	L0R1 126792	44627	C57BL/6	Meal-Fed	44665	Protocol 7	20.99	-1.92	19.56	-1.43	20.2	0.64	-0.79	20.45	0.25	-0.54	20.71	0.26	-0.28	20.58	-0.13	-0.41	20.76	0.18	-0.23	21.02	0.26	0.03	21.14	0.12	0.15	21.11	-0.03	0.12	21.51	0.4	0.52	21.23	-0.28	0.24	21.54	0.31	0.55	22	0.46	1.01	21.59	-0.41	0.6
m43	L1R1 135540	44715	C57BL/6	Meal-Fed	44749	Protocol 7	12.99	6.08	11.4	-1.59	12.06	0.66	-0.93	12.68	0.62	-0.31	13.49	0.81	0.5	14.58	1.09	1.59	15.54	0.96	2.55	15.81	0.27	2.82	16.8	0.99	3.81	17.67	0.87	4.68	18.14	0.47	5.15	18.88	0.74	5.89	19.06	0.18	6.07	18.6	-0.46	5.61	19.66	1.06	6.67
m50	175599, RT1	45166	C57BL/6	Meal-Fed	45204	Protocol 3	21.59	-2.52	21.39	-0.2	20.99	-0.4	-0.6	21.55	0.56	-0.04	21.9	0.35	0.31	22.11	0.21	0.52	22.47	0.36	0.88	22.69	0.22	1.1	22.81	0.12	1.22	22.85	0.04	1.26	22.95	0.1	1.36	22.52	-0.43	0.93	22.9	0.38	1.31	22.92	0.02	1.33	23.06	0.14	1.47
m51	175655, RT1	45165	C57BL/6	Meal-Fed	45204	Protocol 3	19.77	-0.7	18.62	-1.15	19.11	0.49	-0.66	19.63	0.52	-0.14	20.12	0.49	0.35	20.52	0.4	0.75	21.56	1.04	1.79	21.85	0.29	2.08	21.98	0.13	2.21	21.95	-0.03	2.18	22.12	0.17	2.35	22.41	0.29	2.64	22.27	-0.14	2.5	22.59	0.32	2.82	22.7	0.11	2.93
						MEAN	19.07	6.66134e-16	17.8225	-1.2475	18.3687	0.54625	-0.70125	18.865	0.49625	-0.205	19.1837	0.31875	0.11375	19.5488	0.365	0.47875	20.1262	0.5775	1.05625	20.4775	0.35125	1.4075	20.6913	0.21375	1.62125	20.825	0.13375	1.755	21.0787	0.25375	2.00875	21.1387	0.06	2.06875	21.3475	0.20875	2.2775	21.245	-0.1025	2.175	21.5187	0.27375	2.44875
						±SEM	1.03775	1.03775	1.11177	0.230045	1.04077	0.189133	0.0812939	1.03758	0.106048	0.145234	0.972359	0.109763	0.163957	0.846859	0.164436	0.233761	0.859458	0.178803	0.312112	0.846534	0.07264	0.326167	0.719956	0.148624	0.435199	0.674913	0.128229	0.496477	0.644267	0.045235	0.518743	0.531179	0.155081	0.634123	0.507627	0.0800321	0.60829	0.600443	0.171639	0.57682	0.48678	0.158023	0.684594
						%-Control	99.0264	-21.4286	91.7562	-750.376	92.6078	132.827	-121.429	94.8288	844.681	-32.22	95.5188	167.763	13.767	96.9259	429.412	52.5377	98.6218	241.885	91.8478	98.5206	93.0464	92.144	98.2491	77.7273	89.9445	97.3586	40.5303	82.2978	97.4684	107.407	84.8021	97.6668	342.857	86.6946	97.1611	63.7405	83.9245	96.5079	-241.176	78.9116	97.6461	1152.63	88.0845
GHS-R-null
Animal #	Ear Code	DOB	Strain	Treatment	Date	Comments	Start Weight	±Start Weight	BW1	∆BW1	BW2	∆BW (D2)	∆BW2	BW3	∆BW (D3)	∆BW3	BW4	∆BW (D4)	∆BW4	BW5	∆BW (D5)	∆BW5	BW6	∆BW (D6)	∆BW6	BW7	∆BW (D7)	∆BW7	BW8	∆BW (D8)	∆BW8	BW9	∆BW (D9)	∆BW9	BW10	∆BW (D10)	∆BW10	BW11	∆BW (D11)	∆BW11	BW12	∆BW (D12)	∆BW12	BW13	∆BW (D13)	∆BW13	BW14	∆BW (D14)	∆BW14
m4	L1R0 060165 (65)	44010	LoxTB-GHSR	Ad-Libitum	44049	Protocol 7	18.18	0.211111	18.94	0.76	19.21	0.27	1.03	19.53	0.32	1.35	19.52	-0.01	1.34	19.55	0.03	1.37	19.89	0.34	1.71	20.22	0.33	2.04	20.83	0.61	2.65	20.97	0.14	2.79	21.25	0.28	3.07	21.2	-0.05	3.02	21.47	0.27	3.29	21.46	-0.01	3.28	21.44	-0.02	3.26
m5	L2R0 060168 (68)	44010	LoxTB-GHSR	Ad-Libitum	44049	Protocol 7	17.29	1.10111	17.19	-0.1	17.78	0.59	0.49	18.25	0.47	0.96	18.09	-0.16	0.8	18.56	0.47	1.27	19.05	0.49	1.76	19.19	0.14	1.9	19.29	0.1	2	20.05	0.76	2.76	20.15	0.1	2.86	20.35	0.2	3.06	20.25	-0.1	2.96	20.64	0.39	3.35	20.49	-0.15	3.2
m6	L1R0 060195 (93)	44012	LoxTB-GHSR	Ad-Libitum	44049	Protocol 7	20.31	-1.91889	19.93	-0.38	19.88	-0.05	-0.43	19.73	-0.15	-0.58	19.6	-0.13	-0.71	19.68	0.08	-0.63	19.68	0	-0.63	19.81	0.13	-0.5	20.03	0.22	-0.28	20.09	0.06	-0.22	20	-0.09	-0.31	20.18	0.18	-0.13	19.67	-0.51	-0.64	19.82	0.15	-0.49	19.97	0.15	-0.34
m12	L1R0 067226 (163)	44021	LoxTB-GHSR	Ad-Libitum	15/10/2020	Protocol 7	16.54	1.85111	16.91	0.37	17.52	0.61	0.98	17.56	0.04	1.02	17.53	-0.03	0.99	17.92	0.39	1.38	18.05	0.13	1.51	18.05	0	1.51	18.04	-0.01	1.5	18.48	0.44	1.94	18.88	0.4	2.34	19.07	0.19	2.53	19.39	0.32	2.85	19.48	0.09	2.94	19.46	-0.02	2.92
m13	L0R1 067227 (164)	44021	LoxTB-GHSR	Ad-Libitum	15/10/2020	Protocol 7	17.46	0.931111	17.68	0.22	17.93	0.25	0.47	17.76	-0.17	0.3	17.86	0.1	0.4	17.88	0.02	0.42	17.64	-0.24	0.18	17.38	-0.26	-0.08	17.74	0.36	0.28	17.98	0.24	0.52	17.77	-0.21	0.31	17.83	0.06	0.37	17.83	0	0.37	18	0.17	0.54	18.18	0.18	0.72
m21	L1R2 072688		LoxTB-GHSR	Ad-Libitum	43873	Protocol 7	20.56	-2.16889	21.19	0.63	21.38	0.19	0.82	21.47	0.09	0.91	21.73	0.26	1.17	22.14	0.41	1.58	22.13	-0.01	1.57	22.42	0.29	1.86	22.53	0.11	1.97	22.96	0.43	2.4	23.34	0.38	2.78	23.48	0.14	2.92	23.59	0.11	3.03	23.93	0.34	3.37	23.29	-0.64	2.73
m22	L2R2 072689		LoxTB-GHSR	Ad-Libitum	43873	Protocol 7	19.43	-1.03889	19.15	-0.28	18.93	-0.22	-0.5	19.44	0.51	0.01	19.68	0.24	0.25	20.13	0.45	0.7	19.61	-0.52	0.18	18.98	-0.63	-0.45	19.19	0.21	-0.24	19.37	0.18	-0.06	19.57	0.2	0.14	19.61	0.04	0.18	19.75	0.14	0.32	19.22	-0.53	-0.21	19.78	0.56	0.35
m23	L0R1 072683		LoxTB-GHSR	Ad-Libitum	43873	Protocol 7	16.06	2.33111	16.17	0.11	16.92	0.75	0.86	17.04	0.12	0.98	17.8	0.76	1.74	18.66	0.86	2.6	18.4	-0.26	2.34	18.04	-0.36	1.98	19.17	1.13	3.11	18.88	-0.29	2.82	19.61	0.73	3.55	19.64	0.03	3.58	19.96	0.32	3.9	20.73	0.77	4.67	21.07	0.34	5.01
m52	175666, LT1 LB1	45165	LoxTB-GHSR	Ad-Libitum	45204	Protocol 3	19.69	-1.29889	19.92	0.23	20.14	0.22	0.45	19.94	-0.2	0.25	20.14	0.2	0.45	20	-0.14	0.31	20.17	0.17	0.48	20.29	0.12	0.6	20.26	-0.03	0.57	20.8	0.54	1.11	20.78	-0.02	1.09	21.21	0.43	1.52	21.19	-0.02	1.5	21.39	0.2	1.7	21.48	0.09	1.79
						MEAN	18.3911	1.18424e-15	18.5644	0.173333	18.8544	0.29	0.463333	18.9689	0.114444	0.577778	19.1056	0.136667	0.714444	19.3911	0.285556	1	19.4022	0.0111111	1.01111	19.3756	-0.0266667	0.984444	19.6756	0.3	1.28444	19.9533	0.277778	1.56222	20.15	0.196667	1.75889	20.2856	0.135556	1.89444	20.3444	0.0588889	1.95333	20.5189	0.174444	2.12778	20.5733	0.0544444	2.18222
						±SEM	0.554493	0.554493	0.555548	0.128409	0.482281	0.105185	0.190015	0.471382	0.0898318	0.206073	0.463585	0.0934077	0.240006	0.444951	0.103858	0.307544	0.448004	0.105151	0.32773	0.50991	0.107471	0.363785	0.486044	0.122712	0.416944	0.50519	0.1021	0.416122	0.523222	0.0964797	0.485451	0.530867	0.0465806	0.47761	0.536369	0.0872965	0.535651	0.564445	0.115904	0.606781	0.488308	0.111705	0.565793
m8	L1R1 060187 (85)	44011	LoxTB-GHSR	Grazing	44049	Protocol 7	17.84	0.74875	17.08	-0.76	17.73	0.65	-0.11	18.47	0.74	0.63	18.7	0.23	0.86	19.1	0.4	1.26	18.96	-0.14	1.12	19.35	0.39	1.51	19.59	0.24	1.75	19.75	0.16	1.91	19.94	0.19	2.1	20.25	0.31	2.41	20.25	0	2.41	20.67	0.42	2.83	20.49	-0.18	2.65
m14	L1R1 067144 (144)	43991	LoxTB-GHSR	Grazing	15/10/2020	Protocol 7	20.72	-2.13125	20.54	-0.18	21.62	1.08	0.9	21.97	0.35	1.25	22.24	0.27	1.52	22.05	-0.19	1.33	22.02	-0.03	1.3	21.98	-0.04	1.26	22.05	0.07	1.33	22.32	0.27	1.6	22.27	-0.05	1.55	22.21	-0.06	1.49	22.28	0.07	1.56	22.09	-0.19	1.37	22.18	0.09	1.46
m15	L1R0 067239 (171)	44083	LoxTB-GHSR	Grazing	15/10/2020	Protocol 7	17.17	1.41875	16.97	-0.2	17.63	0.66	0.46	18.03	0.4	0.86	18.23	0.2	1.06	18.63	0.4	1.46	18.74	0.11	1.57	19.2	0.46	2.03	19.25	0.05	2.08	19.72	0.47	2.55	19.86	0.14	2.69	20.01	0.15	2.84	20.35	0.34	3.18	20.39	0.04	3.22	20.36	-0.03	3.19
m24	L2R1 072687		LoxTB-GHSR	Grazing	43873	Protocol 7	17.69	0.89875	17.75	0.06	18.42	0.67	0.73	18.77	0.35	1.08	18.87	0.1	1.18	19.27	0.4	1.58	19.35	0.08	1.66	19.63	0.28	1.94	19.61	-0.02	1.92	19.98	0.37	2.29	19.96	-0.02	2.27	20.02	0.06	2.33	20.26	0.24	2.57	20.06	-0.2	2.37	20.19	0.13	2.5
m27	L0R1 (286)	19/12/2020	LoxTB-GHSR	Grazing	28/01/2021	Protocol 7	18.61	-0.02125	20.55	1.94	20.66	0.11	2.05	21.78	1.12	3.17	21.57	-0.21	2.96	21.71	0.14	3.1	21.9	0.19	3.29	21.77	-0.13	3.16	21.94	0.17	3.33	22.07	0.13	3.46	22.49	0.42	3.88	22.03	-0.46	3.42	22.27	0.24	3.66	22.2	-0.07	3.59	22.07	-0.13	3.46
m40	L1R1 126796	44627	LoxTB-GHSR	Grazing	44665	Protocol 7	20.57	-1.98125	21.08	0.51	21.48	0.4	0.91	21.66	0.18	1.09	21.32	-0.34	0.75	21.8	0.48	1.23	21.43	-0.37	0.86	21.69	0.26	1.12	21.72	0.03	1.15	21.95	0.23	1.38	22.09	0.14	1.52	22.19	0.1	1.62	22.27	0.08	1.7	22.18	-0.09	1.61	22.13	-0.05	1.56
m44	L0R1 135539	44715	LoxTB-GHSR	Grazing	44749	Protocol 7	16.92	1.66875	16.83	-0.09	16.42	-0.41	-0.5	17.62	1.2	0.7	17.32	-0.3	0.4	17.69	0.37	0.77	17.91	0.22	0.99	17.97	0.06	1.05	18.16	0.19	1.24	18.54	0.38	1.62	18.85	0.31	1.93	18.95	0.1	2.03	19.25	0.3	2.33	19.35	0.1	2.43	19.53	0.18	2.61
m53	175656, RB1	45165	LoxTB-GHSR	Grazing	45204	Protocol 3	19.19	-0.60125	20.74	1.55	21.47	0.73	2.28	21.7	0.23	2.51	22.03	0.33	2.84	22.47	0.44	3.28	22.85	0.38	3.66	23.01	0.16	3.82	23.26	0.25	4.07	23.11	-0.15	3.92	23.47	0.36	4.28	23.42	-0.05	4.23	23.3	-0.12	4.11	23.74	0.44	4.55	23.35	-0.39	4.16
						MEAN	18.5887	-3.10862e-15	18.9425	0.35375	19.4288	0.48625	0.84	20	0.57125	1.41125	20.035	0.035	1.44625	20.34	0.305	1.75125	20.395	0.055	1.80625	20.575	0.18	1.98625	20.6975	0.1225	2.10875	20.93	0.2325	2.34125	21.1163	0.18625	2.5275	21.135	0.01875	2.54625	21.2788	0.14375	2.69	21.335	0.05625	2.74625	21.2875	-0.0475	2.69875
						±SEM	0.517471	0.517471	0.683744	0.329686	0.742622	0.161189	0.338083	0.682616	0.141528	0.32622	0.689438	0.0967877	0.337602	0.655997	0.0793275	0.325239	0.6556	0.0824405	0.378059	0.621703	0.0729726	0.356711	0.625762	0.03629	0.372815	0.574699	0.0682105	0.326504	0.584643	0.0601765	0.366049	0.540456	0.0798534	0.327059	0.502275	0.0568814	0.318389	0.512651	0.0891815	0.368965	0.466027	0.0660289	0.322852
						%-Control	101.075	-262.5	102.036	204.087	103.046	167.672	181.295	105.436	499.15	244.255	104.865	25.6098	202.43	104.893	106.809	175.125	105.117	495	178.64	106.191	-675	201.764	105.194	40.8333	164.176	104.895	83.7	149.867	104.795	94.7034	143.699	104.187	13.832	134.406	104.592	244.104	137.713	103.977	32.2452	129.067	103.471	-87.2449	123.67
m9	L1R0 060148 (58)	44010	LoxTB-GHSR	Meal-Fed	44049	Protocol 7	19.85	-1.49625	18.76	-1.09	18.83	0.07	-1.02	20.17	1.34	0.32	20.44	0.27	0.59	21	0.56	1.15	21.02	0.02	1.17	20.78	-0.24	0.93	20.44	-0.34	0.59	20.82	0.38	0.97	20.53	-0.29	0.68	20.3	-0.23	0.45	20.8	0.5	0.95	20.95	0.15	1.1	21.12	0.17	1.27
m10	L0R1 060166 (66)	44010	LoxTB-GHSR	Meal-Fed	44049	Protocol 7	17.84	0.51375	16.41	-1.43	16.29	-0.12	-1.55	15.58	-0.71	-2.26	15.37	-0.21	-2.47	16.16	0.79	-1.68	16.17	0.01	-1.67	16.11	-0.06	-1.73	15.8	-0.31	-2.04	16.1	0.3	-1.74	16.56	0.46	-1.28	16.61	0.05	-1.23	17.08	0.47	-0.76	18.37	1.29	0.53	18.79	0.42	0.95
m25	L0R1 072699		LoxTB-GHSR	Meal-Fed	43873	Protocol 7	17.45	0.90375	15.5	-1.95	14.72	-0.78	-2.73	16.22	1.5	-1.23	16.72	0.5	-0.73	17.39	0.67	-0.06	18.1	0.71	0.65	18.91	0.81	1.46	19.76	0.85	2.31	19.68	-0.08	2.23	20.07	0.39	2.62	20.27	0.2	2.82	20.66	0.39	3.21	20.34	-0.32	2.89	20.63	0.29	3.18
m29	L1R1 (293)	20/12/2020	LoxTB-GHSR	Meal-Fed	28/01/2021	Protocol 7	18.67	-0.31625	16.16	-2.51	16.21	0.05	-2.46	16.47	0.26	-2.2	16.48	0.01	-2.19	18.15	1.67	-0.52	18.81	0.66	0.14	19.32	0.51	0.65	19.02	-0.3	0.35	19.59	0.57	0.92	19.45	-0.14	0.78	20.03	0.58	1.36	19.95	-0.08	1.28	19.21	-0.74	0.54	19.44	0.23	0.77
m37	L1R0 116808 (468)	44451	LoxTB-GHSR	Meal-Fed	13/01/2022	Protocol 7	19.45	-1.09625	18.71	-0.74	19.7	0.99	0.25	19.76	0.06	0.31	20.38	0.62	0.93	20.42	0.04	0.97	20.53	0.11	1.08	20.88	0.35	1.43	20.54	-0.34	1.09	20.29	-0.25	0.84	20.53	0.24	1.08	20.84	0.31	1.39	20.98	0.14	1.53	21.1	0.12	1.65	21.16	0.06	1.71
m41	L1R0 126794	44627	LoxTB-GHSR	Meal-Fed	44665	Protocol 7	18.92	-0.56625	17.24	-1.68	18.15	0.91	-0.77	19.47	1.32	0.55	20.2	0.73	1.28	20.65	0.45	1.73	20.31	-0.34	1.39	20.37	0.06	1.45	20.94	0.57	2.02	21.1	0.16	2.18	20.65	-0.45	1.73	21.06	0.41	2.14	20.86	-0.2	1.94	21.19	0.33	2.27	21.62	0.43	2.7
m54	175612, LT1	45167	LoxTB-GHSR	Meal-Fed	45204	Protocol 3	17.74	0.61375	18.14	0.4	18.21	0.07	0.47	19.4	1.19	1.66	20.29	0.89	2.55	20.37	0.08	2.63	20.24	-0.13	2.5	20.24	0	2.5	20.61	0.37	2.87	20.9	0.29	3.16	20.74	-0.16	3	20.89	0.15	3.15	21.02	0.13	3.28	21.26	0.24	3.52	20.85	-0.41	3.11
m55	175615, RB1	45167	LoxTB-GHSR	Meal-Fed	45204	Protocol 3	16.91	1.44375	15.82	-1.09	16.43	0.61	-0.48	17.55	1.12	0.64	18.63	1.08	1.72	19.6	0.97	2.69	19.57	-0.03	2.66	19.84	0.27	2.93	20.41	0.57	3.5	20.66	0.25	3.75	19.76	-0.9	2.85	20.14	0.38	3.23	20.2	0.06	3.29	20.28	0.08	3.37	20.73	0.45	3.82
						MEAN	18.3538	1.33227e-15	17.0925	-1.26125	17.3175	0.225	-1.03625	18.0775	0.76	-0.27625	18.5637	0.48625	0.21	19.2175	0.65375	0.86375	19.3438	0.12625	0.99	19.5563	0.2125	1.2025	19.69	0.13375	1.33625	19.8925	0.2025	1.53875	19.7862	-0.10625	1.4325	20.0175	0.23125	1.66375	20.1937	0.17625	1.84	20.3375	0.14375	1.98375	20.5425	0.205	2.18875
						±SEM	0.34575	0.363588	0.491741	0.308443	0.586615	0.207468	0.411087	0.647075	0.28072	0.509134	0.737057	0.155345	0.646272	0.626463	0.184574	0.543421	0.565521	0.130807	0.485195	0.547889	0.120649	0.496886	0.594592	0.178455	0.618743	0.576321	0.0918413	0.602849	0.488529	0.162172	0.507778	0.505229	0.0881443	0.538516	0.464539	0.0907299	0.500443	0.370327	0.205226	0.428352	0.335409	0.100463	0.409143
						%-Control	99.7969	112.5	92.0712	-727.644	91.8484	77.5862	-223.651	95.3008	664.078	-47.8125	97.1641	355.793	29.3935	99.1047	228.94	86.375	99.6986	1136.25	97.9121	100.933	-796.875	122.15	100.073	44.5833	104.033	99.6951	72.9	98.4975	98.1948	-54.0254	81.4435	98.6786	170.594	87.8226	99.2593	299.292	94.198	99.116	82.4045	93.2311	99.8501	376.531	100.299
Body Weight Graph Data (WT)																					Body Weight Graph Data (GHS-R-null)
	BODY WEIGHT						∆BW	Fig 3C						Ad Libitum	±Ad Libitum	Grazing	±Grazing	Meal-fed	±Meal-fed			BODY WEIGHT						∆BW	Fig 3D						Ad Libitum	±Ad Libitum	Grazing	±Grazing	Meal-fed	±Meal-fed
Day	Ad libitum	± Ad libitum	Grazing	±Grazing	Meal-fed	±Meal-fed	Ad libitum	± Ad libitum	Grazing	±Grazing	Meal-fed	±Meal-fed	Day	Daily ΔBW	Daily ΔBW	Daily ΔBW	Daily ΔBW	Daily ΔBW	Daily ΔBW		Day	Ad libitum	± Ad libitum	Grazing	±Grazing	Meal-fed	±Meal-fed	Ad libitum	± Ad libitum	Grazing	±Grazing	Meal-fed	±Meal-fed	Day	Daily ΔBW	Daily ΔBW	Daily ΔBW	Daily ΔBW	Daily ΔBW	Daily ΔBW
0	19.2575	0.405435	19.4088	0.454479	19.07	1.03775	-3.10862e-15	0	1.33227e-15	0	6.66134e-16	0	0	0	0	0	0	0	0		0	18.3911	0.554493	18.5887	0.517471	18.3538	0.34575	1.18424e-15	0.554493	-3.10862e-15	0.517471	1.33227e-15	0.363588	0	0	0	0	0	0	0
1	19.4237	0.458659	19.2538	0.461832	17.8225	1.11177	0.16625	0.123865	-0.155	0.137931	-1.2475	0.230045	1	0.16625	0.123865	-0.155	0.137931	-1.2475	0.230045		1	18.5644	0.555548	18.9425	0.683744	17.0925	0.491741	0.173333	0.128409	0.35375	0.329686	-1.26125	0.308443	1	0.173333	0.128409	0.35375	0.329686	-1.26125	0.308443
2	19.835	0.459899	19.9012	0.575222	18.3687	1.04077	0.5775	0.160064	0.4925	0.22386	-0.70125	0.0812939	2	0.41125	0.170057	0.6475	0.195738	0.54625	0.189133		2	18.8544	0.482281	19.4288	0.742622	17.3175	0.586615	0.463333	0.190015	0.84	0.338083	-1.03625	0.411087	2	0.29	0.105185	0.48625	0.161189	0.225	0.207468
3	19.8938	0.402381	20.025	0.554961	18.865	1.03758	0.63625	0.147635	0.61625	0.213992	-0.205	0.145234	3	0.05875	0.0698068	0.12375	0.14495	0.49625	0.106048		3	18.9689	0.471382	20	0.682616	18.0775	0.647075	0.577778	0.206073	1.41125	0.32622	-0.27625	0.509134	3	0.114444	0.0898318	0.57125	0.141528	0.76	0.28072
4	20.0838	0.391526	20.2263	0.608305	19.1837	0.972359	0.82625	0.137853	0.8175	0.243463	0.11375	0.163957	4	0.19	0.0920598	0.20125	0.0784091	0.31875	0.109763		4	19.1056	0.463585	20.035	0.689438	18.5637	0.737057	0.714444	0.240006	1.44625	0.337602	0.21	0.646272	4	0.136667	0.0934077	0.035	0.0967877	0.48625	0.155345
5	20.1687	0.374659	20.3788	0.576871	19.5488	0.846859	0.91125	0.136257	0.97	0.168893	0.47875	0.233761	5	0.085	0.059191	0.1525	0.0911582	0.365	0.164436		5	19.3911	0.444951	20.34	0.655997	19.2175	0.626463	1	0.307544	1.75125	0.325239	0.86375	0.543421	5	0.285556	0.103858	0.305	0.0793275	0.65375	0.184574
6	20.4075	0.408306	20.6	0.623355	20.1262	0.859458	1.15	0.164012	1.19125	0.25036	1.05625	0.312112	6	0.23875	0.0454123	0.22125	0.0926868	0.5775	0.178803		6	19.4022	0.448004	20.395	0.6556	19.3438	0.565521	1.01111	0.32773	1.80625	0.378059	0.99	0.485195	6	0.0111111	0.105151	0.055	0.0824405	0.12625	0.130807
7	20.785	0.44827	20.8475	0.573889	20.4775	0.846534	1.5275	0.151242	1.43875	0.239594	1.4075	0.326167	7	0.3775	0.0664334	0.2475	0.0857269	0.35125	0.07264		7	19.3756	0.50991	20.575	0.621703	19.5563	0.547889	0.984444	0.363785	1.98625	0.356711	1.2025	0.496886	7	-0.0266667	0.107471	0.18	0.0729726	0.2125	0.120649
8	21.06	0.499568	20.8362	0.602002	20.6913	0.719956	1.8025	0.185759	1.4275	0.238048	1.62125	0.435199	8	0.275	0.0638357	-0.01125	0.0738105	0.21375	0.148624		8	19.6756	0.486044	20.6975	0.625762	19.69	0.594592	1.28444	0.416944	2.10875	0.372815	1.33625	0.618743	8	0.3	0.122712	0.1225	0.03629	0.13375	0.178455
9	21.39	0.516962	21.07	0.607695	20.825	0.674913	2.1325	0.237229	1.66125	0.232498	1.755	0.496477	9	0.33	0.0743303	0.23375	0.046711	0.13375	0.128229		9	19.9533	0.50519	20.93	0.574699	19.8925	0.576321	1.56222	0.416122	2.34125	0.326504	1.53875	0.602849	9	0.277778	0.1021	0.2325	0.0682105	0.2025	0.0918413
10	21.6262	0.574428	21.1862	0.629773	21.0787	0.644267	2.36875	0.237272	1.7775	0.237515	2.00875	0.518743	10	0.23625	0.103784	0.11625	0.0628472	0.25375	0.045235		10	20.15	0.523222	21.1163	0.584643	19.7862	0.488529	1.75889	0.485451	2.5275	0.366049	1.4325	0.507778	10	0.196667	0.0964797	0.18625	0.0601765	-0.10625	0.162172
11	21.6438	0.554955	21.34	0.650977	21.1387	0.531179	2.38625	0.245218	1.93125	0.259226	2.06875	0.634123	11	0.0175	0.0822616	0.15375	0.0639737	0.06	0.155081		11	20.2856	0.530867	21.135	0.540456	20.0175	0.505229	1.89444	0.47761	2.54625	0.327059	1.66375	0.538516	11	0.135556	0.0465806	0.01875	0.0798534	0.23125	0.0881443
12	21.9712	0.594605	21.4937	0.58048	21.3475	0.507627	2.71375	0.302973	2.085	0.23808	2.2775	0.60829	12	0.3275	0.098248	0.15375	0.14437	0.20875	0.0800321		12	20.3444	0.536369	21.2788	0.502275	20.1937	0.464539	1.95333	0.535651	2.69	0.318389	1.84	0.500443	12	0.0588889	0.0872965	0.14375	0.0568814	0.17625	0.0907299
13	22.0138	0.614425	21.5737	0.691788	21.245	0.600443	2.75625	0.298358	2.165	0.321086	2.175	0.57682	13	0.0425	0.0960236	0.08	0.122868	-0.1025	0.171639		13	20.5189	0.564445	21.335	0.512651	20.3375	0.370327	2.12778	0.606781	2.74625	0.368965	1.98375	0.428352	13	0.174444	0.115904	0.05625	0.0891815	0.14375	0.205226
14	22.0375	0.606199	21.695	0.669125	21.5187	0.48678	2.78	0.29159	2.28625	0.312535	2.44875	0.684594	14	0.02375	0.0327838	0.12125	0.0534	0.27375	0.158023		14	20.5733	0.488308	21.2875	0.466027	20.5425	0.335409	2.18222	0.565793	2.69875	0.322852	2.18875	0.409143	14	0.0544444	0.111705	-0.0475	0.0660289	0.205	0.100463
15	22.2788	0.614978	21.8712	0.706282	21.715	0.478129	3.02125	0.306346	2.4625	0.349539	2.645	0.741451	15	0.24125	0.0833546	0.17625	0.0628472	0.19625	0.100905		15	20.8678	0.542309	21.5975	0.490742	20.8963	0.36521	2.47667	0.603833	3.00875	0.363762	2.5425	0.502937	15	0.294444	0.0979953	0.31	0.0915735	0.35375	0.119133
16	22.4662	0.663147	22.0613	0.683871	22.1013	0.446876	3.20875	0.331929	2.6525	0.334839	3.03125	0.746813	16	0.1875	0.101326	0.19	0.0571339	0.38625	0.0713377		16	21.0522	0.537563	21.8112	0.526666	21.07	0.406558	2.66111	0.600721	3.2225	0.35681	2.71625	0.534328	16	0.184444	0.0376058	0.21375	0.0749032	0.17375	0.0436274
17	22.4037	0.627643	22.16	0.683583	22.0538	0.417137	3.14625	0.347193	2.75125	0.312475	2.98375	0.874694	17	-0.0625	0.111624	0.09875	0.104462	-0.0475	0.178443		17	21.0311	0.554836	21.8375	0.542187	21.2237	0.359791	2.64	0.591303	3.24875	0.393367	2.87	0.480443	17	-0.0211111	0.0722927	0.02625	0.0692804	0.15375	0.108939
18	22.625	0.639913	22.315	0.677353	22.1363	0.387086	3.3675	0.344071	2.90625	0.316825	3.06625	0.912162	18	0.22125	0.0807208	0.155	0.0806447	0.0825	0.0798604		18	21.2811	0.503715	21.9725	0.54369	21.505	0.489128	2.89	0.598417	3.38375	0.31877	3.15125	0.577827	18	0.25	0.128344	0.135	0.167001	0.28125	0.238713
19	22.795	0.663723	22.3975	0.67799	22.1688	0.378481	3.5375	0.360346	2.98875	0.36127	3.09875	0.921432	19	0.17	0.0806447	0.0825	0.101114	0.0325	0.11337		19	21.2822	0.576061	21.8637	0.503676	21.5487	0.342253	2.89111	0.650731	3.275	0.334595	3.195	0.464985	19	0.00111111	0.10303	-0.10875	0.0917574	0.04375	0.264054
20	22.9888	0.360346	22.6025	0.762188	22.3	0.314046	3.73125	0.401517	3.19375	0.425923	3.23	0.927656	20	0.19375	0.153168	0.205	0.110728	0.13125	0.0933587		20	21.5122	0.650731	22.0437	0.595288	21.755	0.377927	3.12111	0.744255	3.455	0.393151	3.40125	0.554622	20	0.23	0.158228	0.18	0.136931	0.20625	0.120622
21	23.0813	0.676492	22.8625	0.822504	22.6163	0.335841	3.63	0.330216	3.45375	0.474221	3.54625	0.889205	21	0.0925	0.12428	0.26	0.117367	0.31625	0.154723		21	21.6656	0.611435	22.04	0.588964	21.955	0.421502	3.27444	0.736263	3.45125	0.372599	3.60125	0.513014	21	0.153333	0.0811891	-0.00375	0.0674256	0.2	0.156719
Terminal Data					Fig 3K	Fig 3L	Fig 3M	Fig 3N		Supplementary Table 3
Animal #	Ear Code	DOB	Strain	Treatment	Tibial EPW	GZ	PZ	HZ		N-A Length	Tibial Length	p[IGF-1] pg/ml	Pituitary Weight	Liv Wt (%BW)	Kid Wt (%BW)	Adrenal Weight
m1	L1R1 060149 (59)	44010	C57BL/6	Ad-Libitum	78.14	14.1	39.77	24.44		9.3	17.305	3604.34	1.7	4.95224	0.641337	2.9
m2	L0R2 060188 (87)	44011	C57BL/6	Ad-Libitum	83	14.23	42.98	26.3		9.1	17.031	2472.75	1.3	4.71662	0.668483	3.3
m3	L0R1 060196 (94)	44012	C57BL/6	Ad-Libitum	79.76	12.77	42.05	24.96		8.9	16.975	2643.15	1.1	4.87608	0.763689	3.6
m11	L0R1 067143 (143)	43991	C57BL/6	Ad-Libitum	80.46	10.47	35.66	36.09		9.2	17.314	1468.78	2	4.60629	0.677693	3.1
m18	L1R1 0727700		C57BL/6	Ad-Libitum	75.51	10.32	31.87	33.38		8.8	16.798	1912.41	1.2	4.93536	0.657019	3
m45	175613, LB1	45167	C57BL/6	Ad-Libitum	93.5	12.02	43.49	38.58		9.4	17.18	2660.32	1.4	5.62803	0.538495	2.7
m46	175664, RT1	45165	C57BL/6	Ad-Libitum	81.47	8.37	39.11	34.05		9	17.119	2567.35		4.02559	0.564597	2
m47	175608, LT1 LB1	45168	C57BL/6	Ad-Libitum	86.09	9.68	45.47	31.55		8.7	17.129	3474.88	1.3	4.97643	0.536502	2.2
				MEAN	82.2412	11.495	40.05	31.1688		9.05	17.1064	2600.5	1.42857	4.83958	0.630977	2.85
				±SEM	1.95577	0.751886	1.58645	1.88988		0.0866025	0.0607524	251.755	0.118952	0.157871	0.0279897	0.189925
m7	L1R1 060167 (67)	44010	C57BL/6	Grazing	79.38	11.97	46.04	22.37		9.2	17.296	3142.94	1.2	5.77873	0.655215	2.2
m16	L2R0 067242 (174)	44083	C57BL/6	Grazing	84.96	10.79	40.11	34.54		8.9	16.91	1720.38	1.3	4.38949	0.504458	2.4
m19	L0R2 072686		C57BL/6	Grazing	79.71	10.77	44.15	26.03		8.7	17.209	1901.76	1.2	4.65262	0.653543	2.5
m35	L1R0 116780 (448)	44389	C57BL/6	Grazing	84.98	12.99	39.42	33.11		8.7	17.043	4361.16	1.5	4.79025	0.758049	3.2
m38	L1R0 126791	44627	C57BL/6	Grazing	78.97	9.16	34.04	35.92		9.2	17.605	3908.71	1.6	3.80275	0.618497	2.6
m42	L2R0 135541	44715	C57BL/6	Grazing	76.78	8.97	36.71	33.43		9.1	16.881	3011.56	1.2	4.96415	0.635849	2.6
m48	175635, RB1	45167	C57BL/6	Grazing	78.02	8.35	39.51	30.21		9.1	17.144	1894.11	1.3	5.97862	0.618449	2.8
m49	175663, LB1	45165	C57BL/6	Grazing	73.81	7.37	36.54	30.15		8.8	16.846	1680.2	1.1	4.56406	0.545622	4.1
				MEAN	79.5762	10.0463	39.565	30.72		8.9625	17.1167	2702.6	1.3	4.86508	0.62371	2.8
				±SEM	1.35026	0.673832	1.4085	1.62014		0.0754451	0.0903208	373.208	0.0597614	0.252863	0.0268762	0.212972
				%-Control	96.7595	87.3967	98.789	98.5603		99.0331	100.061	103.926	91	100.527	98.8484	98.2456
m17	L0R2 067230 (167)	44021	C57BL/6	Meal-Fed	89.75	13.99	42.48	33.84		8.5	16.707	1631.82	1.1	4.88613	0.644799	3.1
m20	L0R2 072702		C57BL/6	Meal-Fed	104.3	10.95	52.43	41.35		8.9	16.796	1218.45	1.1	5.72845	0.593142	2.4
m26	L2R0 (288)	19/12/2020	C57BL/6	Meal-Fed	87.55	12.6	41.32	34.18		9.1	17.461	1947.85	1.1	5.31454	0.691275	2.1
m36	L0R1 116809 (469)	44359	C57BL/6	Meal-Fed	84.31	9.96	41.83	33.17		8.9	17.001	5821.04	1.3	5.3768	0.558002	2.3
m39	L0R1 126792	44627	C57BL/6	Meal-Fed	95.45	9.09	48.1	38.74		9	17.524	6262.73	1	4.92939	0.62842	3.4
m43	L1R1 135540	44715	C57BL/6	Meal-Fed	109.73	9.32	49.2	52.3		8.6	16.111	3648.98	1	3.9447	0.648232	2.8
m50	175599, RT1	45166	C57BL/6	Meal-Fed	85.92	10.55	42.32	32.84		8.9	17.333	1999.08	1.9	5.8131	0.621588	2.4
m51	175655, RT1	45165	C57BL/6	Meal-Fed	90.46	9.66	47.63	33.08		8.2	16.516	2128.69	0.9	4.71119	0.52786	2.5
				MEAN	93.4338	10.765	45.6638	37.4375		8.7625	16.9311	3082.33	1.175	5.08804	0.614165	2.625
				±SEM	3.23054	0.606674	1.48186	2.38966		0.1068	0.174851	692.878	0.111403	0.21488	0.0185876	0.155552
				%-Control	113.609	93.6494	114.017	120.112		96.8232	98.9755	118.528	82.25	105.134	97.3355	92.1053
m4	L1R0 060165 (65)	44010	LoxTB-GHSR	Ad-Libitum	82.88	9.04	49.57	24.84		9	17.189	1845.46	1.2	5.21522	0.647938	3
m5	L2R0 060168 (68)	44010	LoxTB-GHSR	Ad-Libitum	84.62	12.61	44.43	27.73		8.6	17.186	1615.05	1.3	4.39899	0.69121	3
m6	L1R0 060195 (93)	44012	LoxTB-GHSR	Ad-Libitum	81.62	15.82	38.53	27.24		8.9	16.852	3181.92	1.1	4.49036	0.707329	2.5
m12	L1R0 067226 (163)	44021	LoxTB-GHSR	Ad-Libitum	89.6	12.19	46.29	32.67		8.3	16.606	1587.39	1.4	5.39439	0.674052	3
m13	L0R1 067227 (164)	44021	LoxTB-GHSR	Ad-Libitum	85.6	11.93	40.74	32.92		8.6	16.629	2185.68	1	4.12924	0.786017	3.1
m21	L1R2 072688		LoxTB-GHSR	Ad-Libitum	85.86	12.04	46	25.87		9.4	17.536	2154.76	1.3	5.43461	0.72502	2.1
m22	L2R2 072689		LoxTB-GHSR	Ad-Libitum	82.39	11.63	43.57	28.1		8.7	16.761	2041.67	1.1	4.6665	0.721588	2.3
m23	L0R1 072683		LoxTB-GHSR	Ad-Libitum	85.56	9.14	50.04	26.92		9	17.046	2686.24	1.6	4.10457	0.735817	3.1
m52	175666, LT1 LB1	45165	LoxTB-GHSR	Ad-Libitum	75.38	8.27	37.4	29.65		8.4	16.672	2373.02	1.3	4.59335	0.588544	2.2
				MEAN	83.7233	11.4078	44.0633	28.4378		8.76667	16.9419	2185.69	1.25556	4.71414	0.697502	2.7
				±SEM	1.30875	0.771376	1.49626	0.938101		0.114261	0.105989	170.749	0.0603488	0.171304	0.0188764	0.139443
m8	L1R1 060187 (85)	44011	LoxTB-GHSR	Grazing	88.28	8.21	53.4	31.55		9.1	16.923	1674.06	1	4.76248	0.719085	2.3
m14	L1R1 067144 (144)	43991	LoxTB-GHSR	Grazing	74.47	9.03	44.55	21.46		9	17.242	1416.22	1.7	4.69757	0.645033	4
m15	L1R0 067239 (171)	44083	LoxTB-GHSR	Grazing	87.32	16.07	42.46	29.23		8.7	16.451	1060.62	1.3	4.48617	0.634881	3.3
m24	L2R1 072687		LoxTB-GHSR	Grazing	91.08	12.52	44.81	35.8		9	17.098	1751	1.3	5.41953	0.669302	2.1
m27	L0R1 (286)	19/12/2020	LoxTB-GHSR	Grazing	99.06	16.85	47.88	34.41		8.8	17.225	1563.02	1.1	4.98875	0.675068	3
m40	L1R1 126796	44627	LoxTB-GHSR	Grazing						9.2		2448.58	1.2	4.98816	0.672589	2.7
m44	L0R1 135539	44715	LoxTB-GHSR	Grazing	88.07	8.57	46.13	33.76		8	16.443		1	4.42936	0.542724	2
m53	175656, RB1	45165	LoxTB-GHSR	Grazing						8.4	16.614	3145.07	1.3	4.68239	0.596534	2.1
				MEAN	88.0467	11.875	46.5383	31.035		8.775	16.8566	1865.51	1.2375	4.8068	0.644402	2.6875
				±SEM	3.24245	1.58339	1.55588	2.13483		0.142365	0.132859	265.841	0.0800391	0.11308	0.0192044	0.250312
				%-Control	105.164	104.096	105.617	109.133		100.095	99.4964	85.3511	98.5619	101.966	92.3872	99.537
m9	L1R0 060148 (58)	44010	LoxTB-GHSR	Meal-Fed	94.37	14.42	50.8	27.58		9	17.075	2467.54	1.2	5.4458	0.6757	3.4
m10	L0R1 060166 (66)	44010	LoxTB-GHSR	Meal-Fed	97.32	10.32	46.59	42.88		8.5	16.531	1734.82	1	4.67195	0.952405	2.8
m25	L0R1 072699		LoxTB-GHSR	Meal-Fed	87.27	10.92	43.93	30.01		8.8	16.877	1433.18		4.7382	0.556715	2
m28	L1R1 (287)	19/12/2020	LoxTB-GHSR	Meal-Fed	74.24	8.1	39.44	26.06		8.7	16.809	1749.37	1	5.93645	0.636013	2
m29	L1R1 (293)	20/12/2020	LoxTB-GHSR	Meal-Fed	93.17	7.53	46.47	40.26		8.7	17.082	1266.64	0.9	4.20683	0.789892	3.1
m37	L1R0 116808 (468)	44451	LoxTB-GHSR	Meal-Fed	77.38	12.94	36.82	29.85		8.9	17.139		1.1	5.60836	0.676965	2.1
m41	L1R0 126794	44627	LoxTB-GHSR	Meal-Fed	93.33	9.22	45.21	39.28		8.8	17.426	3638.34	1.2	5.58155	0.620601	2.9
m54	175612, LT1	45167	LoxTB-GHSR	Meal-Fed						8.5	17.026	1976.38	0.9	5.13539	0.564267	2.2
m55	175615, RB1	45167	LoxTB-GHSR	Meal-Fed	82.41	9.8	43.78	29.38		8.8	16.846	1384.97	1.2	3.61781	0.611872	3.1
				MEAN	87.4363	10.4062	44.13	33.1625		8.74444	16.979	1956.4	1.0625	4.99359	0.676048	2.62222
				±SEM	3.02943	0.825571	1.53981	2.31091		0.0555556	0.0837606	275.765	0.0460493	0.25049	0.0416443	0.182405
				%-Control	104.435	91.2207	100.151	116.614		99.7465	100.219	89.5098	84.6239	105.928	96.9242	97.1193
[truncated: 82 more columns]

## Sheet: Fig 4 & Suppl Table S4
Experiment:	j/l	Nature:	Grazing and meal-feeding (male CD rats)
Feeding Data
	Clock time		6	6.025	6.05	6.075	6.1	6.125	6.15	6.175	6.2	6.225	6.25	6.275	6.3	6.325	6.35	6.375	6.4	6.425	6.45	6.475	6.5	6.525	6.55	6.575	6.6	6.625	6.65	6.675	6.7	6.725	6.75	6.775	6.8	6.825	6.85	6.875	6.9	6.925	6.95	6.975	7	7.025	7.05	7.075	7.1	7.125	7.15
Ad libitum-fed	Events	Fig 4A	0.25	-0.02	0.01	0.01	-0.99	0.99	0	0	0	0	0	0	0	0	0	0	0	0	0	0	0	0	0	0	0	0.48	0.02	0	0	0	0	0	0	0	0	0	0	0	0	0	0	0	0	0	0	0	0
	Cumulative	Fig 4A	0.25	0.23	0.24	0.25	-0.74	0.25	0.25	0.25	0.25	0.25	0.25	0.25	0.25	0.25	0.25	0.25	0.25	0.25	0.25	0.25	0.25	0.25	0.25	0.25	0.25	0.73	0.75	0.75	0.75	0.75	0.75	0.75	0.75	0.75	0.75	0.75	0.75	0.75	0.75	0.75	0.75	0.75	0.75	0.75	0.75	0.75	0.75
Grazing	Events	Fig 4B	0	0	0	0.005	0	0	-0.005	0	0	0	0	0.005	0	0	0	0	0	0	0	0	0.005	0	0	0	0	0	0	0	0	0	0	0.005	0	0	-0.005	0.005	0	0	0	0	0	0	0	0	0	0	0
	Cumulative	Fig 4B	0	0	0	0.005	0.005	0.005	0	0	0	0	0	0.005	0.005	0.005	0.005	0.005	0.005	0.005	0.005	0.005	0.01	0.01	0.01	0.01	0.01	0.01	0.01	0.01	0.01	0.01	0.01	0.015	0.015	0.015	0.01	0.015	0.015	0.015	0.015	0.015	0.015	0.015	0.015	0.015	0.015	0.015	0.015
Meal-fed	Events	Fig 4C	0.006	-0.004	0.002	0	0	0	0	0	0.002	0	0.004	0	0	0	0	0	0	0	0	0.002	0	0.002	0	0	0	0.002	0	0	0	0	0	0	0	0	0	0	0	0	0.002	0	0	0	0	0.002	0	0	0
	Cumulative	Fig 4C	0.006	0.002	0.004	0.004	0.004	0.004	0.004	0.004	0.006	0.006	0.01	0.01	0.01	0.01	0.01	0.01	0.01	0.01	0.01	0.012	0.012	0.014	0.014	0.014	0.014	0.016	0.016	0.016	0.016	0.016	0.016	0.016	0.016	0.016	0.016	0.016	0.016	0.016	0.018	0.018	0.018	0.018	0.018	0.02	0.02	0.02	0.02
Ghrelin Data																													Fig 4G			Fig 4D		Fig 4E		Fig 4F			Distribution Analysis
Animal #	Treatment	Colour	6	7	8	9	10	11	12	13	14	15	16	17	18	19	20	21	22	23	24	25	26	27	28	29	30		AUC (All)		Clock time	Ad-libitum	±Ad-libitum	Continuous	±Continuous	Meal-fed	±Meal-fed			Rat Lamda 1	Rat Lamda 2	Rat Lamda 6	Rat Lamda 7	Rat Lamda 8	Rat Phi 3	Rat Phi 8	Rat Phi 9	Rat Phi 10
Lamda 1	Ad libitum	Green	2.86584	1.52438	2.25287	2.46789	2.62514	3.74516	3.28945	4.10139	2.3331	1.58856	1.63349	1.4281	1.15211	1.63028	1.79396	2.26571	0.651472	0.651472	1.22913	1.59819		2.03786	1.76828	2.7503			2966.66		6	1.33797	0.248382	1.91716	0.885758	2.304	0.442573		1	0.651472	0.651472	1.41206	0.651472	0.651472	0.358	0.15	0.15	0.856
Lamda 2	Ad libitum	Pink	0.651472	0.651472	2.41975	3.1322	2.72784	3.16429		0.651472	1.89023	0.651472	1.49229	1.18099	0.651472	1.22592	1.73619	0.651472	0.651472	0.651472	0.651472	0.651472	0.651472	1.10718	1.16495	1.75865			1888.7		7	1.47908	0.16504	1.82211	0.299067	2.1025	0.579664		2	0.651472	0.651472	1.46661	0.651472	0.651472	0.618	1.261	0.905	0.894
Lamda 6	Ad libitum	Blue	1.61424	2.25929	1.68163	2.52566	3.41461	3.35043	4.03399		1.98651	2.68612	2.47752	3.00704	2.39408	2.58342	2.40371	2.27213	2.02181	1.46661	1.41206	2.07637	3.36006						3529.96		8	2.12183	0.136465	1.6967	0.231876	1.61175	0.525654		3	1.15211	0.651472	1.61424	0.651472	0.651472	0.98	1.28	0.937	1.011
Lamda 7	Ad libitum	Red	1.6367	1.31257	2.32348	1.14248	2.03465	0.651472	2.53849	1.33183	1.17778	0.651472	0.651472	0.924934	0.651472	1.0783	1.12644	0.651472	0.651472	0.651472	0.651472	0.651472	0.651472	1.12965	1.82926	0.651472			1605.17		9	2.12369	0.214111	2.72998	0.391325	1.418	0.278652		4	1.22913	0.651472	1.68163	0.651472	0.651472	1.048	1.3	1.039	1.033
Lamda 8	Ad libitum	Orange	0.651472	1.83888	2.52887	2.10525	1.62387		1.82926	1.9833	0.651472	1.26764	1.32541	1.72656	0.651472	1.49871	0.651472	0.651472	1.39601	1.38317	0.651472	1.23876	0.651472	1.37355	1.2516	0.651472			1852.13		10	2.37923	0.192489	2.11804	0.705486	2.49675	0.44367		5	1.4281	0.651472	1.98651	0.651472	0.651472	1.132	1.31	1.167	1.039
Phi 3	Ad libitum	Blue	0.358	1.355	1.586	2.151	2.153	1.944	1.485	2.427		3.728	2.948	2.116	1.489	1.132	0.618	1.048	0.98	1.231	1.211					1.299	2.191		2369.1		11	2.54679	0.378875	2.72128	0.452954	2.25033	0.705892		6	1.52438	0.651472	2.02181	0.651472	0.651472	1.211	1.341	1.232	1.064
Phi 8	Ad libitum	Brown	1.341	1.28		1.742	2.226	1.709	2.053	2.675			0.15	1.632	2.492		1.407	1.605	1.51	1.261	1.39	1.31	1.729	1.3	1.59	1.843	1.756		2321.64		12	2.27865	0.3354	2.32951	0.613356	2.61	0.530573		7	1.58856	0.651472	2.07637	0.651472	0.651472	1.231	1.39	1.289	1.282
Phi 9	Ad libitum	Orange	1.527	1.611	2.443		2.869	2.33	1.63	1.356	2.581	1.289	1.298	0.905	1.167	1.232	0.937	1.039	1.312	1.407		1.644	1.734	4.149	1.81	0.15	1.677		2383.85		13	2.02175	0.374497	3.90121	1.32305	3.348	0.680907		8	1.59819	0.651472	2.25929	0.651472	0.651472	1.299	1.407	1.298	1.37
Phi 10	Ad libitum	Green	1.396		1.739	1.723	1.739	3.48	1.37	1.648	1.897	1.549	1.442	1.033	1.064	1.039	0.894	1.011		1.282	0.856		2.721	1.54	1.429				2221.34		14	1.78816	0.251272	2.8194	0.542079	3.3855	0.324167		9	1.63028	0.651472	2.27213	0.651472	1.23876	1.355	1.51	1.312	1.396
	MEAN		1.33797	1.47908	2.12183	2.12369	2.37923	2.54679	2.27865	2.02175	1.78816	1.67641	1.49091	1.5504	1.3014	1.42745	1.28531	1.24392	1.14678	1.10947	1.00658	1.31004	1.64264	1.80532	1.54901	1.30056	1.87467		2348.73		15	1.67641	0.370103	2.83841	0.628504	3.5025	0.442533		10	1.63349	0.651472	2.39408	0.651472	1.2516	1.485	1.59	1.356	1.429
	±SEM		0.248382	0.16504	0.136465	0.214111	0.192489	0.378875	0.3354	0.374497	0.251272	0.370103	0.281033	0.226883	0.236014	0.180347	0.199804	0.217921	0.176818	0.117129	0.1198	0.198466	0.410442	0.408336	0.103138	0.337084	0.159802		197.445		16	1.49091	0.281033	3.30071	0.721452	3.41525	0.527662		11	1.76828	0.651472	2.40371	0.651472	1.26764	1.489	1.605	1.407	1.442
																															17	1.5504	0.226883	3.42417	0.666546	3.64925	0.528858		12	1.79396	1.10718	2.47752	0.924934	1.32541	1.586	1.632	1.527	1.54
Lamda 4	Grazing	Purple	4.48007	2.41333	1.93837	3.18676	2.37803	3.2381	0.651472	7.04745	4.3838	4.59882	5.44284	5.21499	7.5866	4.91332	3.16108	3.1675	2.67649	3.66493	1.96404	2.92681	5.42038	3.44029	4.11743	3.93451			5516.85		18	1.3014	0.236014	4.56274	1.03606	4.9355	0.884753		13	2.03786	1.16495	2.52566	1.0783	1.37355	1.944	1.709	1.611	1.549
Lamda 9	Grazing	Brown	1.38638	2.2272	2.23041	3.05197	3.83181	3.48201	2.46468	4.57956	2.25608	2.8883	2.47752	3.64568	3.81897	3.31192	1.71052	0.869699	2.11167	0.651472	2.16302	1.6014	2.59947	2.7503	1.77149	3.00704			3653.31		19	1.42745	0.180347	2.98669	0.790171	2.11025	0.445316		14	2.25287	1.18099	2.58342	1.12644	1.38317	2.116	1.729	1.63	1.648
Lamda 10	Grazing	Black	0.4012	1.50192	1.33504	1.95121	1.8453	2.715	2.60589	3.27982	2.6797	1.92553	2.87546	2.57701	3.96339	2.61552	0.651472	1.81642	0.651472	1.68163	1.2516	1.65275	1.15211	1.54043		2.25608			2812.75		20	1.28531	0.199804	1.55777	0.587185	1.421	0.454019		15	2.26571	1.22592	2.68612	1.12965	1.39601	2.151	1.742	1.644	1.723
Phi 13	Grazing	Purple	1.401	1.146	1.283		0.417	1.45	3.596	0.698	1.958	1.941	2.407	2.259	2.882	1.106	0.708	0.686	0.653	0.511	0.659	0.994	4.716			0.507	1.172		2192.78		21	1.24392	0.217921	1.63491	0.567727	1.52925	0.470053		16	2.3331	1.49229	3.00704	1.14248	1.49871	2.153	1.756	1.677	1.739
	MEAN		1.91716	1.82211	1.6967	2.72998	2.11804	2.72128	2.32951	3.90121	2.8194	2.83841	3.30071	3.42417	4.56274	2.98669	1.55777	1.63491	1.52316	1.62726	1.50941	1.79374	3.47199	2.57701	2.94446	2.42616	1.172		3543.92		22	1.14678	0.176818	1.52316	0.515876	1.7255	0.428426		17	2.46789	1.73619	3.35043	1.17778	1.62387	2.191	1.843	1.734	1.739
	±SEM		0.885758	0.299067	0.231876	0.391325	0.705486	0.452954	0.613356	1.32305	0.542079	0.628504	0.721452	0.666546	1.03606	0.790171	0.587185	0.567727	0.515876	0.727625	0.344427	0.406233	0.978387	0.555245	1.17297	0.725984	#DIV/0!		722.53		23	1.10947	0.117129	1.62726	0.727625	1.75225	0.353708		18	2.62514	1.75865	3.36006	1.31257	1.72656	2.427	2.053	1.81	1.897
	P-Value		0.204399	0.148784	0.0609868	0.0920096	0.316731	0.393317	0.468959	0.0504765	0.0391611	0.0596678	0.00733168	0.00276218	0.000549904	0.0124022	0.290757	0.22049	0.201288	0.157076	0.0562509	0.127753	0.0363328	0.159395	0.0183766	0.0701354	#DIV/0!				24	1.00658	0.1198	1.50941	0.344427	1.68425	0.422747		19	2.7503	1.89023	3.41461	1.33183	1.82926	2.948	2.226	2.33	2.721
	%-Control		143.289	123.193	79.9644	128.549	89.0218	106.851	102.232	192.962	157.67	169.315	221.389	220.856	350.602	209.232	121.198	131.432	132.82	146.67	149.955	136.923	211.367	142.745	190.086	186.548	62.5178		0.0254771		25	1.31004	0.198466	1.79374	0.406233	1.41625	0.354273		20	2.86584	2.41975	4.03399	1.6367	1.83888	3.728	2.492	2.443	3.48
	Bonferroni		0.7727	0.8938	0.5668	0.2443	ns	ns	ns	0.1663	0.1172	0.1966	0.0241	0.0102	0.0028	0.0375	ns	ns	0.8442	0.5932	0.3606	0.5224	0.0987	0.7513	0.3969	0.4549			150.887		26	1.64264	0.410442	3.47199	0.978387	1.66825	0.485258		21	3.28945	2.72784		1.82926	1.9833		2.675	2.581
																															27	1.80532	0.408336	2.57701	0.555245	1.919	0.779115		22	3.74516	3.1322		2.03465	2.10525			2.869
Phi 4	Meal-fed	Red	3.076	3.051	2.673		3.743	3.657	4.074	4.347	4.068	4.264	4.6	4.132	6.757	3.439	2.752	2.91	2.633	2.591	2.832	2.467	3.115	4.234	5.829	7.119	4.01		5532.29		28	1.54901	0.103138	2.94446	1.17297	2.7535	1.03151		23	4.10139	3.16429		2.32348	2.52887			4.149
Phi 5	Meal-fed	Purple	2.293	3.159	2.278	1.974	2.495		1.693	3.65	3.411	4.27	3.959	4.725	6.019	1.778	1.25	1.29	2.279	2.041	1.798	1.214	1.325	1.134	1.84	2.652	1.934		3664.3		29	1.30056	0.337084	2.42616	0.725984	4.55967	1.33004		24				2.53849
Phi 6	Meal-fed	Black		1.156	0.392	1.173	1.743	1.651	2.686		2.51	2.66	2.279	2.257	2.899	1.552	0.842	1.093	0.943	1.387	1.15	0.968	1.062	0.891	1.41		1.006		2242.56		30	1.87467	0.159802	1.172	#DIV/0!	2.10575	0.662413		25
Phi 15	Meal-fed	Blue	1.543	1.044	1.104	1.107	2.006	1.443	1.987	2.047	3.553	2.816	2.823	3.483	4.067	1.672	0.84	0.824	1.047	0.99	0.957	1.016	1.171	1.417	1.935	3.908	1.473		2688
	MEAN		2.304	2.1025	1.61175	1.418	2.49675	2.25033	2.61	3.348	3.3855	3.5025	3.41525	3.64925	4.9355	2.11025	1.421	1.52925	1.7255	1.75225	1.68425	1.41625	1.66825	1.919	2.7535	4.55967	2.10575		3531.79									Fig 4H	OC5	0.726568	0.651472	1.46661	0.651472	0.651472	0.618	1.26195	0.9098	0.894
	±SEM		0.442573	0.579664	0.525654	0.278652	0.44367	0.705892	0.530573	0.680907	0.324167	0.442533	0.527662	0.528858	0.884753	0.445316	0.454019	0.470053	0.428426	0.353708	0.422747	0.354273	0.485258	0.779115	1.03151	1.33004	0.662413		729.935									Fig 4I	OC50	1.79396	1.10718	2.39889	1.00162	1.32541	1.487	1.605	1.527	1.4355
	P-Value		0.0409854	0.100993	0.117852	0.053068	0.388904	0.350811	0.297185	0.0525223	0.00190867	0.00691666	0.00233743	0.0005692	9.6199e-05	0.0580616	0.376064	0.267901	0.0818686	0.0229997	0.0344346	0.390691	0.484887	0.444355	0.0736122	0.00464205	0.3915											Fig 4J	OC95	3.67681	3.07155	3.41461	2.26571	2.08696	2.948	2.4787	2.8258	2.721
	%-Control		172.201	142.15	75.9605	66.7707	104.939	88.3594	114.542	165.599	189.329	208.929	229.072	235.374	379.245	147.833	110.557	122.938	150.465	157.936	167.325	108.108	101.559	106.297	177.759	350.593	112.327		0.21948
	Bonferroni		0.4016	0.3552	0.4048	ns	ns	ns	ns	0.5018	0.0143	0.0301	0.0168	0.0046	0.0012	0.5216	ns	ns	0.4495	0.3994	0.1574	ns	ns	ns	0.3185	0.0127			1.38626e+07
Terminal Data					Supplementary Table 4
Animal #	Tail Code	DOB	Strain	Treatment	cum C/I	N-A Length	Tibial Length	Pituitary Weight	Liv Wt (%BW)	Kid Wt (%BW)	Ing Wt (%BW)	Ing Wt/cCI	Epi Wt (%BW)	Epi Wt/cCI	Rp Wt (%BW)	Rp Wt/cCI
Lambda 1	5	40179	CD	Ad libitum	1943.24	22.4	39.6	8.8	4.05113	0.423091	0.697545	0.00116404	0.413223	0.000689571	0.443752	0.000740517
2	2	40179	CD	Ad libitum	1970.17	21.9	39.57	9.5	4.12434	0.456878	0.694181	0.00113289	0.489534	0.000798914	0.476161	0.000777088
3	4	40179	CD	Ad libitum	1911.76	21.2	38.99	11.5	3.87234	0.387203	0.582699	0.000965081	0.32688	0.000541387	0.332881	0.000551326
6	3	40206	CD	Ad libitum	2162.66	22.9	39.16	13.3	4.36381	0.419744	0.538664	0.000880304	0.6356	0.00103872	0.716917	0.00117161
7	4	40206	CD	Ad libitum	2133.44	22.5	39.41	11.7	4.01576	0.451588	0.858488	0.00130747	0.520467	0.000792665	0.587283	0.000894426
8	2	40206	CD	Ad libitum	2084.8	22.9	39.88	14	3.86174	0.476203	0.542118	0.000857254	0.422544	0.000668171	0.392969	0.000621404
Phi 1	2	41255	CD (C River)	Ad libitum-fed	2085.34	22.1	38.52	9.6	4.9323	0.456133	0.420202	0.000605657	0.31041	0.000447409	0.312406	0.000450286
2	6	41255	CD (C River)	Ad libitum-fed	1886.75	21.6	37.78	9.5	4.55419	0.458894	0.516069	0.000731948	0.363602	0.000515703	0.323244	0.000458461
3	9	41255	CD (C River)	Ad libitum-fed	2001.29	21.4	37.55	11.2	4.91447	0.443937	0.657389	0.000906414	0.384504	0.000530157	0.342103	0.000471695
8			CD (C River)	Ad libitum-fed	1903.47	21.6	36.22	9.3	4.32196	0.405988	0.471236	0.000682964	0.388226	0.000562657	0.252293	0.000365648
9			CD (C River)	Ad libitum-fed	1928.19	21.9	37.49	9.9	4.39316	0.467593	0.5349	0.00077897	0.645299	0.000939743	0.23255	0.00033866
10			CD (C River)	Ad libitum-fed	2050.3	21.7	37.52	11.1	4.26808	0.399933	0.810656	0.00117251	0.339909	0.000491636	0.430956	0.000623325
11			CD (C River)		2104.86	21.8	37.46	8.9	4.02003	0.410846	0.683367	0.00094353	0.524396	0.000724038	0.46246	0.000638522
				MEAN	2012.79	21.9923	38.3962	10.6385	4.2841	0.435233	0.615963	0.000933003	0.44343	0.000672367	0.408152	0.000623305
				±SEM	26.4744	0.149984	0.313221	0.461261	0.0973984	0.00797613	0.0361718	5.85678e-05	0.0308565	5.04087e-05	0.0374294	6.42738e-05
Lambda 4	3	40179	CD	Grazing	1613.23	21.9	38.09	13.1	4.3183	0.420603	0.544196	0.00104263	0.333247	0.000638472	0.446486	0.000855428
5	1	40179	CD	Grazing	1836.47	22.2	39.15	11	4.31151	0.436203	0.784155	0.00126765	0.557127	0.000900641	0.619442	0.00100138
9	5	40206	CD	Grazing	1771.33	23	39.89	12.2	4.17827	0.405215	0.571385	0.00106147	0.422051	0.000784046	0.465721	0.000865171
10	1	40206	CD	Grazing	1801.28	22.5	38.06	11.2	4.36031	0.45528	0.737264	0.00134815	0.619588	0.00113297	0.574413	0.00105036
Phi 7	1	41255	CD (C River)	Grazing	1849.23	21.1	37.62	10.3	4.53518	0.437477	0.883339	0.00131028	0.345972	0.000513187	0.425447	0.000631074
13			CD (C River)	Grazing	1679.24	21	37.99	11.8	4.28887	0.401976	0.811064	0.00129046	0.435287	0.000692574	0.341343	0.000543102
				MEAN	1758.46	21.95	38.4667	11.6	4.33207	0.426126	0.721901	0.00122011	0.452212	0.000776982	0.478809	0.00082442
				±SEM	38.1626	0.321196	0.353277	0.402492	0.0476747	0.00842877	0.0554852	5.42836e-05	0.0467825	8.90633e-05	0.0415846	8.19573e-05
				%-Control	87.3645	99.8076	100.184	109.038	101.12	97.9075	117.199	130.772	101.98	115.559	117.311	132.266
Phi 4	5	41255	CD (C River)	Meal-fed	1855.23	21.4	37.3	11.2	4.35715	0.378695	0.616418	0.000999338	0.369385	0.000598848	0.447186	0.000724979
5	7	41255	CD (C River)	Meal-fed	1727.96	20.8	37.14	9.7	5.21736	0.369977	0.738926	0.0012483	0.351136	0.000593186	0.49296	0.000832776
6	3	41255	CD (C River)	Meal-fed	1768.27	20.7	36.26	9.2	4.75845	0.395711	0.681523	0.00101003	0.459437	0.000680891	0.457147	0.000677498
14			CD (C River)	Meal-fed	1571.82	21.1	37.09	8.3	4.33087	0.399201	0.580619	0.000924405	0.342058	0.000544591	0.24016	0.000382359
15			CD (C River)	Meal-fed	1729.52	21.6	36.83	10.1	4.65888	0.390056	0.524003	0.000848212	0.435062	0.000704242	0.230747	0.000373514
				MEAN	1730.56	21.12	36.924	9.7	4.66454	0.386728	0.628298	0.00100606	0.391416	0.000624352	0.37364	0.000598225
				±SEM	45.9184	0.171464	0.18239	0.480625	0.16129	0.00544273	0.0376585	6.7202e-05	0.0235328	2.96332e-05	0.0569451	9.33964e-05
				%-Control	85.9782	96.0336	96.1659	91.1786	108.88	88.8553	102.003	107.83	88.2699	92.8588	91.5444	95.9762
[truncated: 914 more columns]

## Sheet: Fig 5 & Suppl Fig S2 
Experiment:	Xi/a																																Experiment	Xi/a	Feeding Patterns & GH secretion
	Event Data						Fig 5B								Fig 5C		Cumulative Data						Fig 5B								Fig 5C		GH Values
	Grazing								Meal-feeding								Grazing								Meal-feeding								Aminal Code		Colour code	Mixed		Treatment	Ad-libitum-fed						Aminal Code		Colour code	Mixed
Clock Time	Xi 4	Xi 5	Xi 9	Xi 10	Xi 15	a 4	MEAN		a 6	a 7	a 10	a 11	a 12	a 13	MEAN		Xi 4	Xi 5	Xi 9	Xi 10	Xi 15	a 4	MEAN		a 6	a 7	a 10	a 11	a 12	a 13	MEAN			Fig 5J								Fig 5D				Fig 5K
6							#DIV/0!								#DIV/0!								#DIV/0!								#DIV/0!			Fig 5G	Fig 5G	Fig 5G	Fig 5G	Fig 5G	Fig 5G	Fig 5G	Fig 5G					Fig 5H	Fig 5H	Fig 5H	Fig 5H
6.025	0	0.1	0	0	0	0	0.0166667		0	0	0	0	0	0	0		0	0	0	0	0	0	0		0	0	0	0	0	0	0			Supplementary Figure 2A												Supplementary Figure 2B
6.05	0	-0.0700006	0	0	0	0	-0.0116668		0	0	0	0	0	0	0		0	0	0	0	0	0	0		0	0	0	0	0	0	0		Time	Rat Xi2 Pink	Rat Xi3 Brown	Rat Xi8 Blue	Rat Xi11 Green	Rat Xi12 Red	Rat Xi13 Purple/Black	Rat a3 Red	Rat a9 Purple	Mean	±SEM		Time	Rat Xi4 Purple	Rat Xi5 Black	Rat Xi9 Pink-Black	Rat Xi 10 Brown-Black
6.075	0	-0.00999928	0	0	0	0	-0.00166655		0	0	0	0	0	-0.0100002	-0.00166671		0	0	0	0	0	0	0		0	0	0	0	0	0	0		6	9.555	0.12	0.12	0.129	2.276	0.65	2.53833	0.59348	1.99773	1.13243		6	0.12	0.353	0.328	0.487
6.1	0	0.0299997	0	0	0	0	0.00499995		0	0	0	0	0	0	0		0	0	0	0	0	0	0		0	0	0	0	0	0	0		6.17	10.101	0.12	0.274	0.12	1.547	0.6	0.58145	0.12	1.68293	1.21436		6.17	0.198	0.16	0.355	0.771
6.125	0	0.04	0	0	0	0	0.00666666		0	0	0	0	0	0	0		0	0	0	0	0	0	0		0	0	0	0	0	0	0		6.33	1.9042	4.563	0.12	0.297	0.594	0.162	0.93433	7.10572	1.96003	0.901973		6.33	0.913	0.198	0.775	3.455
6.15	0	-0.0100002	0	0	0	0	-0.00166671		0	0.0100002	0	0	0	0	0.00166671		0	0	0	0	0	0	0		0	0	0	0	0	0	0		6.5	0.605	22.042	4.415	0.12	0.557	0.136	1.21102	0.89824	3.74803	2.65902		6.5	0.312	0.12	0.259	3.464
6.175	0	-0.0199995	0	0	0	0	-0.00333325		0	0	0	0	0	0	0		0	0	0	0	0	0	0		0	0	0	0	0	0	0		6.67	0.393	17.715	9.079	0.12	1.042	0.12	1.87267	0.12	3.80771	2.25614		6.67	1.218	0.404	0.412	1.809
6.2	0	0	0	0	0	0	0		0	0	0	0	0	0	0		0	0	0	0	0	0	0		0	0	0	0	0	0	0		6.83	0.818	4.968	13.714	0.12	2.525	0.12	5.19295	0.12	3.44724	1.64611		6.83	0.87	0.12	0.832	0.992
6.225	0	0	0	0	0	0	0		0	0	0	0	0	0	0		0	0	0	0	0	0	0		0	0	0	0	0	0	0		7	0.285	1.328	13.563	0.12	18.373	0.12	1.48771	0.12	4.42459	2.56699		7	0.134	0.338	0.422	1.919
6.25	0	-0.0200005	0	0	0	0	-0.00333341		0.00999928	0	0	0	0	0	0.00166655		0	0	0	0	0	0	0		0	0	0	0	0	0	0		7.17	0.21	1.86	11.703	0.12	13.832	0.12	1.33132	0.64962	3.72824	1.99469		7.17	12.35	0.709	3.466	10.849
6.275	0	-0.0100002	0	0	0	0	-0.00166671		0	0	0	0	-0.00999832	0	-0.00166639		0	0	0	0	0	0	0		0	0	0	0	0	0	0		7.33	0.12	6	6.621	0.12	3.573	0.12	3.20399	1.27117	2.62865	0.937801		7.33	22.132	16.369	19.418	28.857
6.3	0	0	0	0	0	0	0		0	0	0	0	0.00999832	0	0.00166639		0	0	0	0	0	0	0		0	0	0	0	0	0	0		7.5	0.12	2.396	3.389	0.12	4.404	0.12		2.69472	1.89196	0.670279		7.5	12.313	15.253	11.511	40.656
6.325	0	0.0200005	0	0	0	0	0.00333341		0	0	0	0	0	0	0		0	0	0	0	0	0	0		0	0	0	0	0	0	0		7.67	0.12	1.157	1.633	1.652	2.822	0.12	9.10671	1.27117	2.23524	1.02908		7.67	7.96	9.2	7.001	28.199
6.35	0	0.0199995	0	0	0	0	0.00333325		0	0	0	0	-0.00999832	0.0100002	3.18e-07		0	0	0	0	0	0	0		0	0	0	0	0	0	0		7.83	0.12	0.12	1.411	4.288	0.12	0.12	4.94433	1.24711	1.5463	0.698323		7.83	3.911	6.717	4.772	4.564
6.375	0	0	0.01	0	0	0	0.00166667		0	0	0	0	0	0	0		0	0	0	0	0	0	0		0	0	0	0	0	0	0		8	0.12	0.12	0.74	4.506	0.426	0.12	0.12	1.31127	0.932909	0.531971		8	6.802	8.428	3.306	9.396
6.4	0	0.0100002	0	0	0	0	0.00166671		0	0	0	0	0	0	0		0	0	0	0	0	0	0		0	0	0	0	0	0	0		8.17	0.189	0.12	0.403	11.076	0.564	6.195	1.15889	1.75237	2.68228	1.39158		8.17	5.697	3.71	6.993	5.05
6.425	0	-0.0100002	0	0	0	0	-0.00166671		0	0	0	0	0.00999832	0	0.00166639		0	0	0	0	0	0	0		0	0	0	0	0	0	0		8.33	0.12	0.12	0.182	5.406	0.422	7.465	3.2481	2.26164	2.40309	0.98794		8.33	16.579	8.259	10.512	6.849
6.45	0	0	0	0	0	0	0		0	0	0	0	0	0	0		0	0	0	0	0	0	0		0	0	0	0	0	0	0		8.5	0.255	0.157	0.12	5.338	0.983	7.52	4.90022	1.84059	2.63923	1.01586		8.5	25.724	8.734	7.99	8.801
6.475	0	0	0	0	0	0	0		0	0	0	0	0	0	0		0	0	0	0	0	0	0		0	0	0	0	0	0	0		8.67	0.227	0.12	0.12	7.606	0.594	8.526	4.11827	0.85814	2.77118	1.24813		8.67	11.389	5.848	3.071	4.957
6.5	0	0	0	0	0	0	0		0	0	0	0	0	0	0		0	0	0	0	0	0	0		0	0	0	0	0	0	0		8.83	10.796	0.12	0.12	1.698	0.553	3.71	2.93532	0.58546	2.56472	1.26683		8.83	1.708	3.433	0.797	2.96
6.525	0	0	0	0	0	0	0		0	0	0	0	0	0	0		0	0	0	0	0	0	0		0	0	0	0	0	0	0		9	15.732	0.12	0.266	1.249	0.592	2.425	3.0476	0.12	2.94395	1.86767		9	0.648	0.896	0.465	2.131
6.55	0	0	0	0	0	0	0		0	0	0	0	0	0	0		0	0	0	0	0	0	0		0	0	0	0	0	0	0		9.17	14.149	0.12	0.135	0.44	0.447	2.765	0.62155	0.12	2.34969	1.7139		9.17	1.142	0.334	0.19	2.306
6.575	0	0	0	0	0	0	0		0	0	0	0	0	-0.0100002	-0.00166671		0	0	0	0	0	0	0		0	0	0	0	0	0	0		9.33	11.068	0.12	0.12	0.25	0.273	1.034	0.12	0.12	1.63812	1.35157		9.33	0.867	0.12	0.12	2.061
6.6	0	-0.04	0	0	0	0	-0.00666666		0	0	0	0	0	0	0		0	0	0	0	0	0	0		0	0	0	0	0	0	0		9.5	8.615	0.12	1.069	0.176	0.27	0.134	0.12	0.12	1.328	1.04725		9.5	0.717	0.121	0.12	1.648
6.625	0	0	0	0	0	0	0		0	0	0	0	0	0	0		0	0	0	0	0	0	0		0	0	0	0	0	0	0		9.67	2.657	0.303	4.377	0.12	0.699	0.12	0.12	0.59749	1.12419	0.552398		9.67	0.272	0.12	0.12	1.921
6.65	0	0	0	0	0	0	0		0	0	0	0	0	0	0		0	0	0	0	0	0	0		0	0	0	0	0	0	0		9.83	4.053	4.439	5.472	0.12	0.12	0.12	1.47167	4.7719	2.57095	0.825662		9.83	0.318	0.12	0.12	1.661
6.675	0	0.0100002	0	0	0	0	0.00166671		0	0	0	0	0	0	0		0	0	0	0	0	0	0		0	0	0	0	0	0	0		10	3.412	7.504	3.639	0.12	0.693	0.12	0.12	0.58145	2.02368	0.93821		10	0.12	0.374	0.12	6.509
6.7	0	0.0200005	0	0	0	0	0.00333341		0	0	0	0	0	0	0		0	0	0	0	0	0	0		0	0	0	0	0	0	0		10.17	1.27	4.966	3.223	0.12	1.344	0.12	2.00901	0.93834	1.74879	0.581674		10.17	1.108	12.063	0.12	33.16
6.725	0	-0.0200005	0	0.02	0	0	-7.66667e-08		0	0	0	0	0	0	0		0	0	0	0	0	0	0		0	0	0	0	0	0	0		10.33	0.736	9.669	4.568	0.206	2.528	9.432	0.60952	0.89022	3.57984	1.39473		10.33	19.444	19.048	2.36	61.062
6.75	0	0	0	0	0	0	0		0	0	0	0	0	0	0		0	0	0	0	0	0	0		0	0	0	0	0	0	0		10.5	0.496	5.919	2.071	0.142	9.293	9.614	0.12	0.73784	3.5491	1.45263		10.5	22.382	18.126	9.726	8.81
6.775	0	0	0	0.01	0	0	0.00166667		0	0	0	0	0	0	0		0	0	0	0	0	0	0		0	0	0	0	0	0	0		10.67	0.361	2.912	2.967	0.359	2.881	4.451	0.98646	1.3634	2.03511	0.523591		10.67	19.714	7.063	12.304	11.025
6.8	0.00999832	0	0	0	0	0	0.00166639		0	0	0	0	0	0	0		0	0	0	0	0	0	0		0	0	0	0	0	0	0		10.83	0.455	1.702	1.872	0.423	1.8	2.846	1.22305	1.64811	1.49614	0.281304		10.83	20.779	10.442	7.394	39.455
6.825	0	0	0	0	0	0	0		0	0	0	0	0	0	0		0	0	0	0	0	0	0		0	0	0	0	0	0	0		11	0.216	0.956	0.812	0.767	10.532	0.866	1.62405	0.82606	2.07489	1.21567		11	4.382	6.563	9.928	14.907
6.85	0	-0.0100002	0	0	0	0	-0.00166671		0	0	0	0	0	0	0		0	0	0	0	0	0	0		0	0	0	0	0	0	0		11.17	0.323	0.505	0.477	44.885	3.44	0.711	9.53177	0.81403	7.58585	5.44247		11.17	5.137	16.257	10.246	7.014
6.875	0	0.0100002	0	0	0	0	0.00166671		0	0	0	0	0	0	0		0	0	0	0	0	0	0		0	0	0	0	0	0	0		11.33	0.12	0.234	0.265	30.867	0.685	0.12	11.7373	1.27518	5.66293	3.86429		11.33	9.479	22.147	6.124	21.417
6.9	0	0	0.01	0	0	0	0.00166667		0	0	0	0	0	0	0		0	0	0	0	0	0	0		0	0	0	0	0	0	0		11.5	0.228	0.152	0.172	11.168	0.447	0.12	2.13733	7.68316	2.76344	1.5092		11.5	19.592	8.627	5.011	5.852
6.925	0	0.0200005	-0.01	0	0	0	0.00166674		0	0	0	0	0	0	0		0	0	0	0	0	0	0		0	0	0	0	0	0	0		11.67	0.12	0.135	0.154	6.384	1.23	0.12	1.45563	7.66712	2.15822	1.08545		11.67	19.522	3.081	9.742	3.699
6.95	0	0	0	0	0	0	0		0	0	0	0	-0.00999832	0	-0.00166639		0	0	0	0	0	0	0		0	0	0	0	0	0	0		11.83	0.12	0.126	0.12	6.4	0.12	0.12	0.62556	1.76039	1.17399	0.773416		11.83	4.721	0.946	3.807	2.623
6.975	0	0	0	0	0	0	0		0	0.00999928	0	0	0	0	0.00166655		0	0	0	0	0	0	0		0	0	0	0	0	0	0		12	0.361	0.12	0.12	6.516	0.709	0.12	1.72831	0.66165	1.292	0.770033		12	1.663	0.417	0.436	1.192
7	0	0	0	0	0	0.0100002	0.00166671		0	0	0	0	0	0	0		0	0	0	0	0.01	0	0.00166667		0	0	0	0	0	0	0		12.17	0.708	0.12	0.12	18.816	0.42	0.241	2.11327	0.57744	2.88946	2.28666		12.17	0.614	0.245	0.633	2.687
7.025	0	0	0	0	0	0	0		0.0100002	0	0	0	0	0	0.00166671		0	0	0	0	0.01	0	0.00166667		0	0	0	0	0	0	0		12.33	22.979	0.12	0.12	5.647	0.384	0.12	1.74034	0.12	3.90379	2.80701		12.33	0.942	0.231	0.217	0.771
7.05	0	0	0	0	0	-0.0100002	-0.00166671		0	0	0	0	0	0	0		0	0	0	0	0.01	0	0.00166667		0	0	0	0	0	0	0		12.5	47.37	0.12	1.229	1.613	0.12	8.033	9.72425	0.63358	8.60535	5.69325		12.5	0.37	0.311	0.12	0.81
7.075	0	0	0	0	0	0	0		0	0	0	0	0	0	0		0	0	0	0	0.01	0	0.00166667		0	0	0	0	0	0	0		12.67	37.391	0.12	15.948	0.747	0.345	24.523	2.08119	0.87819	10.2542	5.03277		12.67	0.57	0.12	0.12	1.248
7.1	0	0	0	0	0	0	0		0	0	0	0	0	0	0		0	0	0	0	0.01	0	0.00166667		0	0	0	0	0	0	0		12.83	11.052	0.12	5.809	0.465	0.314	6.587	1.1228	1.22706	3.33711	1.4223		12.83	0.569	0.12	0.12	3.803
7.125	0	0.00999928	0	0	0	0	0.00166655		0	0	0	0	0	0	0		0	0	0	0	0.01	0	0.00166667		0	0	0	0	0	0	0		13	7.351	0.382	8.29	0.398		4.158	0.54937	0.50927	3.09109	1.32765		13	0.176	0.12	0.12	2.38
7.15	0	-0.00999928	0	0	0	0.0100002	1.59167e-07		0	0	0	0	0	0	0		0	0	0	0	0.01	0	0.00166667		0	0	0	0	0	0	0		13.17	3.358	7.305	8.136	0.246	0.536	0.699	1.19899	0.85012	2.79114	1.13		13.17	0.12	0.12	0.12	12.323
7.175	0	0	0	0	0	0	0		0	0	0	0	0	0	0		0	0	0	0	0.01	0	0.00166667		0	0	0	0	0	0	0		13.33	1.657	13.37	4.394	0.294	1.044	0.494	0.12	0.12	2.68663	1.60643		13.33	0.353	0.236	0.12	14.99
7.2	0	0.00999928	0	0	0	0	0.00166655		0	0	0	0	0	0	0		0	0	0	0	0.01	0	0.00166667		0	0	0	0	0	0	0		13.5	1.418	4.643	4.682	0.376	0.942	0.721	0.12	2.06515	1.87089	0.645246		13.5	0.347	6.282	0.12	60.393
7.225	0	0.0200005	0	0	0	0	0.00333341		0	0	0	0	0	0	0		0	0	0	0	0.01	0	0.00166667		0	0	0	0	0	0	0		13.67	0.44	1.449	6.807	0.127	4.953	0.12	0.7619	21.9146	4.57157	2.62825		13.67	0.562	12.927	3.14	16.006
7.25	0	-0.0500002	0	0	0	0	-0.00833337		0	0	0	0	0	0	0		0	0	0	0	0.01	0	0.00166667		0	0	0	0	0	0	0		13.83	0.168	1.652	3.773	0.12	0.267	0.12	0.61754	15.5548	2.78404	1.87759		13.83	0.645	10.272	14.723	4.014
7.275	0	0.0100002	0.01	0	0	0	0.00333337		0	0	0	0	0	0	0		0	0	0	0	0.01	0	0.00166667		0	0	0	0	0	0	0		14	0.965	3.959	4.944	0.335	0.867	0.12	4.39095	3.86163	2.43032	0.717974		14	1.354	4.063	6.531	4.937
7.3	0	0	0	0	0	0	0		0	0	0	0	0	0	0		0	0	0	0	0.01	0	0.00166667		0	0	0	0	0	0	0		14.17	0.293	3.398	2.709	16.622	4.643	0.12	2.06114	3.40048	4.15583	1.86355		14.17	11.481	4.64	7.484	10.407
7.325	0	0	0	0	0	0	0		0	0	0	0	0	0	0		0	0	0	0	0.01	0	0.00166667		0	0	0	0	0	0	0		14.33	0.229	0.72	1.047	10.028	9.467	0.186	4.50323	0.83007	3.37629	1.47394		14.33	15.037	2.795	9.747	11.788
7.35	0	0	0	0	0	0	0		0	0	0	0	0	0	0		0	0	0	0	0.01	0	0.00166667		0	0	0	0	0	0	0		14.5	0.225	0.496	0.645	4.03	2.727	0.12	1.49573	1.94886	1.46095	0.488525		14.5	20.896	3.282	10.777	1.957
7.375	0	0	0	0	0	0	0		0	0	0	0	0	0	0		0	0	0	0	0.01	0	0.00166667		0	0	0	0	0	0	0		14.67	0.337	0.637	0.376	13.895	5.755	14.176	0.70977	2.64259	4.81604	2.1118		14.67	8.768	3.055	6.63	4.345
7.4	0	-0.0200005	0	0	0	0	-0.00333341		0	0	0	0	0.00999832	0	0.00166639		0	0	0	0	0.01	0	0.00166667		0	0	0	0	0	0	0		14.83			0.209	4.266	0.53	8.227	1.09874	0.81804	2.5248	1.28887		14.83			11.028	8.093
7.425	0	0	0	0	0	0	0		0	0	0	0	-0.00999832	0	-0.00166639		0	0	0	0	0.01	0	0.00166667		0	0	0	0	0	0	0		15	0.211	0.321	0.171	3.638	0.121	0.97	5.96688	0.58947	1.49854	0.760092		15	5.985	5.066	7.832	0.772
7.45	0	-0.00999928	0	0	0	0	-0.00166655		0	0	0	0	0	0	0		0	0	0	0	0.01	0	0.00166667		0	0	0	0	0	0	0		15.17	0.12	1.344	0.628	19.626	0.416	0.267	1.29122	0.12	2.97653	2.38464		15.17	11.459	0.827	13.927	2.968
7.475	0	0.0299997	0	0	0	0	0.00499995		0	0	0	0	0	0	0		0	0	0	0	0.01	0	0.00166667		0	0	0	0	0	0	0		15.33	0.429	0.424	0.309	11.511	0.12	0.839	0.12	0.12	1.734	1.39933		15.33	4.398	0.184	7.876	0.619
7.5	0	0	0	0	0	0	0		0	0	0	0	0	0	0		0	0	0	0	0.01	0	0.00166667		0	0	0	0	0	0	0		15.5	0.251	0.206	1.127	5.843	0.12	3.754	1.24711	0.12	1.58351	0.745614		15.5	2.595	0.12	2.667	0.173
7.525	0	0	0	0	0	0	0		0	0	0	0	0	0	0		0	0	0	0	0.01	0	0.00166667		0	0	0	0	0	0	0		15.67	5.431	1.09	0.12	0.782	0.12	4.24	0.12	0.12	1.50287	0.747156		15.67	0.661	0.12	0.982	0.12
7.55	0	0	0	0	0	0	0		0	0	0	0	0	0	0		0	0	0	0	0.01	0	0.00166667		0	0	0	0	0	0	0		15.83	12.111	0.12	1.802	0.12	0.12	0.959	1.78445	0.53734	2.19422	1.43827		15.83	0.313	0.12	0.397	0.426
7.575	0	0	0	0	0	0	0		0	0	0	0	0	0	0		0	0	0	0	0.01	0	0.00166667		0	0	0	0	0	0	0		16	21.521	0.257	8.826	0.321	0.12	5.32	0.12	0.53333	4.62729	2.66774		16	1.008	0.12	0.12	3.138
7.6	0	0	0	0	0	0	0		0	0	0	0	0	0	0		0	0	0	0	0.01	0	0.00166667		0	0	0	0	0	0	0		16.17	12.949	6.068	14.501	0.552	0.306	2.727	0.74586	0.12	4.74611	2.083		16.17	0.305	0.12	0.12	12.528
7.625	0	0	0	0	0	0	0		0	0	0	0	0	0	0		0	0	0	0	0.01	0	0.00166667		0	0	0	0	0	0	0		16.33	12.763	3.095	20.572	0.449	0.368	1.981	0.12	0.12	4.9335	2.69011		16.33	0.809	0.12	0.124	12.106
7.65	0	0.0100002	0	0	0	0	0.00166671		0	0	0	0	0	0	0		0	0	0	0	0.01	0	0.00166667		0	0	0	0	0	0	0		16.5	14.323	3.688	4.58	0.269	3.32	0.12	0.12	0.12	3.3175	1.70513		16.5	0.523	1.699	0.305	5.516
7.675	0	0	0	0	0	0	0		0	0	0	0	0	0	0		0	0	0	0	0.01	0	0.00166667		0	0	0	0	0	0	0		16.67	15.539	3.766	4.248	0.316	12.017	0.12	1.29122	0.12	4.67715	2.09117		16.67	0.553	2.299	0.12	11.588
7.7	0	0	0	0	0	0	0		0	0	0	0	0	0	0		0	0	0	0	0.01	0	0.00166667		0	0	0	0	0	0	0		16.83	6.184	2.213	8.384	0.261	5.638	0.12		0.58546	3.34078	1.26789		16.83	0.457	11.862	0.2	11.229
7.725	0	0	0	0	0	0	0		0	0	0	0	0	0	0		0	0	0	0	0.01	0	0.00166667		0	0	0	0	0	0	0		17	2.524	7.69	11.856	0.209	2.195	0.12	1.10676	48.0238	9.21557	5.73062		17	17.722	8.282	4.82	22.595
7.75	0	-0.0200005	0	0	0	0	-0.00333341		0	0	0	0	0	0	0		0	0	0	0	0.01	0	0.00166667		0	0	0	0	0	0	0		17.17	0.356	1.495	4.049	0.12	0.835	0.12		2.10124	1.29661	0.53739		17.17	24.363	3.238	11.681	13.127
7.775	0	0	0	0	0	0	0		0	0.0100002	0	0	0	0	0.00166671		0	0	0	0	0.01	0	0.00166667		0	0	0	0	0	0	0		17.33	0.284	1.688	0.891	0.497	1.41	0.12	1.72029	1.58796	1.02478	0.23349		17.33	16.856	3.408	23.466	0.96
7.8	0	0	0	0	0	0	0		0	0	0	0	0	0	0		0	0	0	0	0.01	0	0.00166667		0	0	0	0	0	0	0		17.5	0.191	2.609	0.344	10.531	0.74	2.058	0.5213	0.12	2.13929	1.24155		17.5	16.02	4.792	15.188	1.639
7.825	0	0	0	0	0	0	0		0	0	0	0	0.00999832	0	0.00166639		0	0	0	0	0.01	0	0.00166667		0	0	0	0	0	0	0		17.67	0.185	1.129	0.146	16.91	3.633	2.97		4.77591	4.24984	2.21294		17.67	5.634	7.523	4.601	1.093
7.85	0	0	0	0	0	0	0		0	0	0	0	0	0	0		0	0	0	0	0.01	0	0.00166667		0	0	0	0	0	0	0		17.83	0.21	0.446	0.14	3.488	3.408	2.506	0.92631	1.29523	1.55244	0.492412		17.83	8.753	9.114	4.175	0.158
7.875	0	0	0	0	0	0	0		0	0	0	0	-0.00999832	0	-0.00166639		0	0	0	0	0.01	0	0.00166667		0	0	0	0	0	0	0		18	0.65	0.217	0.497	1.453	2.965	0.684	0.71779	2.16139	1.16815	0.336929		18	5.246	4.149	1.84	1.6
7.9	0	0	0	0	0	0	0		0	0	-0.0100002	0	0	0	-0.00166671		0	0	0	0	0.01	0	0.00166667		0	0	0	0	0	0	0		18.17	0.556	0.329	0.256	1.066	1.178	0.12		1.09874	0.657677	0.169088		18.17	4.057	2.835	0.168	1.694
7.925	0	0	0	0	0	0	0		0	0	0	0	0	0	0		0	0	0	0	0.01	0	0.00166667		0	0	0	0	0	0	0		18.33	0.48	0.429	0.633	0.632	0.541	9.758	5.28117	1.4436	2.39972	1.19993		18.33	1.921	0.977	0.307	0.787
7.95	0	-0.0199995	0	0	0	0	-0.00333325		0	0	0	0	0	0	0		0	0	0	0	0.01	0	0.00166667		0	0	0	0	0	0	0		18.5	0.262	0.344	0.355	0.62	0.262	16.797	1.67217	1.77643	2.76108	2.0172		18.5	1.137	0.262	0.153	1.771
7.975	0	0	0	0	0	0	0		0	0	0	0	0	0	0		0	0	0	0	0.01	0	0.00166667		0	0	0	0	0	0	0		18.67	0.327	0.4	0.408	1.136	0.212	9.22	0.12	1.09874	1.61522	1.09485		18.67	0.481	0.401	0.181	0.694
8	0	0.0199995	0	0	0	0	0.00333325		0	0	0	0	0	0	0		0	0	0	0	0.01	0	0.00166667		0	0	0	0	0	0	0		18.83	0.466	0.247	1.407	0.498	0.202	2.288	1.70024	0.7619	0.946268	0.270235		18.83	1.113	0.12	0.12	0.907
8.025	0	0	0	0	0	0	0		0	0	0	0	0	0	0		0	0	0	0	0.01	0	0.00166667		0	0	0	0	0	0	0		19	2.118	0.465	0.123	0.14	0.12	1.235	10.0611	1.04661	1.91359	1.19001		19	0.328	0.12	0.12	2.311
8.05	0	0.0100002	0	0	0	0	0.00166671		0	0	0	0	0	0	0		0	0	0	0	0.01	0	0.00166667		0	0	0	0	0	0	0		19.17	2.906	0.358	0.487	0.158	0.12	0.348	6.08317	0.12	1.32252	0.755899		19.17	0.806	0.12	0.14	2.152
8.075	0	0.0100002	0	0	0	0	0.00166671		0	0	0.0100002	0	0	0	0.00166671		0	0	0	0	0.01	0	0.00166667		0	0	0	0	0	0	0		19.33	1.586	1.05	12.782	0.239	0.12	0.12	2.91928	0.12	2.36704	1.52829		19.33	0.675	0.12	0.185	4.332
8.1	0	0	0	0	0	0	0		0	0	-0.0100002	0	0	0	-0.00166671		0	0	0	0	0.01	0	0.00166667		0	0	0	0	0	0	0		19.5	0.314	0.716	22.268	0.263	0.12	0.12	3.10775	0.75388	3.45783	2.7096		19.5	0.302	0.396	0.12	2.274
8.125	0	0	0	0	0	0	0		0	0	0.0100002	0	0	0	0.00166671		0	0	0	0	0.01	0	0.00166667		0	0	0	0	0	0	0		19.67	0.813	2.356	5.17	0.123	0.973	0.12	1.18696	0.97844	1.46505	0.584198		19.67	0.483	0.12	0.314	0.454
8.15	0	0	0	0	0	0	0		0.0100002	0	0	0	0	0	0.00166671		0	0	0	0	0.01	0	0.00166667		0	0	0	0	0	0	0		19.83	0.197	4.425	1.574	0.12	1.294	0.12	0.12	0.12	0.99625	0.532662		19.83	0.136	0.538	0.18	1.713
8.175	0	0.00999928	0	0	0	0	0.00166655		0	0	-0.0100002	0	0	0	-0.00166671		0	0	0	0	0.01	0	0.00166667		0	0	0	0	0	0	0		20	0.606	5.609	0.432	0.12	24.977	0.12	2.57442	1.01453	4.43162	3.00724		20	0.622	10.161	0.12	6.665
8.2	0	0	0	0	0	0	0		0	0	0	0	0	0	0		0	0	0	0	0.01	0	0.00166667		0	0	0	0	0	0	0		20.17	0.352	1.309	0.18	0.267	24.727	0.12	0.96641	0.12	3.50518	3.03562		20.17	1.303	10.754	3.148	6.376
8.225	0	0.0100002	0	0	0	0	0.00166671		0	0	0	0	0	0	0		0	0	0	0	0.01	0	0.00166667		0	0	0	0	0	0	0		20.33	0.3	0.352	0.318	0.995	15.559	0.12	0.12	1.27518	2.3799	1.88855		20.33	6.771	6.689	11.6	4.407
8.25	0	-0.0199995	0	0	0	0	-0.00333325		0	0	0	0	0	0	0		0	0	0	0	0.01	0	0.00166667		0	0	0	0	0	0	0		20.5	0.374	0.423	0.12	0.58	1.479	0.12	2.70274	0.58947	0.798526	0.311178		20.5	8.017	1.964	12.627	1.841
8.275	0	0	0	0	0	0	0		0	0	0	0	0	0	0		0	0	0	0	0.01	0	0.00166667		0	0	0	0	0	0	0		20.67	0.198	0.553	0.146	0.3	0.739	0.12	0.69774	0.72581	0.434944	0.0960917		20.67	3.73	1.926	4.335	3.108
8.3	0	0	0	0	0	0	0		0	0	0	0	0	0	0		0	0	0	0	0.01	0	0.00166667		0	0	0	0	0	0	0		20.83	1.429	0.448	0.174	0.439	0.737	0.12	1.01453	8.5012	1.60784	0.996796		20.83	7.65	0.541	1.246	1.787
8.325	0	0	0	0	0	0	0		0	0	0	0	0	0	0		0	0	0	0	0.01	0	0.00166667		0	0	0	0	0	0	0		21	6.125	0.307	0.12	3.992	0.35	0.12	0.12	8.16035	2.41179	1.14774		21	1.499	0.12	1.651	0.478
8.35	0	0	0	0	0	0	0		0	0	0	0	0	0	0		0	0	0	0	0.01	0	0.00166667		0	0	0	0	0	0	0		21.17	4.501	0.282	0.12	2.336	1.213	0.12	0.52932	2.005	1.38829	0.537471		21.17	0.297	0.873	2.578	0.731
8.375	0	0.0199995	0	0	0	0	0.00333325		0	0	0	0	0.00999832	0	0.00166639		0	0	0	0	0.01	0	0.00166667		0	0	0	0	0	0	0		21.33	0.819	0.329	0.12	1.513	0.12	0.602	2.52229	0.8421	0.858424	0.287704		21.33	0.23	0.386	1.906	1.635
8.4	0	-0.0100002	0	0	0	0.0100002	0		0	0	0.0100002	0	0	0	0.00166671		0	0	0	0	0.01	0	0.00166667		0	0	0	0	0	0	0		21.5	0.342	0.417	0.12	3.377	0.12	4.632	3.8897	0.70977	1.70093	0.677012		21.5	0.234	0.196	0.321	0.945
8.425	0	0.0200005	0	0	0	-0.0100002	0.00166671		0	0	0	0	0	0	0		0	0	0	0	0.01	0	0.00166667		0	0	0	0	0	0	0		21.67	0.12	0.45	0.12	6.589	0.12	6.825	1.19097	0.12	1.94187	1.04802		21.67	0.12	0.12	0.12	0.6
8.45	0	0	0	0	0	0	0		0	0	0	0	0	0	0		0	0	0	0	0.01	0	0.00166667		0	0	0	0	0	0	0		21.83	0.12	0.22	0.12	5.882	0.12	4.383	0.87418	0.12	1.4799	0.814577		21.83	0.12	0.12	0.12	1.06
8.475	0.0100002	0.0100002	0	0	0	0	0.00333341		0	0	-0.0100002	0	0	0	-0.00166671		0	0	0	0	0.01	0	0.00166667		0	0	0	0	0	0	0		22	0.12	0.12	0.4	1.2	0.12	1.8	3.58494	0.12	0.933117	0.438824		22	0.12	0.535	0.12	0.944
8.5	0	0	0	0	0	0	0		0	0	0	0	0	0	0		0	0	0	0	0.01	0	0.00166667		0	0	0	0	0	0	0		22.17	0.12	0.173	0.21	0.47	0.12	3.151	0.12	0.12	0.5605	0.372445		22.17	0.12	0.12	0.12	2.974
8.525	0	-0.0600004	0	0	0	0	-0.0100001		0	0	0	0	0	0	0		0	0	0	0	0.01	0	0.00166667		0	0	0	0	0	0	0		22.33	0.12	1.922	0.153	0.269		3.125	0.12	0.64561	0.907801	0.442729		22.33	0.12	0.435	0.12	3.123
8.55	0	0	0	0	0	0	0		0	0	0	0	0	0	0		0	0	0	0	0.01	0	0.00166667		0	0	0	0	0	0	0		22.5	0.12	1.603	1.326	0.288	0.12	3.721	2.70675	0.12	1.25059	0.483929		22.5	0.299	0.318	0.12	1.599
8.575	0	0	0	0	0	0	0		0	0	0	0	0	0	0		0	0	0	0	0.01	0	0.00166667		0	0	0	0	0	0	0		22.67	0.12	23.955	53.266	0.481	0.12	4.702	438.81	0.53734	65.249	53.7735		22.67	0.947	0.284	0.12	2.629
8.6	0	0	0	0	0	0	0		0	0	0	0	0	0	0		0	0	0	0	0.01	0	0.00166667		0	0	0	0	0	0	0		22.83	0.137	13.711	14.169	0.12	5.704	1.002	1.28721	0.12	4.53128	2.15364		22.83	7.684	0.231	0.12	15.496
8.625	0	0	0	0	0	0	0		0	0	0	0	0	0	0		0	0	0	0	0.01	0	0.00166667		0	0	0	0	0	0	0		23	0.12	5.949	12.974	0.161	29.349	0.457	0.90626	0.12	6.25453	3.66745		23	9.961	12.444	0.811	21.368
8.65	0	0	0	0	0	0.0100002	0.00166671		0	0	0	0	0	0	0		0	0	0	0	0.01	0	0.00166667		0	0	0	0	0	0	0		23.17	0.125	1.207	12.086	0.12	7.595	0.12	0.56942	0.12	2.7428	1.61141		23.17	3.154	10.668	4.641	8.544
8.675	0	0	0	0	0	0	0		0	0	0	0	0	0	0		0	0	0	0	0.01	0	0.00166667		0	0	0	0	0	0	0		23.33	0.12	3.785	9.918	0.12	3.881	0.192	1.70826	0.54536	2.5337	1.19283		23.33	2.637	5.51	2.579	10.581
8.7	0	-0.0100002	0	0	0	0	-0.00166671		0	0	0	0	0	0	0		0	0	0	0	0.01	0	0.00166667		0	0	0	0	0	0	0		23.5	0.137	7.91	4.952	0.12	2.347	0.12	17.1989	0.12	4.11311	2.12603		23.5	1.457	12.769	4.832	9.207
8.725	0	-0.00999928	0.01	0.01	0	0	0.00166679		0	0	0	0	0	0	0		0	0	0	0	0.01	0	0.00166667		0	0	0	0	0	0	0		23.67	13.416	1.978	1.79	0.12	0.79	0.12	5.47365	0.78596	3.0592	1.6006		23.67	2.385	9.357	3.283	5.993
8.75	0	0	0	0	0	-0.0100002	-0.00166671		0	0	0	0	0	0	0		0	0	0	0	0.01	0	0.00166667		0	0	0	0	0	0	0		23.83	8.654	0.559	0.344	0.12	1.823	0.12	0.59749	0.5213	1.59235	1.0266		23.83	1.096	5.79	0.12	1.545
8.775	0	0	0	0	0	0	0		0	0	0	0	0	0	0		0	0	0	0	0.01	0	0.00166667		0	0	0	0	0	0	0		24	6.358	0.221	0.244	0.325	2.795	0.12	0.97844	1.87668	1.61476	0.756922		24	0.883	2.197	0.151	0.9
8.8	0	0.00999928	0	0	0	0	0.00166655		0	0	0	0	0	0	0		0	0	0	0	0.01	0	0.00166667		0	0	0	0	0	0	0		24.17	2.087	0.198	0.29	1.468	1.087	0.12		6.31976	1.65282	0.825868		24.17	0.372	0.713	0.12	2.482
8.825	0	-0.00999928	0	0	0	0	-0.00166655		0	0	0	0	0	0	0		0	0	0	0	0.01	0	0.00166667		0	0	0	0	0	0	0		24.33	1.019	0.132	0.321	40.619	0.921	0.12	1.90074	2.75487	5.97345	4.95996		24.33	0.235	0.385	0.215	3.922
8.85	0	0	0	0	0	0	0		0	0	0	0	0	0	0		0	0	0	0	0.01	0	0.00166667		0	0	0	0	0	0	0		24.5	0.362	0.336	0.363	123.11	0.308	0.408	1.39147	1.18295	15.9327	15.3118		24.5	0.497	0.12	0.261	4.301
8.875	0	0	0	0	0	0.0100002	0.00166671		0	0	0	0	0	0	0		0	0	0	0	0.01	0	0.00166667		0	0	0	0	0	0	0		24.67	0.17	0.313	0.196	7.256	0.208	12.714	2.63457	6.14733	3.70486	1.6335		24.67	0.534	0.149	0.161	0.988
8.9	-0.0100002	0	0	0	0	0	-0.00166671		0	0.0100002	0.0100002	0	0	0	0.00333341		0	0	0	0	0.01	0	0.00166667		0	0	0	0	0	0	0		24.83	0.136	0.309	0.301	2.471	0.262	8.075	0.60551	3.44459	1.95051	0.976332		24.83	0.692	0.139	0.12	1.779
8.925	0.0100002	0.00999928	-0.01	0	0	0	0.00166658		0	0	0	0	0	0	0		0	0	0	0	0.01	0	0.00166667		0	0	0	0	0	0	0		25	0.133	0.446	0.354	2.407	0.781	14.922	0.12	1.06666	2.52871	1.7899		25	0.539	0.325	0.12	1.911
8.95	0	0.0100002	0.01	0.02	0	0	0.0066667		0	0	0	0	0	0	0		0	0	0	0	0.01	0	0.00166667		0	0	0	0	0	0	0		25.17	0.12	0.537	0.12	0.807	0.325	8.165	0.49323	1.0025	1.44622	0.966004		25.17	0.37	0.12	2.946	13.958
8.975	0	0	0	0	0	0	0		0	0	0	0	0	0	0		0	0	0	0	0.01	0	0.00166667		0	0	0	0	0	0	0		25.33	0.143	0.12	0.187	0.322	8.233	3.516	0.64561	1.65613	1.85284	1.00012		25.33	0.413	0.12	0.373	109.94
9	0	0	-0.01	-0.01	0	0	-0.00333333		0	-0.0100002	0	0	0	0	-0.00166671		0	0	0	0	0.01	0	0.00166667		0	0	0	0	0	0	0		25.5	0.152	0.217	0.12	0.17	4.915	0.524	0.52531	0.77794	0.925156	0.575995		25.5	0.259	0.125	0.285	34.467
9.025	0	0	0	0	0	0	0		0	0	0	0	0	0	0		0	0	0	0	0.01	0	0.00166667		0	0	0	0	0	0	0		25.67	0.12	10.221	0.12	0.12	3.202	0.279	0.12	0.12	1.78775	1.26281		25.67	2.692	8.922	3.835	12.357
9.05	0	-0.0100002	0	0	0	0	-0.00166671		0	0	-0.0100002	0	0	0	-0.00166671		0	0	0	0	0.02	0	0.00333333		0	0	0	0	0	0	0		25.83	0.12	19.723	0.404	0.12	1.245	0.224	0.62957	0.67368	2.89241	2.40799		25.83	20.874	11.552	8.591	7.069
9.075	0	0.0100002	0	0	0	0	0.00166671		0.0100002	0	0.0100002	0	0	0	0.00333341		0	0	0	0	0.02	0	0.00333333		0	0	0	0	0	0	0		26	0.12	2.176	22.968	0.12	7.641	0.12	0.12	0.12	4.17312	2.83914		26	16.137	6.541	13.842	2.947
9.1	0	0	0	0	0	0	0		0	0	0	0	0	0	0		0	0	0	0	0.02	0	0.00333333		0	0	0	0	0	0	0		26.17	0.12	0.392	27.462	0.12	1.405	0.12	0.12	0.69373	3.80409	3.38341		26.17	14.496	1.283	6.468	1.228
9.125	0	0	0	0	0	0	0		0	0	0	0	0	0	0		0	0	0	0	0.02	0	0.00333333		0	0	0	0	0	0	0		26.33	0.12	0.162	18.981	0.12	0.121	0.12	2.00099	0.12	2.71812	2.33481		26.33	8.721	0.403	2.25	1.366
9.15	-0.0100002	0	0	0	0.01	0	-3.83333e-08		0	0	0	0	0	0	0		0	0	0	0	0.02	0	0.00333333		0	0	0	0	0	0	0		26.5	0.453	0.477	6.221	0.296	0.12	0.12	13.1929	0.48922	2.67114	1.67152		26.5	5.044	0.585	10.71	1.549
9.175	0	0.0100002	0	0	-0.01	0	3.83333e-08		0	0.0100002	0	0	0	0	0.00166671		0	0	0	0	0.02	0	0.00333333		0	0	0	0	0	0	0		26.67	26.025	0.129	1.798	2.753	0.12	0.12	9.84856	0.49323	5.16085	3.19687		26.67	7.56	1.713	10.611	3.628
9.2	0	0	0	0	-0.01	0	-0.00166667		0	0	-0.0100002	0	0	0	-0.00166671		0	0	0	0	0.02	0	0.00333333		0	0	0	0	0	0	0		26.83	16.323	0.252	1.009	1.436	0.12	0.12	3.90574	0.87418	3.00499	1.95207		26.83	2.3	15.818	2.394	0.743
9.225	0	0.0100002	0	0	0.01	0	0.00333337		0	0	0	0	0	0	0		0	0	0	0	0.02	0	0.00333333		0	0	0	0	0	0	0		27	6.878	0.138	0.473	0.131	0.12	7.063	1.69623	0.62556	2.1406	1.0697		27	1.068	13.856	0.428	1.35
9.25	0	-0.0100002	0	0	0	0	-0.00166671		0	0	0	0.00999928	0	0	0.00166655		0	0	0	0	0.02	0	0.00333333		0	0	0	0	0	0	0		27.17	1.012	0.123	0.25	0.12	0.12	13.914	0.57744	0.12	2.02956	1.7015		27.17	0.623	3.777	0.226	0.965
9.275	0	0	0.01	0.01	0	0	0.00333333		0	0	0	0	0	0	0		0	0	0	0	0.02	0	0.00333333		0	0	0	0	0	0	0		27.33	2.356	0.12	0.35	0.12	0.12	9.626	0.63358	1.31127	1.82961	1.14734		27.33	0.214	1.885	0.12	1.913
9.3	0	0.0100002	0	0	0	0	0.00166671		0	0	0	0	0	0	0		0	0	0	0	0.02	0	0.00333333		0	0	0	0	0	0	0		27.5	1.51	0.12	0.282	0.18	0.12	6.595	1.11077	0.53734	1.30689	0.776597		27.5	0.157	0.506	0.12	2.566
9.325	0	-0.0100002	0	0	-0.01	0	-0.00333337		0	0	0	0	0	0	0		0	0	0	0	0.02	0	0.00333333		0	0	0	0	0	0	0		27.67	1.087	0.172	0.12	6.033	0.12	8.916	0.59749	1.3634	2.30111	1.17251		27.67	0.25	0.12	0.12	4.68
9.35	0	0.0100002	0	0	0	0	0.00166671		0	0	0	0	0	0	0		0	0	0	0	0.02	0	0.00333333		0	0	0	0	0	0	0		27.83	0.58	0.12	0.12	11.689	0.12	12.285	0.48521	1.39949	3.34984	1.8915		27.83	0.12	0.12	0.12	4.736
9.375	0	0	0	0	0	0	0		0	0	0	-0.00999928	0	0	-0.00166655		0	0	0	0	0.02	0	0.00333333		0	0	0	0	0	0	0		28	0.12	0.12	0.22	63.555	2.985	1.481	1.0426	0.12	8.70545	7.84361		28	0.2	0.12	0.12	1.324
9.4	0	0.00999928	0	0	-0.01	0	-1.20833e-07		0	0	0	0	0	0	0		0	0	0	0	0.02	0	0.00333333		0	0	0	0	0	0	0		28.17	0.12	0.12	0.444	14.754	9.362	2.603	0.85012	1.12681	3.67249	1.91993		28.17	0.316	0.12	0.12	15.179
9.425	0	0	0	0	-0.01	0	-0.00166667		0	0	0	0	0	0	0		0	0	0	0	0.02	0	0.00333333		0	0	0	0	0	0	0		28.33	0.12	0.167	0.773	8.994	9.287	0.221	0.12	9.72826	3.67628	1.66026		28.33	0.29	0.12	0.12	21.72
9.45	0	0	0	0	0	0	0		0	0	0	0	0	0	0		0	0	0	0	0.02	0	0.00333333		0	0	0	0	0	0	0		28.5	0.12	41.995	6.444	5.754	5.811	0.12	0.79398	8.11223	8.64378	4.89302		28.5	0.748	0.12	0.12	39.945
9.475	0	0.0100002	0	0	0	0	0.00166671		0	0	0	0	0	0	0		0	0	0	0	0.02	0	0.00333333		0	0	0	0	0	0	0		28.67	0.12	8.294	77.78	10.408	8.592	0.12	0.12	2.81101	13.5306	9.30053		28.67	2.168	0.12	0.12	95.309
9.5	0	-0.0100002	0	0	0	0	-0.00166671		0	0	0	0	0	0	0		0	0	0	0	0.02	0	0.00333333		0	0	0	0	0	0	0		28.83	0.12	11.38	55.087	3.214	3.297	0.12	0.54937	0.65363	9.30263	6.67315		28.83	13.751	0.12	0.12	9.594
9.525	0	0	0	0	0	0	0		0	0	0	0	0	0	0		0	0	0	0	0.02	0	0.00333333		0	0	0	0	0	0	0		29	0.19	7.884	44.899	0.339	2.065	0.12	0.77393	1.69623	7.24589	5.45429		29	12.786	10.191	0.12	16.361
9.55	0.0100002	-0.00999928	0	0	0.01	0	0.00166683		0	0	0	0	0	0	0		0	0	0	0	0.02	0	0.00333333		0	0	0	0	0	0	0		29.17	0.274	9.961	25.001	0.12	0.503	0.12	2.03708	1.13483	4.89386	3.10088		29.17	12.006	16.806	0.579	58.957
9.575	0	0.04	0	0	0	0	0.00666666		0	0	0	0	0	0	0		0	0	0	0	0.02	0	0.00333333		0	0	0	0	0	0	0		29.33	0.148	13.515	43.961	0.254	0.12	0.12	0.65764	0.69373	7.43367	5.46773		29.33	5.962	8.067	19.028	20.932
9.6	0	-0.0500002	0	0	0	0	-0.00833337		0	0	0	0	0	0	0		0	0	0	0	0.02	0	0.00333333		0	0	0	0	0	0	0		29.5	0.236	8.136	11.87	0.12	0.12	0.197	0.68571	0.12	2.68559	1.63664		29.5	1.872	2.441	20.772	20.28
9.625	0	0.0100002	0	0	0	0	0.00166671		0	0	0	0	0	0	0		0	0	0	0	0.02	0	0.00333333		0	0	0	0	0	0	0		29.67	52.147	4.619	5.528	0.214	1.498	8.776	0.66967	0.12	9.19646	6.23122		29.67	0.408	0.344	11.722	3.836
9.65	0	-0.0100002	0	0	0	0	-0.00166671		0	0	0	0	0	0	0		0	0	0	0	0.02	0	0.00333333		0	0	0	0	0	0	0		29.83	45.764	4.945	1.034	0.12	0.145	20.941	17.9728	0.12	11.3802	5.7405		29.83	0.21	0.12	9.604	3.215
9.675	0	0	0	0	0	0	0		0	0	0	0	0	0	0		0	0	0	0	0.02	0	0.00333333		0	0	0	0	0	0	0
9.7	0	0	0	0	0	0	0		0	0	0	0	0	0	0		0	0	0	0	0.02	0	0.00333333		0	0	0	0	0	0	0
9.725	0	0	0	0	0	0	0		0	0	0	0	0	0	0		0	0	0	0	0.02	0	0.00333333		0	0	0	0	0	0	0
9.75	0	-0.0100002	0	0	0	0	-0.00166671		0	0	0	0	0	0	0		0	0	0	0	0.02	0	0.00333333		0	0	0	0	0	0	0
9.775	0	0	0	0	0	0	0		0	0	0	0	0	0	0		0	0	0	0	0.02	0	0.00333333		0	0	0	0	0	0	0
9.8	0	0	0	0	0.01	0	0.00166667		0	0	0	0	0	0	0		0	0	0	0	0.02	0	0.00333333		0	0	-1.90735e-06	0	0	0	-3.17891e-07
9.825	0	0	0	0	0	0	0		0	0	0	0	0	0	0		0	0	0	0	0.02	0	0.00333333		0	0	-1.90735e-06	0.0199943	-5.72205e-06	0	0.00333111
9.85	0	-0.0100002	0	0	0	0	-0.00166671		0	0	0	0	0	0	0		0	0	0	0	0.02	0	0.00333333		0	0	-1.90735e-06	-5.72205e-06	-5.72205e-06	0	-2.22524e-06
9.875	0	0	0	0	0	0	0		0	0	0	0	0	0	0		0	0	0	0	0.02	0	0.00333333		0	0	-1.90735e-06	-5.72205e-06	-5.72205e-06	7.15256e-07	-2.10603e-06
9.9	0	0	0	0	0	0	0		0	0	0	0	0	0	0		0	0	0	0	0.02	0	0.00333333		0	0	-1.90735e-06	-5.72205e-06	-5.72205e-06	7.15256e-07	-2.10603e-06
9.925	0	-0.00999928	0	0	0	0	-0.00166655		0	0	0	0	0	0	0		0	0	0	0	0.02	0	0.00333333		0	0	-1.90735e-06	-5.72205e-06	-5.72205e-06	7.15256e-07	-2.10603e-06
9.95	0	0.00999928	0	0	0	0	0.00166655		0	0	0	0	0	0	0		0	0	0	0	0.02	0	0.00333333		0	0	-1.90735e-06	-5.72205e-06	-5.72205e-06	7.15256e-07	-2.10603e-06
9.975	0	-0.0299997	0	0	0	0	-0.00499995		0	0	0	0	0	0	0		0	0	0	0	0.02	0	0.00333333		0	0	-1.90735e-06	-5.72205e-06	-5.72205e-06	7.15256e-07	-2.10603e-06
10	0	0	0	0	0	0	0		0	0	0	0	0	0	0		0	0	0	0	0.02	0	0.00333333		0	0	-1.90735e-06	-5.72205e-06	-5.72205e-06	7.15256e-07	-2.10603e-06
10.025	0	0.0100002	0	0	0	0	0.00166671		0	0	0	0	0	0	0		0	0	0	0	0.02	0	0.00333333		0	0	-1.90735e-06	-5.72205e-06	-5.72205e-06	7.15256e-07	-2.10603e-06
10.05	0	-0.0200005	0	0	0	0	-0.00333341		0	0	0	0	0	0	0		0	0	0	0	0.02	0	0.00333333		0	0	-1.90735e-06	-5.72205e-06	-5.72205e-06	7.15256e-07	-2.10603e-06
10.075	0	0.0500002	0	0	0.01	0	0.01		0	0	0	0	0	0	0		0	0	0	0	0.02	0	0.00333333		0	0	-1.90735e-06	-5.72205e-06	-5.72205e-06	7.15256e-07	-2.10603e-06
10.1	0	-0.0199995	0	0	-0.01	0	-0.00499992		0	0	0	0	0	0	0		0	0	0	0	0.02	0	0.00333333		0	0	-1.90735e-06	-5.72205e-06	-5.72205e-06	7.15256e-07	-2.10603e-06
10.125	0	0.04	0	0	0.01	0	0.00833333		0	0	0	0	0	0	0		0	0	0	0	0.02	0	0.00333333		0	0	-1.90735e-06	-5.72205e-06	-5.72205e-06	7.15256e-07	-2.10603e-06
10.15	0	-0.0500002	0	0	0	0	-0.00833337		0	0	0	0	0	0	0		0	0	0	0	0.02	0	0.00333333		0	0	-1.90735e-06	-5.72205e-06	-5.72205e-06	7.15256e-07	-2.10603e-06
10.175	0	-0.0100002	0	0	-0.01	0	-0.00333337		0	0	0	0	0	0	0		0	0	0	0	0.02	0	0.00333333		0	0	-1.90735e-06	-5.72205e-06	-5.72205e-06	7.15256e-07	-2.10603e-06
10.2	0	0.0100002	0	0	0	0	0.00166671		0	0	0	0	0	0	0		0	0	0	0	0.02	0	0.00333333		0	0	-1.90735e-06	-5.72205e-06	-5.72205e-06	7.15256e-07	-2.10603e-06
10.225	0	0.04	0	0	0	0	0.00666666		0	0	0	0	0	0	0		0	0	0	0	0.02	0	0.00333333		0	0	-1.90735e-06	-5.72205e-06	-5.72205e-06	7.15256e-07	-2.10603e-06
10.25	0	-0.0100002	0	0	0	0	-0.00166671		0	0	0	0	0	0	0		0	0	0	0	0.02	0	0.00333333		0	0	-1.90735e-06	-5.72205e-06	-5.72205e-06	7.15256e-07	-2.10603e-06
10.275	0	-0.04	0	0	0	0	-0.00666666		0	0	0	0	0	0	0		0	0	0	0	0.02	0	0.00333333		0	0	-1.90735e-06	-5.72205e-06	-5.72205e-06	7.15256e-07	-2.10603e-06
10.3	0	0.0100002	0	0	0	0	0.00166671		0	0	0	0	0	0	0		0	0	0	0	0.02	0	0.00333333		0	0	-1.90735e-06	-5.72205e-06	-5.72205e-06	7.15256e-07	-2.10603e-06
10.325	0.0100002	0	0	0	0.01	0	0.00333337		0	0	0	0	0	0	0		0	0	0	0	0.02	0	0.00333333		0	0	-1.90735e-06	-5.72205e-06	-5.72205e-06	7.15256e-07	-2.10603e-06
10.35	0	-0.0200005	0	0	0	0	-0.00333341		0	0	0	0	0	0	0		0	0	0	0	0.02	0	0.00333333		0	0	-1.90735e-06	-5.72205e-06	-5.72205e-06	7.15256e-07	-2.10603e-06
10.375	0	0.0200005	0	-0.01	0	0	0.00166674		0	0	0	0	0	0	0		0	0	0	0	0.02	0	0.00333333		0	0	-1.90735e-06	-5.72205e-06	-5.72205e-06	7.15256e-07	-2.10603e-06
10.4	0	0	0	0	-0.01	0	-0.00166667		0	0	0	0	0	0	0		0	0	0	0	0.02	0	0.00333333		0	0	-1.90735e-06	-5.72205e-06	-5.72205e-06	7.15256e-07	-2.10603e-06
10.425	0	-0.0100002	0	0	0	0	-0.00166671		0	0	0	0	0	0	0		0	0	0	0	0.02	0	0.00333333		0	0	-1.90735e-06	-5.72205e-06	-5.72205e-06	7.15256e-07	-2.10603e-06
10.45	0	0	0	0	0	0	0		0	0	0	0	0	0	0		0	0	0	0	0.02	0	0.00333333		0	0	-1.90735e-06	-5.72205e-06	-5.72205e-06	7.15256e-07	-2.10603e-06
10.475	0	0	0	0	0	0	0		0	0	0	0	0	0	0		0	0	0	0	0.02	0	0.00333333		0	0	-1.90735e-06	-5.72205e-06	-5.72205e-06	7.15256e-07	-2.10603e-06
10.5	0	0.0100002	0	0	0	0	0.00166671		0	0	0	0	0	0	0		0	0	0	0	0.02	0	0.00333333		0	0	-1.90735e-06	-5.72205e-06	-5.72205e-06	7.15256e-07	-2.10603e-06
10.525	0	0	0	0	0	0	0		0	0	0	0	0	0	0		0	0	0	0	0.02	0	0.00333333		0	0	-1.90735e-06	-5.72205e-06	-5.72205e-06	7.15256e-07	-2.10603e-06
10.55	0	0.0100002	0	0	0	0	0.00166671		0	0	0	0	0	0	0		0	0	0	0	0.02	0	0.00333333		0	0	-1.90735e-06	-5.72205e-06	-5.72205e-06	7.15256e-07	-2.10603e-06
10.575	0	0	0	0	0.01	0	0.00166667		0	0	0	0	0	0	0		0	0	0	0	0.02	0	0.00333333		0	0	-1.90735e-06	-5.72205e-06	-5.72205e-06	7.15256e-07	-2.10603e-06
10.6	0	0	0	0	0	0	0		0	0	0	0	0	0	0		0	0	0	0	0.02	0	0.00333333		0	0	-1.90735e-06	-5.72205e-06	-5.72205e-06	7.15256e-07	-2.10603e-06
10.625	0	0	0	-0.01	0	0	-0.00166667		0	0	0	0	0	0	0		0	0	0	0	0.02	0	0.00333333		0	0	-1.90735e-06	-5.72205e-06	-5.72205e-06	7.15256e-07	-2.10603e-06
10.65	0	0	0	0	0	0	0		0	0	0	0	0	0	0		0	0	0	0	0.02	0	0.00333333		0	0	-1.90735e-06	-5.72205e-06	-5.72205e-06	7.15256e-07	-2.10603e-06
10.675	0	0	0	0	0	0	0		0	0	0	0	0	0	0		0	0	0	0	0.02	0	0.00333333		0	0	-1.90735e-06	-5.72205e-06	-5.72205e-06	7.15256e-07	-2.10603e-06
10.7	0	0	0	0	0	0	0		0	0	0	0	0	0	0		0	0	0	0	0.02	0	0.00333333		0	0	-1.90735e-06	-5.72205e-06	-5.72205e-06	7.15256e-07	-2.10603e-06
10.725	0	0	0	0	0	0	0		0	0	0	0	0	0	0		0	0	0	0	0.02	0	0.00333333		0	0	-1.90735e-06	-5.72205e-06	-5.72205e-06	7.15256e-07	-2.10603e-06
10.75	0	0	0	0	0	0	0		0	0	0	0	0	0	0		0	0	0	0	0.02	0	0.00333333		0	0	-1.90735e-06	-5.72205e-06	-5.72205e-06	7.15256e-07	-2.10603e-06
10.775	0	0	0	0	0	0	0		0	0	0	0	0	0	0		0	0	0	0	0.02	0	0.00333333		0	0	-1.90735e-06	-5.72205e-06	-5.72205e-06	7.15256e-07	-2.10603e-06
10.8	0	0.00999928	0	0	0	0	0.00166655		0	0	0	0	0	0	0		0	0	0	0	0.02	0	0.00333333		0	0	-1.90735e-06	-5.72205e-06	-5.72205e-06	7.15256e-07	-2.10603e-06
10.825	0	0	0	0	0	0	0		0	0	0	0	0	0	0		0	0	0	0	0.02	0	0.00333333		0	0	-1.90735e-06	-5.72205e-06	-5.72205e-06	7.15256e-07	-2.10603e-06
10.85	0	-0.00999928	0.01	0.01	0	0	0.00166679		0	0	0	0	0	0	0		0	0	0	0	0.02	0	0.00333333		0	0	-1.90735e-06	-5.72205e-06	-5.72205e-06	7.15256e-07	-2.10603e-06
10.875	0	0.00999928	0	0	0	0	0.00166655		0	0	0	0	0	0	0		0	0	0	0	0.02	0	0.00333333		0	0	-1.90735e-06	-5.72205e-06	-5.72205e-06	7.15256e-07	-2.10603e-06
10.9	0	0	0	0	0	0	0		0	0	0	0	0	0	0		0	0	0	0	0.02	0	0.00333333		0	0	-1.90735e-06	-5.72205e-06	-5.72205e-06	7.15256e-07	-2.10603e-06
10.925	0	-0.00999928	0	0	0	0	-0.00166655		0	0	0	0	0	0	0		0	0	0	0	0.02	0	0.00333333		0	0	-1.90735e-06	-5.72205e-06	-5.72205e-06	7.15256e-07	-2.10603e-06
10.95	0	0.00999928	0	0	0	0	0.00166655		0	0	0	0	0	0	0		0	0	0	0	0.02	0	0.00333333		0	0	-1.90735e-06	-5.72205e-06	-5.72205e-06	7.15256e-07	-2.10603e-06
10.975	0	0	0	0	0	0	0		0	0	0	0	0	0	0		0	0	0	0	0.02	0	0.00333333		0	0	-1.90735e-06	-5.72205e-06	-5.72205e-06	7.15256e-07	-2.10603e-06
11	0	-0.00999928	0	0	0	0	-0.00166655		0	0	0	0	0	0	0		0	0	0	0	0.02	0	0.00333333		0	0	-1.90735e-06	-5.72205e-06	-5.72205e-06	7.15256e-07	-2.10603e-06
11.025	0	0.00999928	0	0	0	0	0.00166655		0	0	0	0	0	0	0		0	0	0	0	0.02	0	0.00333333		0	0	-1.90735e-06	-5.72205e-06	-5.72205e-06	7.15256e-07	-2.10603e-06
11.05	0	-0.00999928	0	0	0	0	-0.00166655		0	0	0	0	0	0	0		0	0	0	0	0.02	0	0.00333333		0	0	-1.90735e-06	-5.72205e-06	-5.72205e-06	7.15256e-07	-2.10603e-06
11.075	0	0	0	0	0	0	0		0	0	0	0	0	0	0		0	0	0	0	0.02	0	0.00333333		0	0	-1.90735e-06	-5.72205e-06	-5.72205e-06	7.15256e-07	-2.10603e-06
11.1	0	0.00999928	0	0	-0.01	0	-1.20833e-07		0	0	0	0	0	0	0		0	0	0	0	0.02	0	0.00333333		0	0	-1.90735e-06	-5.72205e-06	-5.72205e-06	7.15256e-07	-2.10603e-06
11.125	0	0	0	0	0	0	0		0	0	0	0	0	0	0		0	0	0	0	0.02	0	0.00333333		0	0	-1.90735e-06	-5.72205e-06	-5.72205e-06	7.15256e-07	-2.10603e-06
11.15	0	0	0	0	0	0	0		0	0	0	0	0	0	0		0	0	0	0	0.02	0	0.00333333		0	0	-1.90735e-06	-5.72205e-06	-5.72205e-06	7.15256e-07	-2.10603e-06
11.175	0	0	0	0	0	0	0		0	0	0	0	0	0	0		0	0	0	0	0.02	0	0.00333333		0	0	-1.90735e-06	-5.72205e-06	-5.72205e-06	7.15256e-07	-2.10603e-06
11.2	0	0	0	0	0	0	0		0	0	0	0	0	0	0		0	0	0	0	0.02	0	0.00333333		0	0	-1.90735e-06	-5.72205e-06	-5.72205e-06	7.15256e-07	-2.10603e-06
11.225	0	0	0	0	0	0	0		0	0	0	0	0	0	0		0	0	0	0	0.02	0	0.00333333		0	0	-1.90735e-06	-5.72205e-06	-5.72205e-06	7.15256e-07	-2.10603e-06
11.25	0	-0.00999928	0	0	0	0	-0.00166655		0	0	0	0	0	0	0		0	0	0	0	0.02	0	0.00333333		0	0	-1.90735e-06	-5.72205e-06	-5.72205e-06	7.15256e-07	-2.10603e-06
11.275	0	-0.0100002	0	0	0	0	-0.00166671		0	0	0	0	0	0	0		0	0	0	0	0.02	0	0.00333333		0	0	-1.90735e-06	-5.72205e-06	-5.72205e-06	7.15256e-07	-2.10603e-06
11.3	0	0.0100002	0	0	0	0	0.00166671		0	0	0	0	0	0	0		0	0	0	0	0.02	0	0.00333333		0	0	-1.90735e-06	-5.72205e-06	-5.72205e-06	7.15256e-07	-2.10603e-06
11.325	0	-0.0100002	0	0	0	0	-0.00166671		0	0	0	0	0	0	0		0	0	0	0	0.02	0	0.00333333		0	0	-1.90735e-06	-5.72205e-06	-5.72205e-06	7.15256e-07	-2.10603e-06
11.35	0	0	0	0	0	0	0		0	0	0	0	0	0	0		0	0	0	0	0.02	0	0.00333333		0	0	-1.90735e-06	-5.72205e-06	-5.72205e-06	7.15256e-07	-2.10603e-06
11.375	0	0	0	0	0	0	0		0	0	0	0	0	0	0		0	0	0	0	0.02	0	0.00333333		0	0	-1.90735e-06	-5.72205e-06	-5.72205e-06	7.15256e-07	-2.10603e-06
11.4	0	0	0	0	0	0	0		0	0	0	0	0	0	0		0	0	0	0	0.02	0	0.00333333		0	0	-1.90735e-06	-5.72205e-06	-5.72205e-06	7.15256e-07	-2.10603e-06
11.425	0	0	0	0	0	0	0		0	0	0	0	0	0	0		0	0	0	0	0.02	0	0.00333333		0	0	-1.90735e-06	-5.72205e-06	-5.72205e-06	7.15256e-07	-2.10603e-06
11.45	0	-0.03	0	0	0	0	-0.005		0	0	0	0	0	0	0		0	0	0	0	0.02	0	0.00333333		0	0	-1.90735e-06	-5.72205e-06	-5.72205e-06	7.15256e-07	-2.10603e-06
11.475	0	-0.02	0	0	0	0	-0.00333333		0	0	0	0	0	0	0		0	0	0	0	0.02	0	0.00333333		0	0	-1.90735e-06	-5.72205e-06	-5.72205e-06	7.15256e-07	-2.10603e-06
11.5	0	0.01	0	0	0	0	0.00166667		0	0	0	0	0	0	0		0	0	0	0	0.02	0	0.00333333		0	0	-1.90735e-06	-5.72205e-06	-5.72205e-06	7.15256e-07	-2.10603e-06
11.525	0	0	0	0	0	0	0		0	0	0	0	0	0	0		0	0	0	0	0.02	0	0.00333333		0	0	-1.90735e-06	-5.72205e-06	-5.72205e-06	7.15256e-07	-2.10603e-06
11.55	0	0.01	0	0	0	0	0.00166667		0	0	0	0	0	0	0		0	0	0	0	0.02	0	0.00333333		0	0	-1.90735e-06	-5.72205e-06	-5.72205e-06	7.15256e-07	-2.10603e-06
11.575	0	0	0	0	0	0	0		0	0	0	0	0	0	0		0	0	0	0	0.02	0	0.00333333		0	0	-1.90735e-06	-5.72205e-06	-5.72205e-06	7.15256e-07	-2.10603e-06
11.6	0	-0.01	0	0	0	0	-0.00166667		0	0	0	0	0	0	0		0	0	0	0	0.02	0	0.00333333		0	0	-1.90735e-06	-5.72205e-06	-5.72205e-06	7.15256e-07	-2.10603e-06
11.625	0	0.01	0	0	0	0	0.00166667		0	0	0	0	0	0	0		0	0	0	0	0.02	0	0.00333333		0	0	-1.90735e-06	-5.72205e-06	-5.72205e-06	7.15256e-07	-2.10603e-06
11.65	0	0.01	0	0	0	0	0.00166667		0	0	0	0	0	0	0		0	0	0	0	0.02	0	0.00333333		0	0	-1.90735e-06	-5.72205e-06	-5.72205e-06	7.15256e-07	-2.10603e-06
11.675	0	0	0	0	0	0	0		0	0	0	0	0	0	0		0	0	0	0	0.02	0	0.00333333		0	0	-1.90735e-06	-5.72205e-06	-5.72205e-06	7.15256e-07	-2.10603e-06
11.7	0	0	0	0	0	0	0		0	0	0	0	0	0	0		0	0	0	0	0.02	0	0.00333333		0	0	-1.90735e-06	-5.72205e-06	-5.72205e-06	7.15256e-07	-2.10603e-06
11.725	0	0	0	0	0	0	0		0	0	0	0	0	0	0		0	0	0	0	0.02	0	0.00333333		0	0	-1.90735e-06	-5.72205e-06	-5.72205e-06	7.15256e-07	-2.10603e-06
11.75	0	0	0	0	0	0	0		0	0	0	0	0	0	0		0	0	0	0	0.02	0	0.00333333		0	0	-1.90735e-06	-5.72205e-06	-5.72205e-06	7.15256e-07	-2.10603e-06
11.775	0	0.01	0	0	0	0	0.00166667		0	0	0	0	0	0	0		0	0	0	0	0.02	0	0.00333333		0	0	-1.90735e-06	-5.72205e-06	-5.72205e-06	7.15256e-07	-2.10603e-06
11.8	0	0.01	0	0	0	0	0.00166667		0	0	0	0	0	0	0		0	0	0	0	0.02	0	0.00333333		0	0	-1.90735e-06	-5.72205e-06	-5.72205e-06	7.15256e-07	-2.10603e-06
11.825	0	0.01	0	0	0	0	0.00166667		0	0	0	0	0	0	0		0	0	0	0	0.02	0	0.00333333		0	0	-1.90735e-06	-5.72205e-06	-5.72205e-06	7.15256e-07	-2.10603e-06
11.85	0	0	0	0	0	0	0		0	0	0	0	0	0	0		0	0	0	0	0.02	0	0.00333333		0	0	-1.90735e-06	-5.72205e-06	-5.72205e-06	7.15256e-07	-2.10603e-06
11.875	0	0	0	0	0	0	0		0	0	0	0	0	0	0		0	0	0	0	0.02	0	0.00333333		0	0	-1.90735e-06	-5.72205e-06	-5.72205e-06	7.15256e-07	-2.10603e-06
11.9	0	0.01	0	0	0	0	0.00166667		0	0	0	0	0	0	0		0	0	0	0	0.02	0	0.00333333		0	0	-1.90735e-06	-5.72205e-06	-5.72205e-06	7.15256e-07	-2.10603e-06
11.925	0	0	0	0	0	0	0		0	0	0	0	0	0	0		0	0	0	0	0.02	0	0.00333333		0	0	-1.90735e-06	-5.72205e-06	-5.72205e-06	7.15256e-07	-2.10603e-06
11.95	0	0	0	0	0	0	0		0	0	0	0	0	0	0		0	0	0	0	0.02	0	0.00333333		0	0	-1.90735e-06	-5.72205e-06	-5.72205e-06	7.15256e-07	-2.10603e-06
11.975	0	-0.04	0	0	0	0	-0.00666667		0	0	0	0	0	0	0		0	0	0	0	0.02	0	0.00333333		0	0	-1.90735e-06	-5.72205e-06	-5.72205e-06	7.15256e-07	-2.10603e-06
12	0	0	0	0	0	0	0		0	0	0	0	0	0	0		0	0	0	0	0.02	0	0.00333333		0	0	-1.90735e-06	-5.72205e-06	-5.72205e-06	7.15256e-07	-2.10603e-06
12.025	0	0	0	0	0	0	0		0	0	0	0	0	0	0		0	0	0	0	0.02	0	0.00333333		0	0	-1.90735e-06	-5.72205e-06	-5.72205e-06	7.15256e-07	-2.10603e-06
12.05	0	0	0	0	0	0	0		0	0	0	0	0	0	0		0	0	0	0	0.02	0	0.00333333		0	0	-1.90735e-06	-5.72205e-06	-5.72205e-06	7.15256e-07	-2.10603e-06
12.075	0	0	0	0	0	0	0		0	0	0	0	0	0	0		0	0	0	0	0.02	0	0.00333333		0	0	-1.90735e-06	-5.72205e-06	-5.72205e-06	7.15256e-07	-2.10603e-06
12.1	0	0	0	0	0	0	0		0	0	0	0	0	0	0		0	0	0	0	0.02	0	0.00333333		0	0	-1.90735e-06	-5.72205e-06	-5.72205e-06	7.15256e-07	-2.10603e-06
12.125	0	0	0	0	0	0	0		0	0	0	0	0	0	0		0	0	0	0	0.02	0	0.00333333		0	0	-1.90735e-06	-5.72205e-06	-5.72205e-06	7.15256e-07	-2.10603e-06
12.15	0	0	0	0	0	0	0		0	0	0	0	0	0	0		0	0	0	0	0.02	0	0.00333333		0	0	-1.90735e-06	-5.72205e-06	-5.72205e-06	7.15256e-07	-2.10603e-06
12.175	0	0	0	0	0	0	0		0	0	0	0	0	0	0		0	0	0	0	0.02	0	0.00333333		0	0	-1.90735e-06	-5.72205e-06	-5.72205e-06	7.15256e-07	-2.10603e-06
12.2	0	-0.01	0	0	0	0	-0.00166667		0	0	0	0	0	0	0		0	0	0	0	0.02	0	0.00333333		0	0	-1.90735e-06	-5.72205e-06	-5.72205e-06	7.15256e-07	-2.10603e-06
12.225	0	0.01	0	0	0	0	0.00166667		0	0	0	0	0	0	0		0	0	0	0	0.02	0	0.00333333		0	0	-1.90735e-06	-5.72205e-06	-5.72205e-06	7.15256e-07	-2.10603e-06
12.25	0	0	0	0	0	0	0		0	0	0	0	0	0	0		0	0	0	0	0.02	0	0.00333333		0	0	-1.90735e-06	-5.72205e-06	-5.72205e-06	7.15256e-07	-2.10603e-06
12.275	0	0	0	0	0	0	0		0	0	0	0	0	0	0		0	0	0	0	0.02	0	0.00333333		0	0	-1.90735e-06	-5.72205e-06	-5.72205e-06	7.15256e-07	-2.10603e-06
12.3	0	0	0	0	0	0	0		0	0	0	0	0	0	0		0	0	0	0	0.02	0	0.00333333		0	0	-1.90735e-06	-5.72205e-06	-5.72205e-06	7.15256e-07	-2.10603e-06
12.325	0	0	0	0	0	0	0		0	0	0	0	0	0	0		0	0	0	0	0.02	0	0.00333333		0	0	-1.90735e-06	-5.72205e-06	-5.72205e-06	7.15256e-07	-2.10603e-06
12.35	0	-0.02	0	0	0	0	-0.00333333		0	0	0	0	0	0	0		0	0	0	0	0.02	0	0.00333333		0	0	-1.90735e-06	-5.72205e-06	-5.72205e-06	7.15256e-07	-2.10603e-06
12.375	0	-0.02	0	0	0	0	-0.00333333		0	0	0	0	0	0	0		0	0	0	0	0.02	0	0.00333333		0	0	-1.90735e-06	-5.72205e-06	-5.72205e-06	7.15256e-07	-2.10603e-06
12.4	0	0.02	0	0	0	0	0.00333333		0	0	0	0	0	0	0		0	0	0	0	0.02	0	0.00333333		0	0	-1.90735e-06	-5.72205e-06	-5.72205e-06	7.15256e-07	-2.10603e-06
12.425	0	0	0	0	0	0	0		0	0	0	0	0	0	0		0	0	0	0	0.02	0	0.00333333		0	0	-1.90735e-06	-5.72205e-06	-5.72205e-06	7.15256e-07	-2.10603e-06
12.45	0	0.01	0	0	0	0	0.00166667		0	0	0	0	0	0	0		0	0	0	0	0.02	0	0.00333333		0	0	-1.90735e-06	-5.72205e-06	-5.72205e-06	7.15256e-07	-2.10603e-06
12.475	0	0	0	0	0	0	0		0	0	0	0	0	0	0		0	0	0	0	0.02	0	0.00333333		0	0	-1.90735e-06	-5.72205e-06	-5.72205e-06	7.15256e-07	-2.10603e-06
12.5	0	0	0	0	0	0	0		0	0	0	0	0	0	0		0	0	0	0	0.02	0	0.00333333		0	0	-1.90735e-06	-5.72205e-06	-5.72205e-06	7.15256e-07	-2.10603e-06
12.525	0	-0.01	0	0	0	0	-0.00166667		0	0	0	0	0	0	0		0	0	0	0	0.02	0	0.00333333		0	0	-1.90735e-06	-5.72205e-06	-5.72205e-06	7.15256e-07	-2.10603e-06
12.55	0	0	0	0	0	0	0		0	0	0	0	0	0	0		0	0	0	0	0.02	0	0.00333333		0	0	-1.90735e-06	-5.72205e-06	-5.72205e-06	7.15256e-07	-2.10603e-06
12.575	0	0	0	0	0	0	0		0	0	0	0	0	0	0		0	0	0	0	0.02	0	0.00333333		0	0	-1.90735e-06	-5.72205e-06	-5.72205e-06	7.15256e-07	-2.10603e-06
12.6	0	0	0	0	0	0	0		0	0	0	0	0	0	0		0	0	0	0	0.02	0	0.00333333		0	0	-1.90735e-06	-5.72205e-06	-5.72205e-06	7.15256e-07	-2.10603e-06
12.625	0	0	0	0	0	0	0		0	0	0	0	0	0	0		0	0	0	0	0.02	0	0.00333333		0	0	-1.90735e-06	-5.72205e-06	-5.72205e-06	7.15256e-07	-2.10603e-06
12.65	0	0	0	0	0	0	0		0	0	0	0	0	0	0		0	0	0	0	0.02	0	0.00333333		0	0	-1.90735e-06	-5.72205e-06	-5.72205e-06	7.15256e-07	-2.10603e-06
12.675	0	0	0	0	0	0	0		0	0	0	0	0	0	0		0	0	0	0	0.02	0	0.00333333		0	0	-1.90735e-06	-5.72205e-06	-5.72205e-06	7.15256e-07	-2.10603e-06
12.7	0	0	0	0	0	0	0		0	0	0	0	0	0	0		0	0	0	0	0.02	0	0.00333333		0	0	-1.90735e-06	-5.72205e-06	-5.72205e-06	7.15256e-07	-2.10603e-06
12.725	0	0.06	0	0	0	0	0.01		0	0	0	0	0	0	0		0	0	0	0	0.02	0	0.00333333		0	0	-1.90735e-06	-5.72205e-06	-5.72205e-06	7.15256e-07	-2.10603e-06
12.75	0	0	0	0	0	0	0		0	0	0	0	0	0	0		0	0	0	0	0.02	0	0.00333333		0	0	-1.90735e-06	-5.72205e-06	-5.72205e-06	7.15256e-07	-2.10603e-06
12.775	0	-0.01	0	0	0	0	-0.00166667		0	0	0	0	0	0	0		0	0	0	0	0.02	0	0.00333333		0	0	-1.90735e-06	-5.72205e-06	-5.72205e-06	7.15256e-07	-2.10603e-06
12.8	0	0.01	0	0	0	0	0.00166667		0	0	0	0	0	0	0		0	0	0	0	0.02	0	0.00333333		0	0	-1.90735e-06	-5.72205e-06	-5.72205e-06	7.15256e-07	-2.10603e-06
12.825	0	0	0	0	0	0	0		0	0	0	0	0	0	0		0	0	0	0	0.02	0	0.00333333		0	0	-1.90735e-06	-5.72205e-06	-5.72205e-06	7.15256e-07	-2.10603e-06
12.85	0	0	0	0	0	0	0		0	0	0	0	0	0	0		0	0	0	0	0.02	0	0.00333333		0	0	-1.90735e-06	-5.72205e-06	-5.72205e-06	7.15256e-07	-2.10603e-06
12.875	0	0	0	0	0	0	0		0	0	0	0	0	0	0		0	0	0	0	0.02	0	0.00333333		0	0	-1.90735e-06	-5.72205e-06	-5.72205e-06	7.15256e-07	-2.10603e-06
12.9	0	0	0	0	0	0	0		0	0	0	0	0	0	0		0	0	0	0	0.02	0	0.00333333		0	0	-1.90735e-06	-5.72205e-06	-5.72205e-06	7.15256e-07	-2.10603e-06
12.925	0	0	0	0	0	0	0		0	0	0	0	0	0	0		0	0	0	0	0.02	0	0.00333333		0	0	-1.90735e-06	-5.72205e-06	-5.72205e-06	7.15256e-07	-2.10603e-06
12.95	0	0	0	0	0	0	0		0	0	0	0	0	0	0		0	0	0	0	0.02	0	0.00333333		0	0	-1.90735e-06	-5.72205e-06	-5.72205e-06	7.15256e-07	-2.10603e-06
12.975	0	-0.01	0	0	0	0	-0.00166667		0	0	0	0	0	0	0		0	0	0	0	0.02	0	0.00333333		0	0	-1.90735e-06	-5.72205e-06	-5.72205e-06	7.15256e-07	-2.10603e-06
13	0	0.01	0	0	0	0	0.00166667		0	0	0	0	0	0	0		0	0	0	0	0.02	0	0.00333333		0	0	-1.90735e-06	-5.72205e-06	-5.72205e-06	7.15256e-07	-2.10603e-06
13.025	0	0	0	0	0	0	0		0	0	0	0	0	0	0		0	0	0	0	0.02	0	0.00333333		0	0	-1.90735e-06	-5.72205e-06	-5.72205e-06	7.15256e-07	-2.10603e-06
13.05	0	0	0	0	0	0	0		0	0	0	0	0	0	0		0	0	0	0	0.02	0	0.00333333		0	0	-1.90735e-06	-5.72205e-06	-5.72205e-06	7.15256e-07	-2.10603e-06
13.075	0	0	0	0	0	0	0		0	0	0	0	0	0	0		0	0	0	0	0.02	0	0.00333333		0	0	-1.90735e-06	-5.72205e-06	-5.72205e-06	7.15256e-07	-2.10603e-06
13.1	0	0	0	0	0	0	0		0	0	0	0	0	0	0		0	0	0	0	0.02	0	0.00333333		0	0	-1.90735e-06	-5.72205e-06	-5.72205e-06	7.15256e-07	-2.10603e-06
13.125	0	0	0	0	0	0	0		0	0	0	0	0	0	0		0	0	0	0	0.02	0	0.00333333		0	0	-1.90735e-06	-5.72205e-06	-5.72205e-06	7.15256e-07	-2.10603e-06
13.15	0	0	0	0	0	0	0		0	0	0	0	0	0	0		0	0	0	0	0.02	0	0.00333333		0	0	-1.90735e-06	-5.72205e-06	-5.72205e-06	7.15256e-07	-2.10603e-06
13.175	0	0	0	0	0	0	0		0	0	0	0	0	0	0		0	0	0	0	0.02	0	0.00333333		0	0	-1.90735e-06	-5.72205e-06	-5.72205e-06	7.15256e-07	-2.10603e-06
13.2	0	0	0	0	0	0	0		0	0	0	0	0	0	0		0	0	0	0	0.02	0	0.00333333		0	0	-1.90735e-06	-5.72205e-06	-5.72205e-06	7.15256e-07	-2.10603e-06
13.225	0	0	0	0	0	0	0		0	0	0	0	0	0	0		0	0	0	0	0.02	0	0.00333333		0	0	-1.90735e-06	-5.72205e-06	-5.72205e-06	7.15256e-07	-2.10603e-06
13.25	0	0.01	0	0	0	0	0.00166667		0	0	0	0	0	0	0		0	0.00999955	0	0	0.02	0	0.00499992		0	0	-1.90735e-06	-5.72205e-06	-5.72205e-06	7.15256e-07	-2.10603e-06
13.275	0	0.01	0	0	0	0	0.00166667		0	0	0	0	0	0	0		0	0.0199996	0	0	0.02	0	0.00666659		0	0	-1.90735e-06	-5.72205e-06	-5.72205e-06	7.15256e-07	-2.10603e-06
13.3	0	-0.01	0	0	0	0	-0.00166667		0	0	0	0	0	0	0		0	0.00999955	0	0	0.02	0	0.00499992		0	0	-1.90735e-06	-5.72205e-06	-5.72205e-06	7.15256e-07	-2.10603e-06
13.325	0	0.01	0	0	0	0	0.00166667		0	0	0	0	0	0	0		0	0.0199996	0	0	0.02	0	0.00666659		0	0	-1.90735e-06	-5.72205e-06	-5.72205e-06	7.15256e-07	-2.10603e-06
13.35	0	0	0	0	0	0	0		0	0	0	0	0	0	0		0	0.0199996	0	0	0.02	0	0.00666659		0	0	-1.90735e-06	-5.72205e-06	-5.72205e-06	7.15256e-07	-2.10603e-06
13.375	0	0	0	0	0	0	0		0	0	0	0	0	0	0		0	0.0199996	0	0	0.02	0	0.00666659		0	0	-1.90735e-06	-5.72205e-06	-5.72205e-06	7.15256e-07	-2.10603e-06
13.4	0	0	0	0	0	0	0		0	0	0	0	0	0	0		0	0.0199996	0	0	0.02	0	0.00666659		0	0	-1.90735e-06	-5.72205e-06	-5.72205e-06	7.15256e-07	-2.10603e-06
13.425	0	0	0	0	0	0	0		0	0	0	0	0	0	0		0	0.0199996	0	0	0.02	0	0.00666659		0	0	-1.90735e-06	-5.72205e-06	-5.72205e-06	7.15256e-07	-2.10603e-06
13.45	0	0	0	0	0	0	0		0	0	0	0	0	0	0		0	0.0199996	0	0	0.02	0	0.00666659		0	0	-1.90735e-06	-5.72205e-06	-5.72205e-06	7.15256e-07	-2.10603e-06
13.475	0	0	0	0	0	0	0		0	0	0	0	0	0	0		0	0.0199996	0	0	0.02	0	0.00666659		0	0	-1.90735e-06	-5.72205e-06	-5.72205e-06	7.15256e-07	-2.10603e-06
13.5	0	0	0	0	0	0	0		0	0	0	0	0	0	0		0	0.0199996	0	0	0.02	0	0.00666659		0	0	-1.90735e-06	-5.72205e-06	-5.72205e-06	7.15256e-07	-2.10603e-06
13.525	0	-0.02	0	0	0	0	-0.00333333		0	0	0	0	0	0	0		0	-4.54485e-07	0	0	0.02	0	0.00333326		0	0	-1.90735e-06	-5.72205e-06	-5.72205e-06	7.15256e-07	-2.10603e-06
13.55	0	-0.01	0	0	0.01	0	0		0	0	0	0	0	0	0		0	-0.0100004	0	0	0.03	0	0.00333326		0	0	-1.90735e-06	-5.72205e-06	-5.72205e-06	7.15256e-07	-2.10603e-06
13.575	0	0	0	0	0	0	0		0	0	0	0	0	0	0		0	-0.0100004	0	0	0.03	0	0.00333326		0	0	-1.90735e-06	-5.72205e-06	-5.72205e-06	7.15256e-07	-2.10603e-06
13.6	0	0.01	0	0	0	0	0.00166667		0	0	0	0	0	0	0		0	-4.54485e-07	0	0	0.03	0	0.00499992		0	0	-1.90735e-06	-5.72205e-06	-5.72205e-06	7.15256e-07	-2.10603e-06
13.625	0	0	0	0	0	0	0		0	0	0	0	0	0	0		0	-4.54485e-07	0	0	0.03	0	0.00499992		0	0	-1.90735e-06	-5.72205e-06	-5.72205e-06	7.15256e-07	-2.10603e-06
13.65	0	0	0	0	0	0	0		0	0	0	0	0	0	0		0	-4.54485e-07	0	0	0.03	0	0.00499992		0	0	-1.90735e-06	-5.72205e-06	-5.72205e-06	7.15256e-07	-2.10603e-06
13.675	0	0	0	0	0	0	0		0	0	0	0	0	0	0		0	-4.54485e-07	0	0	0.03	0	0.00499992		0	0	-1.90735e-06	-5.72205e-06	-5.72205e-06	7.15256e-07	-2.10603e-06
13.7	0	0	0	0	0	0	0		0	0	0	0	0	0	0		0	-4.54485e-07	0	0	0.03	0	0.00499992		0	0	-1.90735e-06	-5.72205e-06	-5.72205e-06	7.15256e-07	-2.10603e-06
13.725	0	0	0	0	0	0	0		0	0	0.01	0.01	0	0	0.00333333		0	-4.54485e-07	0	0	0.03	0	0.00499992		0	0	0.00999809	0.00999428	-5.72205e-06	7.15256e-07	0.00333123
13.75	0	0	0	0	0	0	0		0	0	-0.01	-0.01	0	0	-0.00333333		0	-4.54485e-07	0	0	0.03	0	0.00499992		0	0	-1.90735e-06	-5.72205e-06	-5.72205e-06	7.15256e-07	-2.10603e-06
13.775	0	0	0	0	0	0	0		0	0	0	0	0	0	0		0	-4.54485e-07	0	0	0.03	0	0.00499992		0	0	-1.90735e-06	-5.72205e-06	-5.72205e-06	7.15256e-07	-2.10603e-06
13.8	0	0	0	0	0	0	0		0	0	0	0	0	0	0		0	-4.54485e-07	0	0	0.03	0	0.00499992		0	0	-1.90735e-06	-5.72205e-06	-5.72205e-06	7.15256e-07	-2.10603e-06
13.825	0	0	0	0	0	0	0		0	0	0	0	0	0	0		0	-4.54485e-07	0	0	0.03	0	0.00499992		0	0	-1.90735e-06	-5.72205e-06	-5.72205e-06	7.15256e-07	-2.10603e-06
13.85	0	-0.02	0	0	0	0	-0.00333333		0	0	0	0	0	0	0		0	-0.0200004	0	0	0.03	0	0.00166659		0	0	-1.90735e-06	-5.72205e-06	-5.72205e-06	7.15256e-07	-2.10603e-06
13.875	0	0.01	0	0	0	0	0.00166667		0	0	0	0	0	0	0		0	-0.0100004	0	0	0.03	0	0.00333326		0	0	-1.90735e-06	-5.72205e-06	-5.72205e-06	7.15256e-07	-2.10603e-06
13.9	0	0	0	0	0	0	0		0	0	0	0	0	0	0		0	-0.0100004	0	0	0.03	0	0.00333326		0	0	-1.90735e-06	-5.72205e-06	-5.72205e-06	7.15256e-07	-2.10603e-06
13.925	0	0	0	0	0	0	0		0	0	0	0	0	0	0		0	-0.0100004	0	0	0.03	0	0.00333326		0	0	-1.90735e-06	-5.72205e-06	-5.72205e-06	7.15256e-07	-2.10603e-06
13.95	0	0.02	0	0	0	0	0.00333333		0	0	0.01	0.01	0	0	0.00333333		0	0.00999955	0	0	0.03	0	0.00666659		0	0	0.00999809	0.00999428	-5.72205e-06	7.15256e-07	0.00333123
13.975	0	0	0	0	0	0	0		0	0	-0.01	0	0	0	-0.00166667		0	0.00999955	0	0	0.03	0	0.00666659		0	0	-1.90735e-06	0.00999428	-5.72205e-06	7.15256e-07	0.00166456
14	0	0.01	0	0	0	0	0.00166667		0	0	0	0	0	0	0		0	0.0199996	0	0	0.03	0	0.00833326		0	0	-1.90735e-06	0.00999428	-5.72205e-06	7.15256e-07	0.00166456
14.025	0	-0.08	0	0	0	0	-0.0133333		0	0	0	0	0	0	0		0	-0.0600004	0	0	0.03	0	-0.00500007		0	0	-1.90735e-06	0.00999428	-5.72205e-06	7.15256e-07	0.00166456
14.05	0	0.03	0	0	0	0	0.005		0	0	0	-0.01	0	0	-0.00166667		0	-0.0300005	0	0	0.03	0	-7.5e-08		0	0	-1.90735e-06	-5.72205e-06	-5.72205e-06	7.15256e-07	-2.10603e-06
14.075	0	-0.1	0	0	0	0	-0.0166667		0	0	0	0	0	0	0		0	-0.13	0	0	0.03	0	-0.0166667		0	0	-1.90735e-06	-5.72205e-06	-5.72205e-06	7.15256e-07	-2.10603e-06
14.1	0	-0.03	0	0	0	0	-0.005		0	0	0	0	0	0	0		0	-0.16	0	0	0.03	0	-0.0216667		0	0	-1.90735e-06	-5.72205e-06	-5.72205e-06	7.15256e-07	-2.10603e-06
14.125	0	-0.04	0	0	0	0	-0.00666667		0	0	0	0	0	-0.01	-0.00166667		0	-0.2	0	0	0.03	0	-0.0283334		0	0	-1.90735e-06	-5.72205e-06	-5.72205e-06	-0.00999929	-0.00166877
14.15	0	0.05	0	0	0	0	0.00833333		0	0	0	0	0	0.01	0.00166667		0	-0.150001	0	0	0.03	0	-0.0200001		0	0	-1.90735e-06	-5.72205e-06	-5.72205e-06	7.15256e-07	-2.10603e-06
14.175	0	-0.03	0	0	0	0	-0.005		0	0	0	0	0	0	0		0	-0.180001	0	0	0.03	0	-0.0250001		0	0	-1.90735e-06	-5.72205e-06	-5.72205e-06	7.15256e-07	-2.10603e-06
14.2	0	0.06	0	0	0	0	0.01		0	0	0	0	0	0	0		0	-0.12	0	0	0.03	0	-0.0150001		0	0	-1.90735e-06	-5.72205e-06	-5.72205e-06	7.15256e-07	-2.10603e-06
14.225	0	-0.06	0	0	0	0	-0.01		0	0	0	0	0	0	0		0	-0.180001	0	0	0.03	0	-0.0250001		0	0	-1.90735e-06	-5.72205e-06	-5.72205e-06	7.15256e-07	-2.10603e-06
14.25	0	0.05	0	0	0	0	0.00833333		0	0	0	0	0	0	0		0	-0.13	0	0	0.03	0	-0.0166667		0	0	-1.90735e-06	-5.72205e-06	-5.72205e-06	7.15256e-07	-2.10603e-06
14.275	0	-0.03	0	0	0	0	-0.005		0	0	0	0	0	0	0		0	-0.16	0	0	0.03	0	-0.0216667		0	0	-1.90735e-06	-5.72205e-06	-5.72205e-06	7.15256e-07	-2.10603e-06
14.3	0	-0.01	0	0	0	0	-0.00166667		0	0	0	0	0	0	0		0	-0.17	0	0	0.03	0	-0.0233334		0	0	-1.90735e-06	-5.72205e-06	-5.72205e-06	7.15256e-07	-2.10603e-06
14.325	0	0.03	0	0	0	0	0.005		0	0	0	0	0	0	0		0	-0.14	0	0	0.03	0	-0.0183334		0	0	-1.90735e-06	-5.72205e-06	-5.72205e-06	7.15256e-07	-2.10603e-06
14.35	0	-0.01	0	0	0	0	-0.00166667		0	0	0	0	0	0	0		0	-0.150001	0	0	0.03	0	-0.0200001		0	0	-1.90735e-06	-5.72205e-06	-5.72205e-06	7.15256e-07	-2.10603e-06
14.375	0	0.08	0	0	0	0	0.0133333		0	0	0	-0.01	0	0	-0.00166667		0	-0.0700005	0	0	0.03	0	-0.00666674		0	0	-1.90735e-06	-0.0100057	-5.72205e-06	7.15256e-07	-0.00166877
14.4	0	-0.11	0	0	0	0	-0.0183333		0	0	0.01	0.01	0	0	0.00333333		0	-0.180001	0	0	0.03	0	-0.0250001		0	0	0.00999809	-5.72205e-06	-5.72205e-06	7.15256e-07	0.00166456
14.425	0	0.02	0	0	0	0	0.00333333		0	0	0	0	0	0	0		0	-0.16	0	0	0.03	0	-0.0216667		0	0	0.00999809	-5.72205e-06	-5.72205e-06	7.15256e-07	0.00166456
14.45	0	-0.01	0	0	0	0	-0.00166667		0	0	-0.01	0	0	0	-0.00166667		0	-0.17	0	0	0.03	0	-0.0233334		0	0	-1.90735e-06	-5.72205e-06	-5.72205e-06	7.15256e-07	-2.10603e-06
14.475	0	-0.02	0	0	0	0	-0.00333333		0	0	0	0	0	0	0		0	-0.19	0	0	0.03	0	-0.0266667		0	0	-1.90735e-06	-5.72205e-06	-5.72205e-06	7.15256e-07	-2.10603e-06
14.5	0	0.00999999	0	0	0	0	0.00166667		0	0	0	0	0	0	0		0	-0.180001	0	0	0.03	0	-0.0250001		0	0	-1.90735e-06	-5.72205e-06	-5.72205e-06	7.15256e-07	-2.10603e-06
14.525	0	0	0	0	0	0	0		0	0	0	0	0	0	0		0	-0.180001	0	0	0.03	0	-0.0250001		0	0	-1.90735e-06	-5.72205e-06	-5.72205e-06	7.15256e-07	-2.10603e-06
14.55	0	0.05	0	0	0	0	0.00833333		0	0	0	0	0	0	0		0	-0.13	0	0	0.03	0	-0.0166667		0	0	-1.90735e-06	-5.72205e-06	-5.72205e-06	7.15256e-07	-2.10603e-06
14.575	0	0.02	0	0	0	0	0.00333333		0	0	0	0	0	0	0		0	-0.11	0	0	0.03	0	-0.0133334		0	0	-1.90735e-06	-5.72205e-06	-5.72205e-06	7.15256e-07	-2.10603e-06
14.6	0	-0.06	0	0	0	0	-0.01		0	0	0	0	0	0	0		0	-0.17	0	0	0.03	0	-0.0233334		0	0	-1.90735e-06	-5.72205e-06	-5.72205e-06	7.15256e-07	-2.10603e-06
14.625	0	0.04	0	0	0	0	0.00666667		0	0	0	0	0	0	0		0	-0.13	0	0	0.03	0	-0.0166667		0	0	-1.90735e-06	-5.72205e-06	-5.72205e-06	7.15256e-07	-2.10603e-06
14.65	0	-0.01	0	0	0	0	-0.00166667		0	0	0	0	0	0	0		0	-0.14	0	0	0.03	0	-0.0183334		0	0	-1.90735e-06	-5.72205e-06	-5.72205e-06	7.15256e-07	-2.10603e-06
14.675	0	-0.03	0	0	0	0	-0.005		0	0	0	0	0	0	0		0	-0.17	0	0	0.03	0	-0.0233334		0	0	-1.90735e-06	-5.72205e-06	-5.72205e-06	7.15256e-07	-2.10603e-06
14.7	0	0.01	0	0	0	0	0.00166667		0	0	0	0	0	0	0		0	-0.16	0	0	0.03	0	-0.0216667		0	0	-1.90735e-06	-5.72205e-06	-5.72205e-06	7.15256e-07	-2.10603e-06
14.725	0	-0.01	0	0	0	0	-0.00166667		0	0	0	0	0	0	0		0	-0.17	0	0	0.03	0	-0.0233334		0	0	-1.90735e-06	-5.72205e-06	-5.72205e-06	7.15256e-07	-2.10603e-06
14.75	0	0	0	0	0	0	0		0	0	0	0	0	0	0		0	-0.17	0	0	0.03	0	-0.0233334		0	0	-1.90735e-06	-5.72205e-06	-5.72205e-06	7.15256e-07	-2.10603e-06
14.775	0	0	0	0	0	0	0		0	0	0	0	0	0	0		0	-0.17	0	0	0.03	0	-0.0233334		0	0	-1.90735e-06	-5.72205e-06	-5.72205e-06	7.15256e-07	-2.10603e-06
14.8	0	0	0	0	0	0	0		0	0	0	0	0	0	0		0	-0.17	0	0	0.03	0	-0.0233334		0	0	-1.90735e-06	-5.72205e-06	-5.72205e-06	7.15256e-07	-2.10603e-06
14.825	0	0	0	0	0	0	0		0	0	0	0	0	0	0		0	-0.17	0	0	0.03	0	-0.0233334		0	0	-1.90735e-06	-5.72205e-06	-5.72205e-06	7.15256e-07	-2.10603e-06
14.85	0	0.01	0	0	0	0	0.00166667		0	0	0	0	0	0	0		0	-0.16	0	0	0.03	0	-0.0216667		0	0	-1.90735e-06	-5.72205e-06	-5.72205e-06	7.15256e-07	-2.10603e-06
14.875	0	0.04	0	0	0	0	0.00666667		0	0	0	0	0	0	0		0	-0.12	0	0	0.03	0	-0.0150001		0	0	-1.90735e-06	-5.72205e-06	-5.72205e-06	7.15256e-07	-2.10603e-06
14.9	0	-0.02	0	0	0	0	-0.00333333		0	0	0	0	0	0	0		0	-0.14	0	0	0.03	0	-0.0183334		0	0	-1.90735e-06	-5.72205e-06	-5.72205e-06	7.15256e-07	-2.10603e-06
14.925	0	-0.35	0	0	0	0	-0.0583333		0	0	0	0	0	0	0		0	-0.490001	0	0	0.03	0	-0.0766667		0	0	-1.90735e-06	-5.72205e-06	-5.72205e-06	7.15256e-07	-2.10603e-06
14.95	0	0	0	0	0	0	0		0	0	0	0	0	0	0		0	-0.490001	0	0	0.03	0	-0.0766667		0	0	-1.90735e-06	-5.72205e-06	-5.72205e-06	7.15256e-07	-2.10603e-06
14.975	0	0	0	0	0	0	0		0	0	0	0	0	0	0		0	-0.490001	0	0	0.03	0	-0.0766667		0	0	-1.90735e-06	-5.72205e-06	-5.72205e-06	7.15256e-07	-2.10603e-06
15	0	0	0	0	0	0	0		0	0	0	0	0	0	0		0	-0.51	0	0	0.03	0	-0.0800001		0	0	-1.90735e-06	-5.72205e-06	-5.72205e-06	7.15256e-07	-2.10603e-06
15.025	0	0	0	0	0	0	0		0	0	0	0	0	0	0		0	-0.490001	0	0	0.03	0	-0.0766667		0	0	-1.90735e-06	-5.72205e-06	-5.72205e-06	7.15256e-07	-2.10603e-06
15.05	0	0	0	0	0	0	0		0	0	0	0	0	0	0		0	0.11	0	0	0.03	0	0.0233333		0	0	-1.90735e-06	-5.72205e-06	-5.72205e-06	7.15256e-07	-2.10603e-06
15.075	0	0	0	0	0	0	0		0	0	0	0	0	0	0		0	-4.61936e-07	0	0	0.03	0	0.00499992		0	0	-1.90735e-06	-5.72205e-06	-5.72205e-06	7.15256e-07	-2.10603e-06
15.1	0	0	0	0	0	0	0		0	0	0	0	0	0	0		0	-4.61936e-07	0	0	0.03	0	0.00499992		0	0	-1.90735e-06	-5.72205e-06	-5.72205e-06	7.15256e-07	-2.10603e-06
15.125	0	0	0	0	0	0	0		0	0	0	0	0	0	0		0	-4.61936e-07	0	0	0.03	0	0.00499992		0	0	-1.90735e-06	-5.72205e-06	-5.72205e-06	7.15256e-07	-2.10603e-06
15.15	0	0	0	0	0	0	0		0	0	0	0	0	0	0		0	-4.61936e-07	0	0	0.03	0	0.00499992		0	0	-1.90735e-06	-5.72205e-06	-5.72205e-06	7.15256e-07	-2.10603e-06
15.175	0	0	0	0	0	0	0		0	0	0	0	0	0	0		0	-4.61936e-07	0	0	0.03	0	0.00499992		0	0	-1.90735e-06	-5.72205e-06	-5.72205e-06	7.15256e-07	-2.10603e-06
15.2	0	0	0	0	0	0	0		0	0	0	0	0	0	0		0	-4.61936e-07	0	0	0.03	0	0.00499992		0	0	-1.90735e-06	-5.72205e-06	-5.72205e-06	7.15256e-07	-2.10603e-06
15.225	0	0	0	0	0	0	0		0	0	0	0	0	0	0		0	-4.61936e-07	0	0	0.03	0	0.00499992		0	0	-1.90735e-06	-5.72205e-06	-5.72205e-06	7.15256e-07	-2.10603e-06
15.25	0	0	0	0	0	0	0		0	0	0	0	0	0	0		0	-4.61936e-07	0	0	0.03	0	0.00499992		0	0	-1.90735e-06	-5.72205e-06	-5.72205e-06	7.15256e-07	-2.10603e-06
15.275	0	0	0	0	0	0	0		0	0	0	0	0	0	0		0	-4.61936e-07	0	0	0.03	0	0.00499992		0	0	-1.90735e-06	-5.72205e-06	-5.72205e-06	7.15256e-07	-2.10603e-06
15.3	0	0	0	0	0	0	0		0	0	0	0	0	0	0		0	-4.61936e-07	0	0	0.03	0	0.00499992		0	0	-1.90735e-06	-5.72205e-06	-5.72205e-06	7.15256e-07	-2.10603e-06
15.325	0	0	0	0	0	0	0		0	0	0	0	0	0	0		0	-4.61936e-07	0	0	0.03	0	0.00499992		0	0	-1.90735e-06	-5.72205e-06	-5.72205e-06	7.15256e-07	-2.10603e-06
15.35	0	0	0	0	0	0	0		0	0	0	0	0	0	0		0	-4.61936e-07	0	0	0.03	0	0.00499992		0	0	-1.90735e-06	-5.72205e-06	-5.72205e-06	7.15256e-07	-2.10603e-06
15.375	0	0	0	0	0	0	0		0	0	0	0	0	0	0		0	-4.61936e-07	0	0	0.03	0	0.00499992		0	0	-1.90735e-06	-5.72205e-06	-5.72205e-06	7.15256e-07	-2.10603e-06
15.4	0	0	0	0	0	0	0		0	0	0	0	0	0	0		0	-4.61936e-07	0	0	0.03	0	0.00499992		0	0	-1.90735e-06	-5.72205e-06	-5.72205e-06	7.15256e-07	-2.10603e-06
15.425	0	0	0	0	0	0	0		0	0	0	0	0	0	0		0	-4.61936e-07	0	0	0.03	0	0.00499992		0	0	-1.90735e-06	-5.72205e-06	-5.72205e-06	7.15256e-07	-2.10603e-06
15.45	0	0	0	0	0	0	0		0	0	0	0	0	0	0		0	-4.61936e-07	0	0	0.03	0	0.00499992		0	0	-1.90735e-06	-5.72205e-06	-5.72205e-06	7.15256e-07	-2.10603e-06
15.475	0	0	0	0	0	0	0		0	0	0	0	0	0	0		0	-4.61936e-07	0	0	0.03	0	0.00499992		0	0	-1.90735e-06	-5.72205e-06	-5.72205e-06	7.15256e-07	-2.10603e-06
15.5	0	0	0	0	0	0	0		0	0	0	0	0	0	0		0	-4.61936e-07	0	0	0.03	0	0.00499992		0	0	-1.90735e-06	-5.72205e-06	-5.72205e-06	7.15256e-07	-2.10603e-06
15.525	0	0	0	0	0	0	0		0	0	0	0	0	0	0		0	-4.61936e-07	0	0	0.03	0	0.00499992		0	0	-1.90735e-06	-5.72205e-06	-5.72205e-06	7.15256e-07	-2.10603e-06
15.55	0	0	0	0	0	0	0		0	0	0	0	0	0	0		0	-4.61936e-07	0	0	0.03	0	0.00499992		0	0	-1.90735e-06	-5.72205e-06	-5.72205e-06	7.15256e-07	-2.10603e-06
15.575	0	0	0	0	0	0	0		0	0	0	0	0	0	0		0	-4.61936e-07	0	0	0.03	0	0.00499992		0	0	-1.90735e-06	-5.72205e-06	-5.72205e-06	7.15256e-07	-2.10603e-06
15.6	0	0	0	0	0	0	0		0	0	0	0	0	0	0		0	-4.61936e-07	0	0	0.03	0	0.00499992		0	0	-1.90735e-06	-5.72205e-06	-5.72205e-06	7.15256e-07	-2.10603e-06
15.625	0	0	0	0	0	0	0		0	0	0	0	0	0	0		0	-4.61936e-07	0	0	0.03	0	0.00499992		0	0	-1.90735e-06	-5.72205e-06	-5.72205e-06	7.15256e-07	-2.10603e-06
15.65	0	0	0	0	0	0	0		0	0	0	0	0	0	0		0	-4.61936e-07	0	0	0.03	0	0.00499992		0	0	-1.90735e-06	-5.72205e-06	-5.72205e-06	7.15256e-07	-2.10603e-06
15.675	0	0	0	0	0	0	0		0	0	0	0	0	0	0		0	-4.61936e-07	0	0	0.03	0	0.00499992		0	0	-1.90735e-06	-5.72205e-06	-5.72205e-06	7.15256e-07	-2.10603e-06
15.7	0	0	0	0	0	0	0		0	0	0	0	0	0	0		0	-4.61936e-07	0	0	0.03	0	0.00499992		0	0	-1.90735e-06	-5.72205e-06	-5.72205e-06	7.15256e-07	-2.10603e-06
15.725	0	0	0	0	0	0	0		0	0	0	0	0	0	0		0	-4.61936e-07	0	0	0.03	0	0.00499992		0	0	-1.90735e-06	-5.72205e-06	-5.72205e-06	7.15256e-07	-2.10603e-06
15.75	0	0	0	0	0	0	0		0	0	0	0	0	0	0		0	-4.61936e-07	0	0	0.03	0	0.00499992		0	0	-1.90735e-06	-5.72205e-06	-5.72205e-06	7.15256e-07	-2.10603e-06
15.775	0	0	0	0	0	0	0		0	0	0	0	0	0	0		0	-4.61936e-07	0	0	0.03	0	0.00499992		0	0	-1.90735e-06	-5.72205e-06	-5.72205e-06	7.15256e-07	-2.10603e-06
15.8	0	0	0	0	0	0	0		0	0	0	0	0	0	0		0	-4.61936e-07	0	0	0.03	0	0.00499992		0	0	-1.90735e-06	-5.72205e-06	-5.72205e-06	7.15256e-07	-2.10603e-06
15.825	0	0.01	0	0	0	0	0.00166667		0	0	0	0	0	0	0		0	0.00999954	0	0	0.03	0	0.00666659		0	0	-1.90735e-06	-5.72205e-06	-5.72205e-06	7.15256e-07	-2.10603e-06
15.85	0	0	0	0	0	0	0		0	0	0	0	0	0	0		0	0.00999954	0	0	0.03	0	0.00666659		0	0	-1.90735e-06	-5.72205e-06	-5.72205e-06	7.15256e-07	-2.10603e-06
15.875	0	0	0	0	0	0	0		0	0	0	0	0	0	0		0	0.00999954	0	0	0.03	0	0.00666659		0	0	-1.90735e-06	-5.72205e-06	-5.72205e-06	7.15256e-07	-2.10603e-06
15.9	0	0.01	0	0	0	0	0.00166667		0	0	0	0	0	0	0		0	0.0199995	0	0	0.03	0	0.00833326		0	0	-1.90735e-06	-5.72205e-06	-5.72205e-06	7.15256e-07	-2.10603e-06
15.925	0	-0.01	0	0	0	0	-0.00166667		0	0	0	0	0	0	0		0	0.00999954	0	0	0.03	0	0.00666659		0	0	-1.90735e-06	-5.72205e-06	-5.72205e-06	7.15256e-07	-2.10603e-06
15.95	0	0	0	0	0	0	0		0	0	0	0	0	0	0		0	0.00999954	0	0	0.03	0	0.00666659		0	0	-1.90735e-06	-5.72205e-06	-5.72205e-06	7.15256e-07	-2.10603e-06
15.975	0	0	0	0	0	0	0		0	0	0	0	0	0	0		0	0.00999954	0	0	0.03	0	0.00666659		0	0	-1.90735e-06	-5.72205e-06	-5.72205e-06	7.15256e-07	-2.10603e-06
16	0	0	0	0	0	0	0		0	0	0	0	0	0	0		0	0.00999954	0	0	0.03	0	0.00666659		0	0	-1.90735e-06	-5.72205e-06	-5.72205e-06	7.15256e-07	-2.10603e-06
16.025	0	0	0	0	0	0	0		0	0	0	0	0	0	0		0	0.00999954	0	0	0.03	0	0.00666659		0	0	-1.90735e-06	-5.72205e-06	-5.72205e-06	7.15256e-07	-2.10603e-06
16.05	0	-0.01	0	0	0	0	-0.00166667		0	0	0	0	0	0	0		0	-4.61936e-07	0	0	0.03	0	0.00499992		0	0	-1.90735e-06	-5.72205e-06	-5.72205e-06	7.15256e-07	-2.10603e-06
16.075	0	0	0	0	0	0	0		0	0	0	0	0	0	0		0	-4.61936e-07	0	0	0.03	0	0.00499992		0	0	-1.90735e-06	-5.72205e-06	-5.72205e-06	7.15256e-07	-2.10603e-06
16.1	0	0	0	0	0	0	0		0	0	0	0	0	0	0		0	-4.61936e-07	0	0	0.03	0	0.00499992		0	0	-1.90735e-06	-5.72205e-06	-5.72205e-06	7.15256e-07	-2.10603e-06
16.125	0	0	0	0	0	0	0		0	0	0	0	0	0	0		0	-4.61936e-07	0	0	0.03	0	0.00499992		0	0	-1.90735e-06	-5.72205e-06	-5.72205e-06	7.15256e-07	-2.10603e-06
16.15	0	0	0	0	0	0	0		0	0	0	0	0	0	0		0	-4.61936e-07	0	0	0.03	0	0.00499992		0	0	-1.90735e-06	-5.72205e-06	-5.72205e-06	7.15256e-07	-2.10603e-06
16.175	0	0	0	0	0	0	0		0	0	0	0	0	0	0		0	-4.61936e-07	0	0	0.03	0	0.00499992		0	0	-1.90735e-06	-5.72205e-06	-5.72205e-06	7.15256e-07	-2.10603e-06
16.2	0	0	0	0	0	0	0		0	0	0	0	0	0	0		0	-4.61936e-07	0	0	0.03	0	0.00499992		0	0	-1.90735e-06	-5.72205e-06	-5.72205e-06	7.15256e-07	-2.10603e-06
16.225	0	0	0	0	0	0	0		0	0	0	0	0	0	0		0	-4.61936e-07	0	0	0.03	0	0.00499992		0	0	-1.90735e-06	-5.72205e-06	-5.72205e-06	7.15256e-07	-2.10603e-06
16.25	0	0	0	0	0	0	0		0	0	0	0	0	0	0		0	-4.61936e-07	0	0	0.03	0	0.00499992		0	0	-1.90735e-06	-5.72205e-06	-5.72205e-06	7.15256e-07	-2.10603e-06
16.275	0	0	0	0	0	0	0		0	0	0	0	0	0	0		0	-4.61936e-07	0	0	0.03	0	0.00499992		0	0	-1.90735e-06	-5.72205e-06	-5.72205e-06	7.15256e-07	-2.10603e-06
16.3	0	0	0	0	0	0	0		0	0	0	0	0	0	0		0	-4.61936e-07	0	0	0.03	0	0.00499992		0	0	-1.90735e-06	-5.72205e-06	-5.72205e-06	7.15256e-07	-2.10603e-06
16.325	0	0	0	0	0	0	0		0	0	0	0	0	0	0		0	-4.61936e-07	0	0	0.03	0	0.00499992		0	0	-1.90735e-06	-5.72205e-06	-5.72205e-06	7.15256e-07	-2.10603e-06
16.35	0	0	0	0	0	0	0		0	0	0	0	0	0	0		0	-4.61936e-07	0	0	0.03	0	0.00499992		0	0	-1.90735e-06	-5.72205e-06	-5.72205e-06	7.15256e-07	-2.10603e-06
16.375	0	0	0	0	0	0	0		0	0	0	0	0	0	0		0	-4.61936e-07	0	0	0.03	0	0.00499992		0	0	-1.90735e-06	-5.72205e-06	-5.72205e-06	7.15256e-07	-2.10603e-06
16.4	0	0	0	0	0	0	0		0	0	0	0	0	0	0		0	-4.61936e-07	0	0	0.03	0	0.00499992		0	0	-1.90735e-06	-5.72205e-06	-5.72205e-06	7.15256e-07	-2.10603e-06
16.425	0	0	0	0	0	0	0		0	0	0	0	0	0	0		0	-4.61936e-07	0	0	0.03	0	0.00499992		0	0	-1.90735e-06	-5.72205e-06	-5.72205e-06	7.15256e-07	-2.10603e-06
16.45	0	0	0	0	0	0	0		0	0	0	0	0	0	0		0	-4.61936e-07	0	0	0.03	0	0.00499992		0	0	-1.90735e-06	-5.72205e-06	-5.72205e-06	7.15256e-07	-2.10603e-06
16.475	0	0	0	0	0	0	0		0	0	0	0	0	0	0		0	-4.61936e-07	0	0	0.03	0	0.00499992		0	0	-1.90735e-06	-5.72205e-06	-5.72205e-06	7.15256e-07	-2.10603e-06
16.5	0	0	0	0	0	0	0		0	0	0	0	0	0	0		0	-4.61936e-07	0	0	0.03	0	0.00499992		0	0	-1.90735e-06	-5.72205e-06	-5.72205e-06	7.15256e-07	-2.10603e-06
16.525	0	0	0	0	0	0	0		0	0	0	0	0	0	0		0	-4.61936e-07	0	0	0.03	0	0.00499992		0	0	-1.90735e-06	-5.72205e-06	-5.72205e-06	7.15256e-07	-2.10603e-06
16.55	0	0	0	0	0	0	0		0	0	0	0	0	0	0		0	-4.61936e-07	0	0	0.03	0	0.00499992		0	0	-1.90735e-06	-5.72205e-06	-5.72205e-06	7.15256e-07	-2.10603e-06
16.575	0	0	0	0	0	0	0		0	0	0	0	0	0	0		0	-4.61936e-07	0	0	0.03	0	0.00499992		0	0	-1.90735e-06	-5.72205e-06	-5.72205e-06	7.15256e-07	-2.10603e-06
16.6	0	0	0	0	0	0	0		0	0	0	0	0	0	0		0	-4.61936e-07	0	0	0.03	0	0.00499992		0	0	-1.90735e-06	-5.72205e-06	-5.72205e-06	7.15256e-07	-2.10603e-06
16.625	0	0	0	0	0	0	0		0	0	0	0	0	0	0		0	-4.61936e-07	0	0	0.03	0	0.00499992		0	0	-1.90735e-06	-5.72205e-06	-5.72205e-06	7.15256e-07	-2.10603e-06
16.65	0	0	0	0	0	0	0		0	0	0	0	0	0	0		0	-4.61936e-07	0	0	0.03	0	0.00499992		0	0	-1.90735e-06	-5.72205e-06	-5.72205e-06	7.15256e-07	-2.10603e-06
16.675	0	0	0	0	0	0	0		0	0	0	0	0	0	0		0	-4.61936e-07	0	0	0.03	0	0.00499992		0	0	-1.90735e-06	-5.72205e-06	-5.72205e-06	7.15256e-07	-2.10603e-06
16.7	0	0	0	0	0	0	0		0	0	0	0	0	0	0		0	-4.61936e-07	0	0	0.03	0	0.00499992		0	0	-1.90735e-06	-5.72205e-06	-5.72205e-06	7.15256e-07	-2.10603e-06
16.725	0	0	0	0	0	0	0		0	0	0	0	0	0	0		0	-4.61936e-07	0	0	0.03	0	0.00499992		0	0	-1.90735e-06	-5.72205e-06	-5.72205e-06	7.15256e-07	-2.10603e-06
16.75	0	0	0	0	0	0	0		0	0	0	0	0	0	0		0	-4.61936e-07	0	0	0.03	0	0.00499992		0	0	-1.90735e-06	-5.72205e-06	-5.72205e-06	7.15256e-07	-2.10603e-06
16.775	0	0	0	0	0	0	0		0	0	0	0	0	0	0		0	-4.61936e-07	0	0	0.03	0	0.00499992		0	0	-1.90735e-06	-5.72205e-06	-5.72205e-06	7.15256e-07	-2.10603e-06
16.8	0	0	0	0	0	0	0		0	0	0	0	0	0	0		0	-4.61936e-07	0	0	0.03	0	0.00499992		0	0	-1.90735e-06	-5.72205e-06	-5.72205e-06	7.15256e-07	-2.10603e-06
16.825	0	0.02	0	0	0	0	0.00333333		0	0	0	0	0	0	0		0	0.0199995	0	0	0.03	0	0.00833326		0	0	-1.90735e-06	-5.72205e-06	-5.72205e-06	7.15256e-07	-2.10603e-06
16.85	0	-0.02	0	0	0	0	-0.00333333		0	0	0	0	0	0	0		0	-4.61936e-07	0	0	0.03	0	0.00499992		0	0	-1.90735e-06	-5.72205e-06	-5.72205e-06	7.15256e-07	-2.10603e-06
16.875	0	0	0	0	0	0	0		0	0	0	0	0	0	0		0	-4.61936e-07	0	0	0.03	0	0.00499992		0	0	-1.90735e-06	-5.72205e-06	-5.72205e-06	7.15256e-07	-2.10603e-06
16.9	0	0	0	0	0	0	0		0	0	0	0	0	0	0		0	-4.61936e-07	0	0	0.03	0	0.00499992		0	0	-1.90735e-06	-5.72205e-06	-5.72205e-06	7.15256e-07	-2.10603e-06
16.925	0	0	0	0	0	0	0		0	0	0	0	0	0	0		0	-4.61936e-07	0	0	0.03	0	0.00499992		0	0	-1.90735e-06	-5.72205e-06	-5.72205e-06	7.15256e-07	-2.10603e-06
16.95	0	0	0	0	0	0	0		0	0	0	0	0	0	0		0	-4.61936e-07	0	0	0.03	0	0.00499992		0	0	-1.90735e-06	-5.72205e-06	-5.72205e-06	7.15256e-07	-2.10603e-06
16.975	0	0	0	0	0	0	0		0	0	0	0	0	0	0		0	-4.61936e-07	0	0	0.03	0	0.00499992		0	0	-1.90735e-06	-5.72205e-06	-5.72205e-06	7.15256e-07	-2.10603e-06
17	0	0	0	0	0	0	0		0	0	0	0	0	0	0		0	-4.61936e-07	0	0	0.03	0	0.00499992		0	0	-1.90735e-06	-5.72205e-06	-5.72205e-06	7.15256e-07	-2.10603e-06
17.025	0	0	0	0	0	0	0		0	0	0	0	0	0	0		0	-4.61936e-07	0	0	0.03	0	0.00499992		0	0	-1.90735e-06	-5.72205e-06	-5.72205e-06	7.15256e-07	-2.10603e-06
17.05	0	0	0	0	0	0	0		0	0	0	0	0	0	0		0	-4.61936e-07	0	0	0.03	0	0.00499992		0	0	-1.90735e-06	-5.72205e-06	-5.72205e-06	7.15256e-07	-2.10603e-06
17.075	0	0	0	0	0	0	0		0	0	0	0	0	0	0		0	-4.61936e-07	0	0	0.03	0	0.00499992		0	0	-1.90735e-06	-5.72205e-06	-5.72205e-06	7.15256e-07	-2.10603e-06
17.1	0	0	0	0	0	0	0		0	0	0	0	0	0	0		0	-4.61936e-07	0	0	0.03	0	0.00499992		0	0	-1.90735e-06	-5.72205e-06	-5.72205e-06	7.15256e-07	-2.10603e-06
17.125	0	0	0	0	0	0	0		0	0	0	0	0	0	0		0	-4.61936e-07	0	0	0.03	0	0.00499992		0	0	-1.90735e-06	-5.72205e-06	-5.72205e-06	7.15256e-07	-2.10603e-06
17.15	0	0	0	0	0	0	0		0	0	0	0	0	0	0		0	-4.61936e-07	0	0	0.03	0	0.00499992		0	0	-1.90735e-06	-5.72205e-06	-5.72205e-06	7.15256e-07	-2.10603e-06
17.175	0	0	0	0	0	0	0		0	0	0	0	0	0	0		0	-4.61936e-07	0	0	0.03	0	0.00499992		0	0	-1.90735e-06	-5.72205e-06	-5.72205e-06	7.15256e-07	-2.10603e-06
17.2	0	-0.01	0	0	0	0	-0.00166667		0	0	0	0	0	0	0		0	-0.0100005	0	0	0.03	0	0.00333326		0	0	-1.90735e-06	-5.72205e-06	-5.72205e-06	7.15256e-07	-2.10603e-06
17.225	0	0	0	0	0	0	0		0	0	0	0	0	0	0		0	-0.0100005	0	0	0.03	0	0.00333326		0	0	-1.90735e-06	-5.72205e-06	-5.72205e-06	7.15256e-07	-2.10603e-06
17.25	0	0	0	0	0	0	0		0	0	0	0	0	0	0		0	-0.0100005	0	0	0.03	0	0.00333326		0	0	-1.90735e-06	-5.72205e-06	-5.72205e-06	7.15256e-07	-2.10603e-06
17.275	0	0.01	0	0	0	0	0.00166667		0	0	0	0	0	0	0		0	-4.61936e-07	0	0	0.03	0	0.00499992		0	0	-1.90735e-06	-5.72205e-06	-5.72205e-06	7.15256e-07	-2.10603e-06
17.3	0	0	0	0	0	0	0		0	0	0	0	0	0	0		0	-4.61936e-07	0	0	0.03	0	0.00499992		0	0	-1.90735e-06	-5.72205e-06	-5.72205e-06	7.15256e-07	-2.10603e-06
17.325	0	0	0	0	0	0	0		0	0	0	0	0	0	0		0	-4.61936e-07	0	0	0.03	0	0.00499992		0	0	-1.90735e-06	-5.72205e-06	-5.72205e-06	7.15256e-07	-2.10603e-06
17.35	0	0.03	0	0	0	0	0.005		0	0	0	0	0	0	0		0	0.0299995	0	0	0.03	0	0.00999992		0	0	-1.90735e-06	-5.72205e-06	-5.72205e-06	7.15256e-07	-2.10603e-06
17.375	0	-0.03	0	0	0	0	-0.005		0	0	0	0	0	0	0		0	-4.61936e-07	0	0	0.03	0	0.00499992		0	0	-1.90735e-06	-5.72205e-06	-5.72205e-06	7.15256e-07	-2.10603e-06
17.4	0	0	0	0	0	0	0		0	0	0	0	0	0	0		0	-4.61936e-07	0	0	0.03	0	0.00499992		0	0	-1.90735e-06	-5.72205e-06	-5.72205e-06	7.15256e-07	-2.10603e-06
17.425	0	0	0	0	0	0	0		0	0	0	0	0	0	0		0	-4.61936e-07	0	0	0.03	0	0.00499992		0	0	-1.90735e-06	-5.72205e-06	-5.72205e-06	7.15256e-07	-2.10603e-06
17.45	0	0	0	0	0	0	0		0	0	0	0	0	0	0		0	-4.61936e-07	0	0	0.03	0	0.00499992		0	0	-1.90735e-06	-5.72205e-06	-5.72205e-06	7.15256e-07	-2.10603e-06
17.475	0	0	0	0	0	0	0		0	0	0	0	0	0	0		0	-4.61936e-07	0	0	0.03	0	0.00499992		0	0	-1.90735e-06	-5.72205e-06	-5.72205e-06	7.15256e-07	-2.10603e-06
17.5	0	0	0	0	0	0	0		0	0	0	0	0	0	0		0	-4.61936e-07	0	0	0.03	0	0.00499992		0	0	-1.90735e-06	-5.72205e-06	-5.72205e-06	7.15256e-07	-2.10603e-06
17.525	0	0	0	0	0	0	0		0	0	0	0	0	0	0		0	-4.61936e-07	0	0	0.03	0	0.00499992		0	0	-1.90735e-06	-5.72205e-06	-5.72205e-06	7.15256e-07	-2.10603e-06
17.55	0	0	0	0	0	0	0		0	0	0	0	0	0	0		0	-4.61936e-07	0	0	0.03	0	0.00499992		0	0	-1.90735e-06	-5.72205e-06	-5.72205e-06	7.15256e-07	-2.10603e-06
17.575	0	0	0	0	0	0	0		0	0	0	0	0	0	0		0	-4.61936e-07	0	0	0.03	0	0.00499992		0	0	-1.90735e-06	-5.72205e-06	-5.72205e-06	7.15256e-07	-2.10603e-06
17.6	0	0	0	0	0	0	0		0	0	0	0	0	0	0		0	-4.61936e-07	0	0	0.03	0	0.00499992		0	0	-1.90735e-06	-5.72205e-06	-5.72205e-06	7.15256e-07	-2.10603e-06
17.625	0	0	0	0	0	0	0		0	0	0	0	0	0	0		0	-4.61936e-07	0	0	0.03	0	0.00499992		0	0	-1.90735e-06	-5.72205e-06	-5.72205e-06	7.15256e-07	-2.10603e-06
17.65	0	0	0	0	0	0	0		0	0	0	0	0	0	0		0	-4.61936e-07	0	0	0.03	0	0.00499992		0	0	-1.90735e-06	-5.72205e-06	-5.72205e-06	7.15256e-07	-2.10603e-06
17.675	0	0	0	0	0	0	0		0	0	0	0	0	0	0		0	-4.61936e-07	0	0	0.03	0	0.00499992		0	0	-1.90735e-06	-5.72205e-06	-5.72205e-06	7.15256e-07	-2.10603e-06
17.7	0	0	0	0	0	0	0		0	0	0	0	0	0	0		0	-4.61936e-07	0	0	0.03	0	0.00499992		0	0	-1.90735e-06	-5.72205e-06	-5.72205e-06	7.15256e-07	-2.10603e-06
17.725	0	0	0	0	0	0	0		0	0	0	0	0	0	0		0	-4.61936e-07	0	0	0.03	0	0.00499992		0	0	-1.90735e-06	-5.72205e-06	-5.72205e-06	7.15256e-07	-2.10603e-06
17.75	0	0	0	0	0	0	0		0	0	0	0	0	0	0		0	-4.61936e-07	0	0	0.03	0	0.00499992		0	0	-1.90735e-06	-5.72205e-06	-5.72205e-06	7.15256e-07	-2.10603e-06
17.775	0	0.02	0	0	0	0	0.00333333		0	0	0	0	0	0	0		0	0.0199995	0	0	0.03	0	0.00833326		0	0	-1.90735e-06	-5.72205e-06	-5.72205e-06	7.15256e-07	-2.10603e-06
17.8	0	-0.02	0	0	0	0	-0.00333333		0	0	0	0	0	0	0		0	-4.61936e-07	0	0	0.03	0	0.00499992		0	0	-1.90735e-06	-5.72205e-06	-5.72205e-06	7.15256e-07	-2.10603e-06
17.825	0	0	0	0	0	0	0		0	0	0	0	0	0	0		0	-4.61936e-07	0	0	0.03	0	0.00499992		0	0	-1.90735e-06	-5.72205e-06	-5.72205e-06	7.15256e-07	-2.10603e-06
17.85	0	0	0	0	0	0	0		0	0	0	0	0	0	0		0	-4.61936e-07	0	0	0.03	0	0.00499992		0	0	-1.90735e-06	-5.72205e-06	-5.72205e-06	7.15256e-07	-2.10603e-06
17.875	0	0.02	0	0	0	0	0.00333333		0	0	0	0	0	0	0		0	0.0199995	0	0	0.03	0	0.00833326		0	0	-1.90735e-06	-5.72205e-06	-5.72205e-06	7.15256e-07	-2.10603e-06
17.9	0	-0.03	0	0	0	0	-0.005		0	0	0	0	0	0	0		0	-0.0100005	0	0	0.03	0	0.00333326		0	0	-1.90735e-06	-5.72205e-06	-5.72205e-06	7.15256e-07	-2.10603e-06
17.925	0	0.01	0	0	0	0	0.00166667		0	0	0	0	0	0	0		0	-4.61936e-07	0	0	0.03	0	0.00499992		0	0	-1.90735e-06	-5.72205e-06	-5.72205e-06	7.15256e-07	-2.10603e-06
17.95	0	0	0	0	0	0	0		0	0	0	0	0	0	0		0	-4.61936e-07	0	0	0.03	0	0.00499992		0	0	-1.90735e-06	-5.72205e-06	-5.72205e-06	7.15256e-07	-2.10603e-06
17.975	0	0	0	0	0	0	0		0	0	0	0	0	0	0		0	-4.61936e-07	0	0	0.03	0	0.00499992		0	0	-1.90735e-06	-5.72205e-06	-5.72205e-06	7.15256e-07	-2.10603e-06
18	0	-0.02	0	0	0	0	-0.00333333		0	0	0.1	0.15	0.16	0.02	0.0716667		0	-0.0200005	0	0	0.03	0	0.00166659		0	0	0.0999981	0.149994	0.159994	0.0200007	0.0716646
18.025	0	0.25	0	0	0	0.09	0.0566667		0.17	0.37	0.51	0.00999999	0.58	0.26	0.316667		0	0.229999	0	0	0.25	0.09	0.0949999		0.17	0.37	0.609998	0.159994	0.739994	0.280001	0.388331
18.05	0	-0.04	0	0	0.19	0	0.025		0.44	0.39	0.45	0.61	0.52	0.29	0.45		0	0.189999	0	0	0.65	0.09	0.155		0.61	0.76	1.06	0.769994	1.25999	0.570001	0.838331
18.075	0	-0.13	0	0	0	1.16	0.171667		0.21	0.53	0.45	0.19	0.45	0	0.305		0	0.0599995	0	0	1.22	1.25	0.421667		0.82	1.29	1.51	0.959994	1.70999	0.570001	1.14333
18.1	0	0.15	0	0	0	0.24	0.065		0.41	0.4	0.44	0	0.00999999	0	0.21		0	0.21	0	0	1.85	1.49	0.591667		1.23	1.69	1.95	0.959994	1.71999	0.570001	1.35333
18.125	0.03	0.41	0	0	0	0	0.0733333		0	0.28	0.26	0	0.49	1.24	0.378333		0.03	0.62	0	0	2.28	1.49	0.736667		1.23	1.97	2.21	0.959994	2.20999	1.81	1.73166
18.15	0	0.27	0	0	0	0	0.045		0	0.29	0.2	0	0.69	0.22	0.233333		0.03	0.89	0	0	2.28	1.49	0.781667		1.23	2.26	2.41	0.959994	2.89999	2.03	1.965
18.175	-0.01	-0.00999999	0	0	0	0	-0.00333333		0	0	0.52	0	0.39	0	0.151667		0.02	0.88	0	0	2.28	1.49	0.778333		1.23	2.26	2.93	0.959994	3.28999	2.03	2.11666
18.2	0.02	0.38	0	0	0	0	0.0666667		0	0.0699999	0.15	0	0.48	0.44	0.19		0.04	1.26	0	0	2.28	1.49	0.845		1.23	2.33	3.08	0.959994	3.76999	2.47	2.30666
18.225	0.07	0.23	0	0	0	0	0.05		0	0	0.55	0	0.18	0	0.121667		0.11	1.49	0	0	2.28	1.49	0.895		1.23	2.33	3.63	0.959994	3.94999	2.47	2.42833
18.25	0	0.00999999	0	0	0	0	0.00166667		2.99	0	0	0	0.43	0.76	0.696667		0.11	1.5	0	0	2.28	1.49	0.896667		4.22	2.33	3.63	0.959994	4.37999	3.23	3.125
18.275	0.29	0	0	0	0	0	0.0483333		0	0	0.4	0	0	0.37	0.128333		0.4	1.5	0	0	2.28	1.49	0.945		4.22	2.33	4.03	0.959994	4.37999	3.6	3.25333
18.3	0.14	-0.00999999	0	0	0	0	0.0216667		0.8	0	0.23	3.48	0.76	0.33	0.933333		0.54	1.49	0	0	2.28	1.49	0.966667		5.02	2.33	4.26	4.43999	5.13999	3.93	4.18666
18.325	0.06	0	0	0	0	0	0.01		0.0100002	1.61	0.55	0.53	0.48	0	0.53		0.6	1.49	0	0	2.28	1.49	0.976667		5.03	3.94	4.81	4.96999	5.61999	3.93	4.71666
18.35	0.02	0	0	0	0	0	0.00333333		0	0.84	0.3	0.0900002	0.23	0.64	0.35		0.62	1.49	0	0	2.28	1.49	0.98		5.03	4.78	5.11	5.05999	5.84999	4.57	5.06666
18.375	0.07	0.00999999	0	0	0	0	0.0133333		0	0.21	0.14	0	0.53	0.00999975	0.148333		0.69	1.5	0	0	2.28	1.49	0.993333		5.03	4.99	5.25	5.05999	6.37999	4.58	5.215
18.4	0.00999999	-0.00999999	0	0	0	0.00999999	0.00166667		1.03	0.42	0.53	0.0100002	0.00999975	0	0.333333		0.7	1.49	0	0	2.28	1.5	0.995		6.06	5.41	5.78	5.06999	6.38999	4.58	5.54833
18.425	0.13	0.00999999	0	0	0	0	0.0233333		0	0	0.26	-0.0100002	0	0	0.0416666		0.83	1.5	0	0	2.28	1.5	1.01833		6.06	5.41	6.04	5.05999	6.38999	4.58	5.59
18.45	0	-0.00999999	0	0	0	0	-0.00166667		0	0.64	0.15	0.0100002	0	0	0.133333		0.83	1.49	0	0	2.28	1.5	1.01667		6.06	6.05	6.19	5.06999	6.38999	4.58	5.72333
18.475	0	0	0	0	-0.01	0	-0.00166667		0.0100002	0.00999975	0.55	0	0.11	0.02	0.116667		0.83	1.49	0	0	2.28	1.5	1.01667		6.07	6.06	6.74	5.06999	6.49999	4.6	5.84
18.5	0	0	0	0	0	0	0		-0.0100002	0.0999999	0.25	0	0.23	0	0.0949999		0.83	1.49	0	0	2.28	1.5	1.01667		6.06	6.16	6.99	5.06999	6.72999	4.6	5.935
18.525	0	0	0	0	0	0.27	0.045		0.0100002	0.0700002	0	0.00999975	0	0	0.015		0.83	1.49	0	0	2.47	1.77	1.09333		6.07	6.23	6.99	5.07999	6.72999	4.6	5.95
18.55	0	0.17	0	0	0.13	0.43	0.121667		0	0	0	0.18	0	0	0.0300001		0.83	1.66	0	0	2.77	2.2	1.24333		6.07	6.23	6.99	5.25999	6.72999	4.6	5.98
18.575	0	-0.13	0	0	0.14	0.45	0.0766667		0	1.1	0.0100002	0	0	0	0.185		0.83	1.53	0	0	3	2.65	1.335		6.07	7.33	7	5.25999	6.72999	4.6	6.165
18.6	0	0.8	0	0	0	0.43	0.205		0	0	0.0100002	0	1.78	0	0.298333		0.83	2.33	0	0	3.08	3.08	1.55333		6.07	7.33	7.01	5.25999	8.50999	4.6	6.46333
18.625	0	-0.0699999	0.39	0.46	0.1	0.32	0.2		0.0699997	0.64	0	0	0	0	0.118333		0.83	2.26	0.39	0.26	3.18	3.4	1.72		6.14	7.97	7.01	5.25999	8.50999	4.6	6.58166
18.65	0.02	-0.00999999	0.36	0.35	0	0	0.12		0	0.0700002	0	0	1.09	0	0.193333		0.85	2.25	0.75	0.63	3.18	3.4	1.84333		6.14	8.04	7.01	5.25999	9.59999	4.6	6.775
18.675	0	0.00999999	0.32	0.48	0	0	0.135		0	0	0	0	0	0	0		0.85	2.26	1.07	0.97	3.18	3.4	1.955		6.14	8.04	7.01	5.25999	9.59999	4.6	6.775
18.7	0	0	0.35	0	0	0	0.0583333		0	0	0.0699997	0	0	0	0.0116666		0.85	2.26	1.42	0.97	3.18	3.4	2.01333		6.14	8.04	7.08	5.25999	9.59999	4.6	6.78666
18.725	0	0	0	0	0	0	0		0	0	-0.00999975	0	0	0	-0.00166663		0.85	2.26	1.42	0.97	3.18	3.4	2.01333		6.14	8.04	7.07	5.25999	9.59999	4.6	6.785
18.75	0.02	0	0	0.52	0	0	0.09		0	1.68	0.2	2.3	1.36	0	0.923333		0.87	2.26	1.42	1.84	3.18	3.4	2.16167		6.14	9.72	7.27	7.55999	10.96	4.6	7.70833
18.775	0	0	0	0	0	0	0		2.48	0.00999928	0.32	0.3	0	0	0.518333		0.87	2.26	1.42	1.85	3.18	3.4	2.16333		8.62	9.73	7.59	7.85999	10.96	4.6	8.22666
18.8	0	0	1.6	0	0	0	0.266667		0.29	0	0.0599999	0	0	0	0.0583333		0.87	2.26	3.02	1.85	3.18	3.4	2.43		8.91	9.73	7.65	7.85999	10.96	4.6	8.285
18.825	0	-0.00999999	0	0	0	0	-0.00166667		0	0.1	0.48	0	0.0100002	0	0.0983334		0.87	2.25	3.02	1.85	3.18	3.4	2.42833		8.91	9.83	8.13	7.85999	10.97	4.6	8.38333
18.85	0	0	0	0	0	0	0		0	0.0600004	0.33	0.00999975	0	0	0.0666667		0.87	2.25	3.02	1.85	3.18	3.4	2.42833		8.91	9.89	8.46	7.86999	10.97	4.6	8.45
18.875	-0.1	0	0	0	0	0	-0.0166667		0	0	0.29	0.0300002	-0.3	0	0.00333334		0.77	2.25	3.02	1.85	3.18	3.4	2.41167		8.91	9.89	8.75	7.89999	10.67	4.6	8.45333
18.9	0.1	0	0	0	0	0	0.0166667		0	0.0899992	0.29	0	0.3	0	0.113333		0.87	2.25	3.02	1.85	3.18	3.4	2.42833		8.91	9.98	9.04	7.89999	10.97	4.6	8.56666
18.925	-0.00999999	0	0	0	0	0	-0.00166667		0	0.0800009	0.0500002	0	-0.14	0	-0.00166654		0.86	2.25	3.02	1.85	3.17	3.4	2.425		8.91	10.06	9.09	7.89999	10.83	4.6	8.565
18.95	0	-0.00999999	0	0	0	0	-0.00166667		0.0100002	0.24	0	0	0.0100002	0	0.0433334		0.86	2.24	3.02	1.85	3.17	3.4	2.42333		8.92	10.3	9.09	7.89999	10.84	4.6	8.60833
18.975	0	0.00999999	0	0	0	0.00999999	0.00333333		0	0	0.87	0.00999975	0.15	0	0.171667		0.86	2.25	3.02	1.85	3.17	3.41	2.42667		8.92	10.3	9.96	7.90999	10.99	4.6	8.78
19	0	-0.00999999	0	0	0	-0.00999999	-0.00333333		0	0.71	0.2	-0.00999975	0.58	0	0.246667		0.86	2.24	3.02	1.85	3.17	3.4	2.42333		8.92	11.01	10.16	7.89999	11.57	4.6	9.02666
19.025	0	0	0	0	0	0.0799999	0.0133333		0	0.0100002	0	0.00999975	0	0	0.00333333		0.86	2.24	3.02	1.85	3.17	3.48	2.43667		8.92	11.02	10.16	7.90999	11.57	4.6	9.03
19.05	0	0.00999999	0	0	0	0.31	0.0533333		0	0	0	-0.00999975	0	0	-0.00166663		0.86	2.25	3.02	1.85	3.49	3.79	2.54333		8.92	11.02	10.16	7.89999	11.57	4.6	9.02833
19.075	0.15	0.05	0	0	0	0	0.0333333		0	0.00999928	0	0	0	0	0.00166655		1.01	2.3	3.02	1.85	3.49	3.79	2.57667		8.92	11.03	10.16	7.89999	11.57	4.6	9.03
19.1	0.05	-0.0599999	0	0	0	0	-0.00166667		0	0	0	0.00999975	0	0	0.00166663		1.06	2.24	3.02	1.85	4.22	3.79	2.69667		8.92	11.03	10.16	7.90999	11.57	4.6	9.03166
19.125	0	0.02	0.07	0.11	0	0	0.0333333		0	0	0	0	0	0	0		1.06	2.26	3.09	2.09	4.22	3.79	2.75167		8.92	11.03	10.16	7.90999	11.57	4.6	9.03166
19.15	0	0.00999999	0.53	0.53	0	0	0.178333		0	0	0	0	0	0	0		1.06	2.27	3.62	2.09	4.22	3.79	2.84167		8.92	11.03	10.16	7.90999	11.57	4.6	9.03166
19.175	0.12	0	0.25	0.25	0	0	0.103333		0	0	0	0	0	0	0		1.18	2.27	3.87	2.09	4.22	3.79	2.90333		8.92	11.03	10.16	7.90999	11.57	4.6	9.03166
19.2	0.23	0	0.51	0.31	0	0	0.175		0	0	0	0	0	0	0		1.41	2.27	4.38	3.56	4.22	3.79	3.27167		8.92	11.03	10.16	7.90999	11.57	4.6	9.03166
19.225	0.36	0.17	0.11	0.05	0	0	0.115		0	0	0	-0.00999975	0	0	-0.00166663		1.77	2.44	4.49	3.56	4.22	3.79	3.37833		8.92	11.03	10.16	7.89999	11.57	4.6	9.03
19.25	0.27	-0.21	0.07	0.04	0	0	0.0283333		0	0	0	0.00999975	0	0	0.00166663		2.04	2.23	4.56	4.24	4.22	3.79	3.51333		8.92	11.03	10.16	7.90999	11.57	4.6	9.03166
19.275	0.12	0.0999999	0.13	0.1	0	0	0.075		0	0	0	0	0	0	0		2.16	2.33	4.69	4.24	4.22	3.79	3.57167		8.92	11.03	10.16	7.90999	11.57	4.6	9.03166
19.3	0	-0.00999999	0.01	0	0	2.62	0.436667		0	0	0	0	0	0	0		2.16	2.32	4.7	4.24	4.22	6.41	4.00833		8.92	11.03	10.16	7.90999	11.57	4.6	9.03166
19.325	0	0.12	0	0	0	0	0.02		0	0	0	0	0	0	0		2.16	2.44	4.7	4.24	4.22	6.41	4.02833		8.92	11.03	10.16	7.90999	11.57	4.6	9.03166
19.35	0	-0.03	0	0	0	0	-0.005		0	0	0	0	0	0	0		2.16	2.41	4.7	4.24	4.21	6.41	4.02167		8.92	11.03	10.16	7.90999	11.57	4.6	9.03166
19.375	0	-0.1	0	0	0.01	0	-0.015		0	0	0	0	0	0	0		2.16	2.31	4.7	4.25	4.22	6.41	4.00833		8.92	11.03	10.16	7.90999	11.57	4.6	9.03166
19.4	0	0.03	0	0	0	0	0.005		0	0	0	0	0	0	0		2.16	2.34	4.7	4.25	4.22	6.41	4.01333		8.92	11.03	10.16	7.90999	11.57	4.6	9.03166
19.425	0	0.0500002	0	0	0	0	0.00833337		0	0	0	0	0	0	0		2.16	2.39	4.7	4.25	4.22	6.41	4.02167		8.92	11.03	10.16	7.90999	11.57	4.6	9.03166
19.45	0.05	-0.0500002	0	0	0	0.0100002	0.00166667		0	0	0	0	0	0	0		2.21	2.34	4.7	4.25	4.22	6.42	4.02333		8.92	11.03	10.16	7.90999	11.57	4.6	9.03166
19.475	0	0	0	0	0	0	0		0	0	0	0	0	0	0		2.21	2.34	4.7	4.25	4.22	6.42	4.02333		8.92	11.03	10.16	7.90999	11.57	4.6	9.03166
19.5	0	0	0	0	0	0	0		0	0	0	0	0	0	0		2.21	2.34	4.7	4.25	4.21	6.42	4.02167		8.92	11.03	10.16	7.90999	11.57	4.6	9.03166
19.525	0	0.11	0	0	0.22	0	0.055		0	0	0	0	0	0	0		2.21	2.45	4.7	4.25	4.43	6.42	4.07667		8.92	11.03	10.16	7.90999	11.57	4.6	9.03166
19.55	0	0.04	0	0	0	0	0.00666666		0	0	0	0	0	0	0		2.21	2.49	4.7	4.25	4.43	6.42	4.08333		8.92	11.03	10.16	7.90999	11.57	4.6	9.03166
19.575	0	0.00999999	0	0	0	0	0.00166667		0	0	0	0	0	0	0		2.21	2.5	4.7	4.25	5.1	6.42	4.19667		8.92	11.03	10.16	7.90999	11.57	4.6	9.03166
19.6	0	0.19	0	0	0	0	0.0316667		0.0100002	0	0	0	0.0100002	0.0100002	0.00500012		2.21	2.69	4.7	4.25	5.1	6.42	4.22833		8.93	11.03	10.16	7.90999	11.58	4.61	9.03666
19.625	0.05	-0.15	0	0	0	0.00999975	-0.0150001		0	0	0	0	0	0	0		2.26	2.54	4.7	4.3	4.91	6.43	4.19		8.93	11.03	10.16	7.90999	11.58	4.61	9.03666
19.65	0.0899999	0.00999999	0	0	0.19	0	0.0483333		0	0	0	0	0	0	0		2.35	2.55	4.7	4.3	5.1	6.43	4.23833		8.93	11.03	10.16	7.90999	11.58	4.61	9.03666
19.675	0	-0.02	0.98	0.98	0	0	0.323333		0	0	0	0	0	0	0		2.35	2.53	5.68	4.3	5.1	6.43	4.39833		8.93	11.03	10.16	7.90999	11.58	4.61	9.03666
19.7	0	0.00999999	0.06	0.05	0	0	0.02		0	0.0100002	0	0	0	0	0.00166671		2.35	2.54	5.74	4.3	5.1	6.43	4.41		8.93	11.04	10.16	7.90999	11.58	4.61	9.03833
19.725	0	0.04	0	0	0	0	0.00666666		0	0	0	0	0	0	0		2.35	2.58	5.74	4.3	5.1	6.43	4.41667		8.93	11.04	10.16	7.90999	11.58	4.61	9.03833
19.75	0	-0.02	0	0	-0.01	0	-0.005		0	0	0	0	0	0	0		2.35	2.56	5.74	5.84	5.1	6.43	4.67		8.93	11.04	10.16	7.90999	11.58	4.61	9.03833
19.775	0	-0.03	0	0	0	0	-0.005		0	0	0	0	0	0	0		2.35	2.53	5.74	5.84	5.1	6.43	4.665		8.93	11.04	10.16	7.90999	11.58	4.61	9.03833
19.8	0	0.14	0	0	0	0	0.0233333		0	0	0	0	0	0	0		2.35	2.67	5.74	5.85	5.1	6.43	4.69		8.93	11.04	10.16	7.90999	11.58	4.61	9.03833
19.825	0.0500002	-0.13	0	0	0	0.0100002	-0.0116666		0	0	0	0	0	0	0		2.4	2.54	5.74	5.85	5.1	6.44	4.67833		8.93	11.04	10.16	7.90999	11.58	4.61	9.03833
19.85	0.02	0.11	0	0	0	0	0.0216667		0	0	0	0	0	0	0		2.42	2.65	5.74	5.85	5.1	6.44	4.7		8.93	11.04	10.16	7.90999	11.58	4.61	9.03833
19.875	0	-0.0300002	0	0	0	0	-0.00500003		0	0	0	0	0	0	0		2.42	2.62	5.74	5.85	5.1	6.44	4.695		8.93	11.04	10.16	7.90999	11.58	4.61	9.03833
19.9	0	0.0700002	0	0	0	0	0.0116667		0	0	0	0	0	0	0		2.42	2.69	5.74	5.85	5.14	6.44	4.71333		8.93	11.04	10.16	7.90999	11.58	4.61	9.03833
19.925	0	-0.03	0	0	0.13	0	0.0166667		0	0	0	0	0	0	0		2.42	2.66	5.74	5.85	5.4	6.44	4.75167		8.93	11.04	10.16	7.90999	11.58	4.61	9.03833
19.95	0.15	0.26	0	0	0.23	0	0.106667		0	0	0	0	0	0	0		2.57	2.92	5.74	5.85	5.63	6.44	4.85833		8.93	11.04	10.16	7.90999	11.58	4.61	9.03833
19.975	0.26	-0.0800002	0	0	0	0	0.03		0	0	0	0	0	0	0		2.83	2.84	5.74	5.85	5.63	6.44	4.88833		8.93	11.04	10.16	7.90999	11.58	4.61	9.03833
20	0.17	-0.11	0	0	0	0	0.01		0	0	0	0.0100002	0	0	0.00166671		3	2.73	5.74	5.85	5.63	6.44	4.89833		8.93	11.04	10.16	7.91999	11.58	4.61	9.04
20.025	0.21	-0.00999999	0	0	0	0	0.0333333		0	0	0	0	0	0	0		3.21	2.72	5.74	5.85	5.73	6.44	4.94833		8.93	11.04	10.16	7.91999	11.58	4.61	9.04
20.05	0.05	0.04	0	0	0	0	0.015		0	0	0	0	0	0	0		3.26	2.76	5.74	5.85	5.78	6.44	4.97167		8.93	11.04	10.16	7.91999	11.58	4.61	9.04
20.075	0.12	0.02	0	0	0	0	0.0233333		0	0	0	0	0	0	0		3.38	2.78	5.74	5.85	5.78	6.44	4.995		8.93	11.04	10.16	7.91999	11.58	4.61	9.04
20.1	0	-0.00999999	0	0	0	0	-0.00166667		0	0	0	0	0	0	0		3.38	2.77	5.74	5.85	5.78	6.44	4.99333		8.93	11.04	10.16	7.91999	11.58	4.61	9.04
20.125	0	0	0.01	0.01	0	0	0.00333333		0	0	0	0	0	0	0		3.38	2.77	5.75	5.85	5.78	6.44	4.995		8.93	11.04	10.16	7.91999	11.58	4.61	9.04
20.15	0	-0.02	0	0	-0.01	0.00999975	-0.00333337		0	0	0	0	0	0	0		3.38	2.75	5.75	5.85	5.77	6.45	4.99167		8.93	11.04	10.16	7.91999	11.58	4.61	9.04
20.175	0.17	0.14	0	0	0	0	0.0516667		0	0	0	0	0	0	0		3.55	2.89	5.75	5.85	5.77	6.45	5.04333		8.93	11.04	10.16	7.91999	11.58	4.61	9.04
20.2	0.15	-0.1	0	0	0	0	0.00833333		0	0	0	0	0	0	0		3.7	2.79	5.75	5.85	5.77	6.45	5.05167		8.93	11.04	10.16	7.91999	11.58	4.61	9.04
20.225	0	0.0699999	0	0	0	0	0.0116667		0	0	0	0	0	0	0		3.7	2.86	5.75	5.85	5.77	6.45	5.06333		8.93	11.04	10.16	7.91999	11.58	4.61	9.04
20.25	0.00999999	-0.02	0	0	0	0	-0.00166667		0	0	0	0	0	0	0		3.71	2.84	5.75	5.85	5.77	6.45	5.06167		8.93	11.04	10.16	7.91999	11.58	4.61	9.04
20.275	0.11	0.34	0	0	0.11	0	0.0933333		0	0	0	0	0	0	0		3.82	3.18	5.75	5.85	5.82	6.45	5.145		8.93	11.04	10.16	7.91999	11.58	4.61	9.04
20.3	0.12	0	0	0	0.21	0	0.055		0	0	0	0	0	0	0		3.94	3.18	5.75	5.85	6.17	6.45	5.22333		8.93	11.04	10.16	7.91999	11.58	4.61	9.04
20.325	0.04	0.04	0	0	0.11	0	0.0316667		0	0	0	0	0	0	0		3.98	3.22	5.75	5.85	6.17	6.45	5.23667		8.93	11.04	10.16	7.91999	11.58	4.61	9.04
20.35	0.00999999	0.02	0	0	0	0	0.005		0	0	0	0	0	0	0		3.99	3.24	5.75	5.85	6.17	6.45	5.24167		8.93	11.04	10.16	7.91999	11.58	4.61	9.04
20.375	0	-0.05	0	0	0.01	0	-0.00666666		0	0.0100002	0	0	0	0	0.00166671		3.99	3.19	5.75	5.85	6.18	6.45	5.235		8.93	11.05	10.16	7.91999	11.58	4.61	9.04166
20.4	0.14	0.04	0	0	0	0	0.03		0	0	0	0	0	0	0		4.13	3.23	5.75	5.85	6.18	6.45	5.265		8.93	11.05	10.16	7.91999	11.58	4.61	9.04166
20.425	0.0699997	0.03	0	0	0.13	0	0.0383333		0	0	0	0	0	0	0		4.2	3.26	5.75	5.85	6.17	6.45	5.28		8.93	11.05	10.16	7.91999	11.58	4.61	9.04166
20.45	0	-0.00999999	0	0	0.2	0.0100002	0.0333334		0	0	0	0	0	0	0		4.2	3.25	5.75	5.85	6.17	6.46	5.28		8.93	11.05	10.16	7.91999	11.58	4.61	9.04166
20.475	0.15	-0.00999999	0	0	0	0	0.0233334		0	0	0	0	0	0.00999975	0.00166663		4.35	3.24	5.75	5.85	6.17	6.46	5.30333		8.93	11.05	10.16	7.91999	11.58	4.62	9.04333
20.5	0.2	0.02	0	0	0.84	0	0.176667		0	0	0	0	0	-0.00999975	-0.00166663		4.55	3.26	5.75	5.85	6.17	6.46	5.34		8.93	11.05	10.16	7.91999	11.58	4.61	9.04166
20.525	0.15	-0.0599999	0	0	0.11	0	0.0333333		0.00999928	0	0	0	0.0100002	0	0.00333325		4.7	3.2	5.75	5.86	6.17	6.46	5.35667		8.94	11.05	10.16	7.91999	11.59	4.61	9.045
20.55	0.0100002	0.00999999	0	0	0.21	0	0.0383334		0	0	0	0	0	0	0		4.71	3.21	5.75	5.86	6.17	6.46	5.36		8.94	11.05	10.16	7.91999	11.59	4.61	9.045
20.575	0	0.02	0	0	-0.01	0	0.00166666		0	0	0	0	0	0	0		4.71	3.23	5.75	5.86	6.17	6.46	5.36333		8.94	11.05	10.16	7.91999	11.59	4.61	9.045
20.6	0	0	0	0	0.16	0	0.0266667		0	0	0	0	0	0	0		4.71	3.23	5.75	5.86	6.17	6.46	5.36333		8.94	11.05	10.16	7.91999	11.59	4.61	9.045
20.625	0	0.00999999	0	0	0.1	0	0.0183333		0	0	0	0	0	0.00999975	0.00166663		4.71	3.24	5.75	5.86	6.17	6.46	5.365		8.94	11.05	10.16	7.91999	11.59	4.62	9.04666
20.65	0	0.00999999	0	0	0.09	0.0900002	0.0316667		0	0	0	0	0	0	0		4.71	3.25	5.75	5.86	6.17	6.55	5.38167		8.94	11.05	10.16	7.91999	11.59	4.62	9.04666
20.675	0	0.02	0	0	0	0.15	0.0283333		0	0	0	0	0	0	0		4.71	3.27	5.75	5.86	6.68	6.7	5.495		8.94	11.05	10.16	7.91999	11.59	4.62	9.04666
20.7	0	0	0	0	0.1	0.14	0.0400001		0	0	0	0	0	0	0		4.71	3.27	5.75	5.86	6.68	6.84	5.51833		8.94	11.05	10.16	7.91999	11.59	4.62	9.04666
20.725	0	0	0	0	0.19	0.17	0.06		0	0	0	0	0	0	0		4.71	3.27	5.75	5.86	6.68	7.01	5.54667		8.94	11.05	10.16	7.91999	11.59	4.62	9.04666
20.75	0	-0.00999999	0	0	0.11	0.21	0.0516666		0	0	0	0	0	0	0		4.71	3.26	5.75	5.86	6.68	7.22	5.58		8.94	11.05	10.16	7.91999	11.59	4.62	9.04666
20.775	0	0.00999999	0	0	0.13	0	0.0233333		-0.00999928	0	0	0	0	0	-0.00166655		4.71	3.27	5.75	5.86	6.68	7.22	5.58167		8.93	11.05	10.16	7.91999	11.59	4.62	9.045
20.8	0	-0.00999999	0	0	0	0.29	0.0466667		0.00999928	0	0	0	0	0	0.00166655		4.71	3.26	5.75	5.86	6.68	7.51	5.62833		8.94	11.05	10.16	7.91999	11.59	4.62	9.04666
20.825	0	0.00999999	0	-0.26	0	0.12	-0.0216667		0	0	0	0	0	0	0		4.71	3.27	5.75	5.52	6.68	7.63	5.59333		8.94	11.05	10.16	7.91999	11.59	4.62	9.04666
20.85	0	-0.00999999	0	0.33	0	0	0.0533333		0	0	0	0	0	0	0		4.71	3.26	5.75	5.68	6.68	7.63	5.61833		8.94	11.05	10.16	7.91999	11.59	4.62	9.04666
20.875	0	0	0	0.18	0	0	0.03		0	0	0	0	0	0	0		4.71	3.26	5.75	5.86	6.68	7.63	5.64833		8.94	11.05	10.16	7.91999	11.59	4.62	9.04666
20.9	0	0	0	0	0	0	0		0	0	0	0	0	0	0		4.71	3.26	5.75	5.86	6.68	7.63	5.64833		8.94	11.05	10.16	7.91999	11.59	4.62	9.04666
20.925	0	0	0	0	0.01	0.12	0.0216666		0	0	0	0	0	0	0		4.71	3.26	5.75	5.86	6.68	7.75	5.66833		8.94	11.05	10.16	7.91999	11.59	4.62	9.04666
20.95	0	0	0	0	0	0	0		0	0	0	0.00999975	0	0	0.00166663		4.71	3.26	5.75	5.86	6.62	7.75	5.65833		8.94	11.05	10.16	7.92999	11.59	4.62	9.04833
20.975	0	0	0	0	-0.01	0	-0.00166667		0	0	0	0	0	0	0		4.71	3.26	5.75	5.86	6.9	7.75	5.705		8.94	11.05	10.16	7.92999	11.59	4.62	9.04833
21	0	0	0	0	0	0.99	0.165		0	0	0	-0.00999975	0	0	-0.00166663		4.71	3.26	5.75	5.86	7.18	8.74	5.91667		8.94	11.05	10.16	7.91999	11.59	4.62	9.04666
21.025	0	0.00999999	0	0	0	0.150001	0.0266668		0	0	0	0	0	0	0		4.71	3.27	5.75	5.89	7.18	8.89	5.94833		8.94	11.05	10.16	7.91999	11.59	4.62	9.04666
21.05	0	0.04	0	0	0.05	0	0.015		0	0	0	0	0	0	0		4.71	3.31	5.75	5.88	7.18	8.89	5.95333		8.94	11.05	10.16	7.91999	11.59	4.62	9.04666
21.075	0	-0.00999999	0.01	0.01	0	0	0.00166667		0	0	0	0	0	0	0		4.71	3.3	5.76	5.88	7.18	8.89	5.95333		8.94	11.05	10.16	7.91999	11.59	4.62	9.04666
21.1	0	-0.0799999	0.02	0.02	0.01	0	-0.00499999		0	0	0	0	0	0	0		4.71	3.22	5.78	5.88	7.18	8.89	5.94333		8.94	11.05	10.16	7.91999	11.59	4.62	9.04666
21.125	0	0.03	0.04	0.86	0.01	0	0.156667		0	0	0	0	0	0	0		4.71	3.25	5.82	6.7	7.18	8.89	6.09167		8.94	11.05	10.16	7.91999	11.59	4.62	9.04666
21.15	0.0299997	0.04	0.25	0.25	0.21	0.88	0.276667		0	0	0	0.00999975	0	0	0.00166663		4.74	3.29	6.07	6.74	7.18	9.77	6.29833		8.94	11.05	10.16	7.92999	11.59	4.62	9.04833
21.175	0.0800004	0.2	0.24	0.13	0.12	0	0.128333		0	0	0	0	-0.57	0	-0.0949999		4.82	3.49	6.31	7.02	7.52	9.77	6.48833		8.94	11.05	10.16	7.92999	11.02	4.62	8.95333
21.2	0.0599999	-0.2	0.28	0.18	0.15	0	0.0783333		0	0	0	0	0	0	0		4.88	3.29	6.59	7.02	7.78	9.77	6.555		8.94	11.05	10.16	7.92999	11.02	4.62	8.95333
21.225	-0.0100002	0.05	0.17	0.17	0.32	0	0.116667		0	0	0	0	0	0	0		4.87	3.34	6.76	7.9	7.88	9.77	6.75333		8.94	11.05	10.16	7.92999	11.02	4.62	8.95333
21.25	0	-0.12	0.15	0.2	0.12	0	0.0583333		0	0	0	-0.00999975	0	0	-0.00166663		4.87	3.22	6.91	8.13	7.88	9.77	6.79667		8.94	11.05	10.16	7.91999	11.02	4.62	8.95166
21.275	0	0.03	0.24	0.14	0	0	0.0683333		0	0.0100002	0	0	0	0	0.00166671		4.87	3.25	7.15	8.43	7.95	9.77	6.90333		8.94	11.06	10.16	7.91999	11.02	4.62	8.95333
21.3	0	0.03	0.18	0.13	-0.01	0	0.055		0	0	0	0	0	0	0		4.87	3.28	7.33	8.43	7.96	9.77	6.94		8.94	11.06	10.16	7.91999	11.02	4.62	8.95333
21.325	0	-0.05	0.32	0.16	0	0	0.0716667		0	0	0	0	0	0	0		4.87	3.23	7.65	8.43	7.96	9.77	6.985		8.94	11.06	10.16	7.91999	11.02	4.62	8.95333
21.35	0	-0.0899999	0.19	0.15	0	1.2	0.241667		0	0	0	0.00999975	0	0	0.00166663		4.87	3.14	7.84	8.43	7.96	10.97	7.20167		8.94	11.06	10.16	7.92999	11.02	4.62	8.955
21.375	0	0.05	0.03	0	-0.33	0	-0.0416667		0	0	0	-0.00999975	0	0	-0.00166663		4.87	3.19	7.87	8.43	7.96	10.97	7.215		8.94	11.06	10.16	7.91999	11.02	4.62	8.95333
21.4	0	0.00999999	0	0	0	0	0.00166667		0	-0.0100002	0	0	0	0	-0.00166671		4.87	3.2	7.87	8.44	7.96	10.97	7.21833		8.94	11.05	10.16	7.91999	11.02	4.62	8.95166
21.425	0	0.00999999	0	0	0	0	0.00166667		0	0.0100002	0	0	0	0	0.00166671		4.87	3.21	7.87	8.44	7.96	10.97	7.22		8.94	11.06	10.16	7.91999	11.02	4.62	8.95333
21.45	0	0.0899999	0	0	-0.03	0	0.00999999		0	0	0	0.00999975	0	0	0.00166663		4.87	3.3	7.87	8.44	7.96	10.97	7.235		8.94	11.06	10.16	7.92999	11.02	4.62	8.955
21.475	0	-0.14	0	0	0	0	-0.0233333		0	0	0	0	0	0	0		4.87	3.16	7.87	8.44	7.96	10.97	7.21167		8.94	11.06	10.16	7.92999	11.02	4.62	8.955
21.5	0	0.19	0	0	0	0	0.0316666		0	0	0	0	0	0.0100002	0.00166671		4.87	3.35	7.87	8.44	7.96	10.97	7.24333		8.94	11.06	10.16	7.92999	11.02	4.63	8.95666
21.525	0	0.0300002	0	0	0	0	0.00500003		0.0100002	0	0	0	0	0	0.00166671		4.87	3.38	7.87	8.44	7.96	10.97	7.24833		8.95	11.06	10.16	7.92999	11.02	4.63	8.95833
21.55	0.0799999	0.04	0	0	0	0.00999928	0.0216665		0	0	0	0	0	-0.0100002	-0.00166671		4.95	3.42	7.87	8.44	7.96	10.98	7.27		8.95	11.06	10.16	7.92999	11.02	4.62	8.95666
21.575	0.16	0	0	0	0.03	0	0.0316667		0	0	0	0	0	0	0		5.11	3.42	7.87	8.44	7.96	10.98	7.29667		8.95	11.06	10.16	7.92999	11.02	4.62	8.95666
21.6	0.04	-0.00999999	0	0	0.1	0.0400009	0.0283335		0	0	0	0	0	0	0		5.15	3.41	7.87	8.44	7.96	11.02	7.30833		8.95	11.06	10.16	7.92999	11.02	4.62	8.95666
21.625	0	-0.00999999	0.09	0.09	0.12	0.0599995	0.0583332		0	0	0	0	0	0	0		5.15	3.4	7.96	8.44	7.96	11.08	7.33167		8.95	11.06	10.16	7.92999	11.02	4.62	8.95666
21.65	0.0799999	0.02	0.01	0	0.11	0.23	0.0750001		0	0	0	0	0	0	0		5.23	3.42	7.97	8.44	7.96	11.31	7.38833		8.95	11.06	10.16	7.92999	11.02	4.62	8.95666
21.675	0.0500002	-0.00999999	0.06	0.06	0.02	0.139999	0.0533333		0	0	0	0	0	0	0		5.28	3.41	8.03	8.44	7.96	11.45	7.42833		8.95	11.06	10.16	7.92999	11.02	4.62	8.95666
21.7	0	0	0.02	0	0.08	0.0100002	0.0183334		0	0	0	0	0	0	0		5.28	3.41	8.05	8.44	7.96	11.46	7.43333		8.95	11.06	10.16	7.92999	11.02	4.62	8.95666
21.725	0	0	0.12	0.12	0.11	0.16	0.085		0	0	0	-0.00999975	0	0	-0.00166663		5.28	3.41	8.17	8.44	7.95	11.62	7.47833		8.95	11.06	10.16	7.91999	11.02	4.62	8.955
21.75	0	-0.00999999	0.06	0	0.15	0.14	0.0566667		0	0	0	0.00999975	0	0	0.00166663		5.28	3.4	8.23	8.44	7.95	11.76	7.51		8.95	11.06	10.16	7.92999	11.02	4.62	8.95666
21.775	0	0.02	0.05	0.05	0.03	0	0.025		0	0	0	0	0	0	0		5.28	3.42	8.28	8.44	7.95	11.76	7.52167		8.95	11.06	10.16	7.92999	11.02	4.62	8.95666
21.8	0	-0.02	0.13	0.09	0.14	0.29	0.105		0	0	0	0	0	0	0		5.28	3.4	8.41	8.44	7.95	12.05	7.58833		8.95	11.06	10.16	7.92999	11.02	4.62	8.95666
21.825	0	0	0.13	0.09	0.2	0	0.07		0	0	0	0	0	0	0		5.28	3.4	8.54	8.44	7.95	12.05	7.61		8.95	11.06	10.16	7.92999	11.02	4.62	8.95666
21.85	0	0.02	0.11	0.08	0	0	0.035		0	0	0	0	0	0.0100002	0.00166671		5.28	3.42	8.65	8.44	7.95	12.05	7.63167		8.95	11.06	10.16	7.92999	11.02	4.63	8.95833
21.875	0	-0.00999999	0	0	0.11	0.519999	0.103333		0	0	0	0	0	0	0		5.28	3.41	8.65	8.44	7.95	12.57	7.71667		8.95	11.06	10.16	7.92999	11.02	4.63	8.95833
21.9	0	-0.03	0.04	0.04	0	0	0.00833334		0	0	0	0	0	0	0		5.28	3.38	8.69	8.44	7.95	12.57	7.71833		8.95	11.06	10.16	7.92999	11.02	4.63	8.95833
21.925	0.0799999	0.14	0.06	0.06	0	0	0.0566666		0	0	0	0	0	-0.0100002	-0.00166671		5.36	3.52	8.75	8.44	7.96	12.57	7.76667		8.95	11.06	10.16	7.92999	11.02	4.62	8.95666
21.95	0.13	-0.0599999	0.14	0.06	0	0	0.0449999		0	0	0	0	0	0.0100002	0.00166671		5.49	3.46	8.89	8.44	7.96	12.57	7.80167		8.95	11.06	10.16	7.92999	11.02	4.63	8.95833
21.975	0	0.0899999	0.08	0.07	0	0	0.04		0	0	0	0	0	-0.0100002	-0.00166671		5.49	3.55	8.97	8.44	7.96	12.57	7.83		8.95	11.06	10.16	7.92999	11.02	4.62	8.95666
22	0.0100002	-0.0699999	0.19	0.13	0	0	0.0433334		0	0	0	0	0	0	0		5.5	3.48	9.16	8.44	7.96	12.57	7.85167		8.95	11.06	10.16	7.92999	11.02	4.62	8.95666
22.025	0	0.37	0.16	0.1	0.23	0	0.143333		0	0	0	0	0	0	0		5.5	3.85	9.32	8.44	7.96	12.57	7.94		8.95	11.06	10.16	7.92999	11.02	4.62	8.95666
22.05	0	-0.11	0.16	0.1	0.29	0.12	0.0933333		0	0	0	0	0	0	0		5.5	3.74	9.48	8.44	7.96	12.69	7.96833		8.95	11.06	10.16	7.92999	11.02	4.62	8.95666
22.075	0	0.00999999	0.1	0.03	0.36	0.0900002	0.0983334		0	0	0	0	0	0	0		5.5	3.75	9.58	8.44	7.95	12.78	8		8.95	11.06	10.16	7.92999	11.02	4.62	8.95666
22.1	0	0.11	0.33	0.15	0.3	0.16	0.175		0	0	0	0	0	0	0		5.5	3.86	9.91	8.44	7.95	12.94	8.1		8.95	11.06	10.16	7.92999	11.02	4.62	8.95666
22.125	0	-0.31	0.14	0.14	0.21	0.150001	0.0550001		0	0	0	0	-0.0100002	0	-0.00166671		5.5	3.55	10.05	8.44	7.95	13.09	8.09667		8.95	11.06	10.16	7.92999	11.01	4.62	8.955
22.15	0	0.56	0.24	0.24	0	0.0900002	0.188333		0	0	0	0	0	0.0100002	0.00166671		5.5	4.11	10.29	8.44	7.95	13.18	8.245		8.95	11.06	10.16	7.92999	11.01	4.63	8.95666
22.175	0	-0.26	0.17	0.17	0	0.0999994	0.0299999		0	0	0	0	0	0	0		5.5	3.85	10.46	8.44	7.95	13.28	8.24667		8.95	11.06	10.16	7.92999	11.01	4.63	8.95666
22.2	0	0.1	0.22	0.12	0	0.0600004	0.0833334		0	0	0	0	0	0	0		5.5	3.95	10.68	8.44	7.95	13.34	8.31		8.95	11.06	10.16	7.92999	11.01	4.63	8.95666
22.225	0	0.00999999	0.04	0	0	0.229999	0.0466666		0	0	0	0	0	0	0		5.5	3.96	10.72	8.44	7.95	13.57	8.35667		8.95	11.06	10.16	7.92999	11.01	4.63	8.95666
22.25	0	-0.17	0	0	0	0.13	-0.00666667		0	0	0	0	0	0	0		5.5	3.79	10.72	8.44	7.95	13.7	8.35		8.95	11.06	10.16	7.92999	11.01	4.63	8.95666
22.275	0	0.52	0	0	0	0	0.0866667		0	0	0	0	0	0	0		5.5	4.31	10.72	8.44	7.95	13.7	8.43667		8.95	11.06	10.16	7.92999	11.01	4.63	8.95666
22.3	0.0100002	-0.12	0	0	0	0	-0.0183333		0	0	0	0	0	0	0		5.51	4.19	10.72	8.44	7.95	13.7	8.41833		8.95	11.06	10.16	7.92999	11.01	4.63	8.95666
22.325	0	-0.36	0	0	0	0.18	-0.03		0	0	0	0	0	0	0		5.51	3.83	10.72	8.44	7.95	13.88	8.38833		8.95	11.06	10.16	7.92999	11.01	4.63	8.95666
22.35	0	0.25	0	0	0	0.14	0.065		0	0	0	0	0	0	0		5.51	4.08	10.72	8.44	7.95	14.02	8.45333		8.95	11.06	10.16	7.92999	11.01	4.63	8.95666
22.375	0	0.11	0	0	0	0	0.0183334		0	0	0	0	0	0	0		5.51	4.19	10.72	8.44	7.95	14.02	8.47167		8.95	11.06	10.16	7.92999	11.01	4.63	8.95666
22.4	0	-0.17	0	0.11	0	0	-0.01		0	0.00999928	0	0	0	0	0.00166655		5.51	4.02	10.72	8.64	7.95	14.02	8.47667		8.95	11.07	10.16	7.92999	11.01	4.63	8.95833
22.425	0	0.04	0	0	0	0	0.00666666		0	0	0	0	0	0	0		5.51	4.06	10.72	9.06	7.95	14.02	8.55333		8.95	11.07	10.16	7.92999	11.01	4.63	8.95833
22.45	0	0.02	0	0.07	0	0	0.015		0	0	0	0	0	0	0		5.51	4.08	10.72	9.13	7.95	14.02	8.56833		8.95	11.07	10.16	7.92999	11.01	4.63	8.95833
22.475	0	-0.00999975	0	0	0	0	-0.00166663		0	-0.00999928	0	0	0	0	-0.00166655		5.51	4.07	10.72	9.13	7.95	14.02	8.56667		8.95	11.06	10.16	7.92999	11.01	4.63	8.95666
22.5	0	0	0	0	0	0	0		0	0	0	0	0	0	0		5.51	4.07	10.72	9.95	7.95	14.02	8.70333		8.95	11.06	10.16	7.92999	11.01	4.63	8.95666
22.525	0	-0.02	0	0	0	0.00999928	-0.00166678		0	0.00999928	0	0	0	0	0.00166655		5.51	4.05	10.72	9.95	7.95	14.03	8.70167		8.95	11.07	10.16	7.92999	11.01	4.63	8.95833
22.55	0	-0.0100002	0	0	0	0	-0.00166671		0	0	0	0	0	0	0		5.51	4.04	10.72	9.95	7.95	14.03	8.7		8.95	11.07	10.16	7.92999	11.01	4.63	8.95833
22.575	0.02	-0.00999975	0	0	0	0	0.0016667		0	0	0	0	0	0	0		5.53	4.03	10.72	9.95	7.95	14.03	8.70167		8.95	11.07	10.16	7.92999	11.01	4.63	8.95833
22.6	0.0299997	0.26	0	0	0.14	0	0.0716666		0	0	0	0	0	0	0		5.56	4.29	10.72	9.95	7.95	14.03	8.75		8.95	11.07	10.16	7.92999	11.01	4.63	8.95833
22.625	0	-0.02	0	0	0.28	0	0.0433333		0	0	0	0	0	0	0		5.56	4.27	10.72	9.95	7.95	14.03	8.74667		8.95	11.07	10.16	7.92999	11.01	4.63	8.95833
22.65	0	0	0.01	0	1.26	0	0.211667		0	0	0	0	0	0	0		5.56	4.27	10.73	9.98	7.95	14.03	8.75333		8.95	11.07	10.16	7.92999	11.01	4.63	8.95833
22.675	0	0.0100002	0	0	0.17	0	0.03		0	0	0	0	0	0	0		5.56	4.28	10.73	9.98	7.95	14.03	8.755		8.95	11.07	10.16	7.92999	11.01	4.63	8.95833
22.7	0	-0.0500002	0	0	0.26	0	0.035		0	0	0	0	0	0	0		5.56	4.23	10.73	9.98	8.08	14.03	8.76833		8.95	11.07	10.16	7.92999	11.01	4.63	8.95833
22.725	-0.66	0	0	0	0.34	0	-0.0533333		0	0	0	0	0	0	0		4.9	4.23	10.73	9.98	8.42	14.03	8.715		8.95	11.07	10.16	7.92999	11.01	4.63	8.95833
22.75	0.66	-0.0100002	0	0	0.28	0	0.155		0.0100002	0	0	0	0	0	0.00166671		5.56	4.22	10.73	9.98	8.49	14.03	8.835		8.96	11.07	10.16	7.92999	11.01	4.63	8.96
22.775	0.0300002	0.0100002	0	0	0.04	0.0100002	0.0150001		0	0	0	0	0	0	0		5.59	4.23	10.73	9.98	8.52	14.04	8.84833		8.96	11.07	10.16	7.92999	11.01	4.63	8.96
22.8	0.04	-0.02	0	0	0	0	0.00333333		0	0	-0.0100002	0	0	0	-0.00166671		5.63	4.21	10.73	9.98	8.52	14.04	8.85167		8.96	11.07	10.15	7.92999	11.01	4.63	8.95833
22.825	0.12	0.0299997	0	0	0	0	0.0249999		0	0	0	0	0	0	0		5.75	4.24	10.73	9.98	8.52	14.04	8.87667		8.96	11.07	10.15	7.92999	11.01	4.63	8.95833
22.85	0.11	0.0100002	0	0	0	0	0.0200001		0	0	0.0100002	0	0	0	0.00166671		5.86	4.25	10.73	9.98	8.52	14.04	8.89667		8.96	11.07	10.16	7.92999	11.01	4.63	8.96
22.875	0.0499997	-0.0100002	0.02	0.02	0	0	0.0133332		0	0	0	0	0	0	0		5.91	4.24	10.75	9.98	8.52	14.04	8.90667		8.96	11.07	10.16	7.92999	11.01	4.63	8.96
22.9	0.0100002	0.0400004	0.16	0.09	0	0	0.0500001		0	0	0	0	0	0	0		5.92	4.28	10.91	9.98	8.52	14.04	8.94167		8.96	11.07	10.16	7.92999	11.01	4.63	8.96
22.925	0.02	-0.02	0.14	0.11	0	0	0.0416667		0	0	0	0.0100002	0	0	0.00166671		5.94	4.26	11.05	9.98	8.52	14.04	8.965		8.96	11.07	10.16	7.93999	11.01	4.63	8.96166
22.95	0.00999975	-0.0100002	0.14	0.07	0	0	0.0349999		0	0	-0.0100002	-0.0100002	0	0	-0.00333341		5.95	4.25	11.19	9.98	8.56	14.04	8.995		8.96	11.07	10.15	7.92999	11.01	4.63	8.95833
22.975	0	-0.0300002	0.18	0.13	0.02	0	0.05		0	0	0.0100002	0	0	0	0.00166671		5.95	4.22	11.37	9.98	8.69	14.04	9.04167		8.96	11.07	10.16	7.92999	11.01	4.63	8.96
23	0	0.0300002	0.13	0.1	0	0	0.0433334		0	0	0	0	0	0	0		5.95	4.25	11.5	9.98	8.97	14.04	9.115		8.96	11.07	10.16	7.92999	11.01	4.63	8.96
23.025	0.0300002	-0.02	0.13	0.11	0	0	0.0416667		0	0	0	0	-0.0100002	0	-0.00166671		5.98	4.23	11.63	9.98	8.97	14.04	9.13833		8.96	11.07	10.16	7.92999	11	4.63	8.95833
23.05	0.0700002	0.00999975	0.11	0	0	0	0.0316667		0	0	0	0	0	0	0		6.05	4.24	11.74	9.98	8.97	14.04	9.17		8.96	11.07	10.16	7.92999	11	4.63	8.95833
23.075	0.13	0.0100002	0.18	0.1	0	0.2	0.103333		0	0	0	0	0	0.00999975	0.00166663		6.18	4.25	11.92	9.98	8.97	14.24	9.25667		8.96	11.07	10.16	7.92999	11	4.64	8.96
23.1	0.0100002	-0.0300002	0.21	0.15	0	0.0300007	0.0616668		0	0	0	0	0	0	0		6.19	4.22	12.13	9.98	8.97	14.27	9.29333		8.96	11.07	10.16	7.92999	11	4.64	8.96
23.125	0	0.0100002	0.3	0.3	0	0.0499992	0.11		0	0	0	0	0	0	0		6.19	4.23	12.43	9.98	8.97	14.32	9.35333		8.96	11.07	10.16	7.92999	11	4.64	8.96
23.15	0	0.02	0.16	0.1	0.01	0	0.0483333		0	0	0	0.0100002	0.0100002	-0.00999975	0.00166678		6.19	4.25	12.59	9.98	8.97	14.32	9.38333		8.96	11.07	10.16	7.93999	11.01	4.63	8.96166
23.175	0	-0.0100002	0.15	0.1	0	0	0.04		0	0	0	-0.0100002	-0.0100002	0	-0.00333341		6.19	4.24	12.74	9.98	8.97	14.32	9.40667		8.96	11.07	10.16	7.92999	11	4.63	8.95833
23.2	0	0	0.17	0.01	0	0	0.03		0	0	0	0	0	0	0		6.19	4.24	12.91	9.98	8.97	14.32	9.435		8.96	11.07	10.16	7.92999	11	4.63	8.95833
23.225	0.00999975	-0.00999975	0.1	0.1	0	0	0.0333333		0	0	0	0	0	0	0		6.2	4.23	13.01	9.98	8.97	14.32	9.45167		8.96	11.07	10.16	7.92999	11	4.63	8.95833
23.25	0.2	0	0.19	0.19	0	0	0.0966667		0	0	0	0	0	0	0		6.4	4.23	13.2	9.98	8.97	14.32	9.51667		8.96	11.07	10.16	7.92999	11	4.63	8.95833
23.275	0.14	-0.0300002	0	0	0	0.860001	0.161667		0	0	0	0	0	0	0		6.54	4.2	13.2	9.98	8.97	15.18	9.67833		8.96	11.07	10.16	7.92999	11	4.63	8.95833
23.3	0.18	0	0	0	0	0	0.03		0	0	0	0.0100002	0	0	0.00166671		6.72	4.2	13.2	10.2	8.97	15.18	9.745		8.96	11.07	10.16	7.93999	11	4.63	8.96
23.325	0.18	0.04	0	0.01	0	0.219999	0.0749999		0	0	0	-0.0100002	0	0	-0.00166671		6.9	4.24	13.2	10.46	8.97	15.4	9.86167		8.96	11.07	10.16	7.92999	11	4.63	8.95833
23.35	0.23	-0.04	0.01	0.08	-0.01	0.0900002	0.06		0	0	0	0.0100002	0	0	0.00166671		7.13	4.2	13.21	10.53	8.96	15.49	9.92		8.96	11.07	10.16	7.93999	11	4.63	8.96
23.375	0.34	0.0100002	0	0	0	0	0.0583333		0	0	0	0	0	0.00999975	0.00166663		7.47	4.21	13.21	10.53	8.96	15.49	9.97833		8.96	11.07	10.16	7.93999	11	4.64	8.96166
23.4	0.13	0.0799999	0	0	0	0	0.035		0	0	0	0	0	0	0		7.6	4.29	13.21	11.42	8.96	15.49	10.1617		8.96	11.07	10.16	7.93999	11	4.64	8.96166
23.425	0.02	-0.16	0	0	0	0	-0.0233333		0	0	0	-0.0100002	0	0	-0.00166671		7.62	4.13	13.21	11.42	8.96	15.49	10.1383		8.96	11.07	10.16	7.92999	11	4.64	8.96
23.45	0	0	0	0	0	0	0		0	0	0	0	0	0	0		7.62	4.13	13.21	11.42	8.96	15.49	10.1383		8.96	11.07	10.16	7.92999	11	4.64	8.96
23.475	0	0.29	0	0	0	0	0.0483333		0	0	0	0	0	0	0		7.62	4.42	13.21	11.42	8.96	15.49	10.1867		8.96	11.07	10.16	7.92999	11	4.64	8.96
23.5	0.34	-0.0900002	0	0	0	0	0.0416667		0	0	0.0500002	0.18	0.04	0.0500002	0.0533334		7.96	4.33	13.21	11.42	8.96	15.49	10.2283		8.96	11.07	10.21	8.10999	11.04	4.69	9.01333
23.525	0.26	-0.21	0	0	0	0.0300007	0.0133335		0.31	0.19	0.34	-0.11	0.24	0.38	0.225		8.22	4.12	13.21	11.42	8.96	15.52	10.2417		9.27	11.26	10.55	7.99999	11.28	5.07	9.23833
23.55	0.29	0.12	0	0	0	0.0799999	0.0816666		0.429999	0	0.42	0	0.27	0.0799999	0.2		8.51	4.24	13.21	11.42	8.96	15.6	10.3233		9.7	11.26	10.97	7.99999	11.55	5.15	9.43833
23.575	0.179999	0.0700002	0	0	0	0	0.0416666		0	0	0.37	0	0.29	0.75	0.235		8.69	4.31	13.21	11.42	8.96	15.6	10.365		9.7	11.26	11.34	7.99999	11.84	5.9	9.67333
23.6	0.0200005	-0.0599999	0	0	0	0	-0.00666658		0	0	0.2	0	0.13	0.04	0.0616666		8.71	4.25	13.21	11.42	8.98	15.6	10.3617		9.7	11.26	11.54	7.99999	11.97	5.94	9.735
23.625	0.19	-0.15	0.01	0.01	0.05	0.139999	0.0416665		0	0	0.5	0	0.49	0	0.165		8.9	4.1	13.22	11.58	9.03	15.74	10.4283		9.7	11.26	12.04	7.99999	12.46	5.94	9.9
23.65	0.13	0.0900002	0.04	0.04	0.3	0.14	0.123333		0	0	0.23	0	0.45	0	0.113333		9.03	4.19	13.26	11.58	9.34	15.88	10.5467		9.7	11.26	12.27	7.99999	12.91	5.94	10.0133
23.675	0	0.38	0.15	0.08	0	0.0199995	0.105		0	1.98	0.339999	3.03	0.34	0	0.948333		9.03	4.57	13.41	11.58	9.34	15.9	10.6383		9.7	13.24	12.61	11.03	13.25	5.94	10.9617
23.7	0	-0.25	0.02	0	0	0	-0.0383333		0	0	0.530001	0.22	0	0	0.125		9.03	4.32	13.43	12.26	9.37	15.9	10.7183		9.7	13.24	13.14	11.25	13.25	5.94	11.0867
23.725	0.0100002	0.0299997	0.16	0	0.06	0.309999	0.0949999		0	0.0799999	0.299999	0	0.54	2.35	0.545		9.04	4.35	13.59	12.26	9.43	16.21	10.8133		9.7	13.32	13.44	11.25	13.79	8.29	11.6317
23.75	0	0.0700002	0.27	0.06	0.23	0.160002	0.131667		0	0.150001	0	0.52	0.0699997	0	0.123333		9.04	4.42	13.86	12.26	9.66	16.37	10.935		9.7	13.47	13.44	11.77	13.86	8.29	11.755
23.775	0	0.04	0.21	0.21	0	0.129999	0.0983332		0	0.41	0.650001	0	0.67	0	0.288333		9.04	4.46	14.07	12.26	10	16.5	11.055		9.7	13.88	14.09	11.77	14.53	8.29	12.0433
23.8	0	0.16	0.35	1.43	0	0.0799999	0.336667		4.21	0	0.27	0	0.0100002	0	0.748333		9.04	4.62	14.42	13.6	10	16.58	11.3767		13.91	13.88	14.36	11.77	14.54	8.29	12.7917
23.825	0	-0.2	0.16	0	0	0.15	0.0183333		0	0.55	0	-0.34	0	0	0.035		9.04	4.42	14.58	13.6	10	16.73	11.395		13.91	14.43	14.36	11.43	14.54	8.29	12.8267
23.85	0	0.0999999	0	0	0	0.15	0.0416666		0	0.38	0.59	0	0	0	0.161667		9.04	4.52	14.58	13.6	10	16.88	11.4367		13.91	14.81	14.95	11.43	14.54	8.29	12.9883
23.875	0	0.0599999	0.84	0	0	0.0200005	0.153333		0	0.259999	0	0	0	0	0.0433332		9.04	4.58	15.42	13.6	10	16.9	11.59		13.91	15.07	14.95	11.43	14.54	8.29	13.0317
23.9	0	0.0500002	0.62	0.62	0	0	0.215		0	0	0.81	1.38	0.0500002	0	0.373333		9.04	4.63	16.04	13.6	10	16.9	11.7017		13.91	15.07	15.76	12.81	14.59	8.29	13.405
23.925	0	0.0799999	0	0	0	0	0.0133333		0	0	0.0299997	0	0.11	0	0.0233332		9.04	4.71	16.04	13.6	10	16.9	11.715		13.91	15.07	15.79	12.81	14.7	8.29	13.4283
23.95	0	0	0.23	0	0	0	0.0383333		0	0	0.55	0	0.0100002	0	0.0933334		9.04	4.71	16.27	13.6	10	16.9	11.7533		13.91	15.07	16.34	12.81	14.71	8.29	13.5217
23.975	0	0.0299997	0	0	0	-0.0100002	0.00333325		0	0	0.0599995	0	0	0.0100002	0.0116666		9.04	4.74	16.27	13.6	10	16.89	11.7567		13.91	15.07	16.4	12.81	14.71	8.3	13.5333
24	0	0.0500002	1.04	1.04	0	0	0.355		0	0	0.0100002	0	0	0	0.00166671		9.04	4.79	17.31	13.6	10	16.89	11.9383		13.91	15.07	16.41	12.81	14.71	8.3	13.535
24.025	0	0.0799999	0.25	0.25	0	0.0100002	0.0983334		0	1.46	0	0	0	0	0.243334		9.04	4.87	17.56	13.6	10	16.9	11.995		13.91	16.53	16.41	12.81	14.71	8.3	13.7783
24.05	0	0	0	0	0	0	0		0	0.0199986	0	0	0	0	0.00333309		9.04	4.87	17.56	13.6	10	16.9	11.995		13.91	16.55	16.41	12.81	14.71	8.3	13.7817
24.075	0	0.0300002	0	0	0	0	0.00500003		0	0.230001	0	0	0	0	0.0383336		9.04	4.9	17.56	13.6	10	16.9	12		13.91	16.78	16.41	12.81	14.71	8.3	13.82
24.1	0	0.16	0	0	0	0	0.0266666		0	0.109999	0	0	0	0	0.0183331		9.04	5.06	17.56	13.6	10	16.9	12.0267		13.91	16.89	16.41	12.81	14.71	8.3	13.8383
24.125	0	0.16	0	0	0	0	0.0266666		0	0.18	0	0	0	0	0.0300001		9.04	5.22	17.56	13.6	10	16.9	12.0533		13.91	17.07	16.41	12.81	14.71	8.3	13.8683
24.15	0	-0.04	0	0	0	0	-0.00666666		0	0.52	0	0	0	0	0.0866668		9.04	5.18	17.56	13.6	10	16.9	12.0467		13.91	17.59	16.41	12.81	14.71	8.3	13.955
24.175	0	0.02	0	0	0	0	0.00333333		0.0100002	0.15	0.0100002	0	0	0	0.0283333		9.04	5.2	17.56	13.61	10	16.9	12.0517		13.92	17.74	16.42	12.81	14.71	8.3	13.9833
24.2	0	0	0.01	0	0	0	0.00166667		0	0.309999	0	0.00999928	0	0	0.0533331		9.04	5.2	17.57	13.61	10	16.9	12.0533		13.92	18.05	16.42	12.82	14.71	8.3	14.0367
24.225	0	0.0100002	0	0	0	0	0.00166671		0	0.200001	0	0	0	0	0.0333335		9.04	5.21	17.57	13.61	10	16.9	12.055		13.92	18.25	16.42	12.82	14.71	8.3	14.07
24.25	0	-0.0100002	0	0	0	0	-0.00166671		0	0.27	-0.0100002	0	0	0	0.0433334		9.04	5.2	17.57	13.61	10	16.9	12.0533		13.92	18.52	16.41	12.82	14.71	8.3	14.1133
24.275	0	0.04	0	0	0	0	0.00666666		0	0.25	0.0100002	0	0	0	0.0433334		9.04	5.24	17.57	13.61	10	16.9	12.06		13.92	18.77	16.42	12.82	14.71	8.3	14.1567
24.3	0	0	0	0	0	0	0		0	0.0299988	0	-0.00999928	0	0	0.00333325		9.04	5.24	17.57	13.61	10	16.9	12.06		13.92	18.8	16.42	12.81	14.71	8.3	14.16
24.325	0	0	0	0	0	0	0		0	0.0100002	-0.0100002	0.00999928	0	0	0.00166655		9.04	5.24	17.57	13.61	10	16.9	12.06		13.92	18.81	16.41	12.82	14.71	8.3	14.1617
24.35	0	0.0200005	0	0	0	0	0.00333341		0	0.110001	0.0100002	0	0	0	0.0200001		9.04	5.26	17.57	13.61	10	16.9	12.0633		13.92	18.92	16.42	12.82	14.71	8.3	14.1817
24.375	0	0	0	0	0	0	0		0	0.0900002	0	0	0	0	0.015		9.04	5.26	17.57	13.61	10	16.9	12.0633		13.92	19.01	16.42	12.82	14.71	8.3	14.1967
24.4	0	0	0.01	0	0	0	0.00166667		0	0.0100002	0	0	0	0	0.00166671		9.04	5.26	17.58	13.61	10.36	16.9	12.125		13.92	19.02	16.42	12.82	14.71	8.3	14.1983
24.425	0	0.02	0	0	0	0	0.00333333		0	0	0.0100002	0	0	0	0.00166671		9.04	5.28	17.58	13.61	10.41	16.9	12.1367		13.92	19.02	16.43	12.82	14.71	8.3	14.2
24.45	0	0	0	0	0	0.0100002	0.00166671		0	0.039999	-0.0100002	0	0.0100002	0	0.0066665		9.04	5.28	17.58	13.61	10.41	16.91	12.1383		13.92	19.06	16.42	12.82	14.72	8.3	14.2067
24.475	0	0.0499997	0	0	0	0	0.00833329		0	0	0.0100002	0	0	0	0.00166671		9.04	5.33	17.58	13.61	10.41	16.91	12.1467		13.92	19.06	16.43	12.82	14.72	8.3	14.2083
24.5	0	0.0300002	0	0	0	0	0.00500003		0	0	-0.0100002	0	0	0	-0.00166671		9.04	5.36	17.58	13.61	10.41	16.91	12.1517		13.92	19.06	16.42	12.82	14.72	8.3	14.2067
24.525	0	0.2	0	0	0	0	0.0333333		0	0	0.0100002	0	0	0	0.00166671		9.04	5.56	17.58	13.61	10.82	16.91	12.2533		13.92	19.06	16.43	12.82	14.72	8.3	14.2083
24.55	0	0.14	0	0	0	0	0.0233333		0	0	-0.0100002	0	0	0	-0.00166671		9.04	5.7	17.58	13.61	10.82	16.91	12.2767		13.92	19.06	16.42	12.82	14.72	8.3	14.2067
24.575	0	0.0300002	0	0	0	0	0.00500003		0	0	0.0100002	0	0	0	0.00166671		9.04	5.73	17.58	13.61	10.83	16.91	12.2833		13.92	19.06	16.43	12.82	14.72	8.3	14.2083
24.6	0	0	0	0	-0.01	0	-0.00166667		0	0	0	0	0	0	0		9.04	5.73	17.58	13.61	10.82	16.91	12.2817		13.92	19.06	16.43	12.82	14.72	8.3	14.2083
24.625	0	0	0	0	0	0	0		0	0	0	0	0	0	0		9.04	5.73	17.58	13.61	10.82	16.91	12.2817		13.92	19.06	16.43	12.82	14.72	8.3	14.2083
24.65	0.0100002	0	0	0.01	0	0	0.00333337		0	0	0	0	0	0	0		9.05	5.73	17.58	13.62	10.82	16.91	12.285		13.92	19.06	16.43	12.82	14.72	8.3	14.2083
24.675	0	0	0	0	0	0	0		0	0	0	0	0	0	0		9.05	5.73	17.58	13.62	10.82	16.91	12.285		13.92	19.06	16.43	12.82	14.72	8.3	14.2083
24.7	0	0.0900002	0.01	0.01	0	0	0.0183334		0	0	-0.0100002	0	0	0	-0.00166671		9.05	5.82	17.59	13.62	10.82	16.91	12.3017		13.92	19.06	16.42	12.82	14.72	8.3	14.2067
24.725	0	0	0	0	0	0	0		0	0.0100002	0.0100002	0	0	0	0.00333341		9.05	5.82	17.59	13.62	10.82	16.91	12.3017		13.92	19.07	16.43	12.82	14.72	8.3	14.21
24.75	0	0	0	0	0	0.0100002	0.00166671		0	0	0	0	0	0	0		9.05	5.82	17.59	13.62	10.82	16.92	12.3033		13.92	19.07	16.43	12.82	14.72	8.3	14.21
24.775	0	0.0299997	0	0	0	0	0.00499995		0	0	-0.0100002	0	0	0	-0.00166671		9.05	5.85	17.59	13.62	10.82	16.92	12.3083		13.92	19.07	16.42	12.82	14.72	8.3	14.2083
24.8	0	0.0100002	0	0	0	0	0.00166671		0	0	0	0	0	0	0		9.05	5.86	17.59	13.62	10.82	16.92	12.31		13.92	19.07	16.42	12.82	14.72	8.3	14.2083
24.825	0	0	0	0	0	0	0		0	0	0.0100002	0	0	0	0.00166671		9.05	5.86	17.59	13.62	10.82	16.92	12.31		13.92	19.07	16.43	12.82	14.72	8.3	14.21
24.85	0	0	0	0	0	0	0		0	0	0	0	0	0	0		9.05	5.86	17.59	13.62	10.82	16.92	12.31		13.92	19.07	16.43	12.82	14.72	8.3	14.21
24.875	0	0	0	0	0	0.33	0.055		0	0	0	0	0	0	0		9.05	5.86	17.59	13.62	10.82	17.25	12.365		13.92	19.07	16.43	12.82	14.72	8.3	14.21
24.9	0	0	0	0	0	0.1	0.0166667		0	0	-0.0100002	0	0	0.0100002	0		9.05	5.86	17.59	13.62	10.82	17.35	12.3817		13.92	19.07	16.42	12.82	14.72	8.31	14.21
24.925	0	0	0	0	0	0.0299988	0.0049998		0	0	0.0100002	0	0	0	0.00166671		9.05	5.86	17.59	13.62	10.82	17.38	12.3867		13.92	19.07	16.43	12.82	14.72	8.31	14.2117
24.95	0	0	0	0	0	0.0400009	0.00666682		0	0	0	0	0	0	0		9.05	5.86	17.59	13.62	10.85	17.42	12.3983		13.92	19.07	16.43	12.82	14.72	8.31	14.2117
24.975	0	0	0	0	0	0.19	0.0316668		0	0	-0.0100002	0	0	0	-0.00166671		9.05	5.86	17.59	13.62	10.85	17.61	12.43		13.92	19.07	16.42	12.82	14.72	8.31	14.21
25	0	0	0	0	0	0.0100002	0.00166671		0	0	0.0100002	0	0	0	0.00166671		9.05	5.86	17.59	13.62	10.88	17.62	12.4367		13.92	19.07	16.43	12.82	14.72	8.31	14.2117
25.025	0	0	0	0	0	0.0299988	0.0049998		0	0	0	0	0	0	0		9.05	5.86	17.59	13.62	11.25	17.65	12.5033		13.92	19.07	16.43	12.82	14.72	8.31	14.2117
25.05	0	0	0	0	0	0.200001	0.0333335		0	0	0	0	0	0	0		9.05	5.86	17.59	13.62	11.25	17.85	12.5367		13.92	19.07	16.43	12.82	14.72	8.31	14.2117
25.075	0	0	0	0	0	0.129999	0.0216665		0	0	0	0	0	0	0		9.05	5.86	17.59	13.62	11.25	17.98	12.5583		13.92	19.07	16.43	12.82	14.72	8.31	14.2117
25.1	0	0	0	0	0	0.0799999	0.0133333		0	0	0	0	0	0	0		9.05	5.86	17.59	13.62	11.25	18.06	12.5717		13.92	19.07	16.43	12.82	14.72	8.31	14.2117
25.125	0	0	0	0	0	0	0		0	0	0	0	0	0	0		9.05	5.86	17.59	13.62	11.25	18.06	12.5717		13.92	19.07	16.43	12.82	14.72	8.31	14.2117
25.15	0	0	0.01	0.01	0	0.130001	0.0250002		0	0	0	0	0	0	0		9.05	5.86	17.6	13.62	11.25	18.19	12.595		13.92	19.07	16.43	12.82	14.72	8.31	14.2117
25.175	0	0	0	0	0	0.16	0.0266666		0	0	0	0	0	0	0		9.05	5.86	17.6	13.62	11.38	18.35	12.6433		13.92	19.07	16.43	12.82	14.72	8.31	14.2117
25.2	0	0	0	0	0	0.139999	0.0233332		0	0	0	0	0	0	0		9.05	5.86	17.6	13.62	11.74	18.49	12.7267		13.92	19.07	16.43	12.82	14.72	8.31	14.2117
25.225	0	0	0	0	0.03	0.15	0.0299999		0	0	-0.0100002	0	0	0	-0.00166671		9.05	5.86	17.6	13.62	11.77	18.64	12.7567		13.92	19.07	16.42	12.82	14.72	8.31	14.21
25.25	0	0	0	0	0.27	0.150002	0.0700002		0	0	0	0	0	0	0		9.05	5.86	17.6	13.62	12.04	18.79	12.8267		13.92	19.07	16.42	12.82	14.72	8.31	14.21
25.275	0	0	0	0	0	0.119999	0.0199998		0	0	0.0100002	0	0.00999928	0	0.00333325		9.05	5.86	17.6	13.62	12.04	18.91	12.8467		13.92	19.07	16.43	12.82	14.73	8.31	14.2133
25.3	0	0	0	0	0	0	0		0	0	-0.0100002	0	0	0	-0.00166671		9.05	5.86	17.6	13.62	12.04	18.91	12.8467		13.92	19.07	16.42	12.82	14.73	8.31	14.2117
25.325	0	0	0	0	0	0	0		0.0100002	0	0	0	0	0	0.00166671		9.05	5.86	17.6	13.62	12.04	18.91	12.8467		13.93	19.07	16.42	12.82	14.73	8.31	14.2133
25.35	0	0	0	0	0	0	0		0	0	0.0100002	0	0	0	0.00166671		9.05	5.86	17.6	13.62	12.04	18.91	12.8467		13.93	19.07	16.43	12.82	14.73	8.31	14.215
25.375	0	0	0	0	0	0	0		0	0	0	0	0	0	0		9.05	5.86	17.6	13.62	12.04	18.91	12.8467		13.93	19.07	16.43	12.82	14.73	8.31	14.215
25.4	0	0	0	0	-0.01	0	-0.00166667		0	0	0	0	0	0	0		9.05	5.86	17.6	13.62	12.04	18.91	12.8467		13.93	19.07	16.43	12.82	14.73	8.31	14.215
25.425	0	0	0	0	0	0	0		0	0	0	0	0	0	0		9.05	5.86	17.6	13.62	12.04	18.91	12.8467		13.93	19.07	16.43	12.82	14.73	8.31	14.215
25.45	0	0	0	0	0	0	0		0	0	0	0	0	0	0		9.05	5.86	17.6	13.62	12.04	18.91	12.8467		13.93	19.07	16.43	12.82	14.73	8.31	14.215
25.475	0.0100002	0.00999975	0	0	0	0	0.00333333		0	0.0100002	0	0	-0.00999928	0	1.59167e-07		9.06	5.87	17.6	13.62	12.04	18.91	12.85		13.93	19.08	16.43	12.82	14.72	8.31	14.215
25.5	0	0	0	0	0	0	0		0	0	0	0	0	0	0		9.06	5.87	17.6	13.62	12.04	18.91	12.85		13.93	19.08	16.43	12.82	14.72	8.31	14.215
25.525	0	0	0	0	0	0.130001	0.0216669		0	0	-0.0100002	0	0	0	-0.00166671		9.06	5.87	17.6	13.62	12.04	19.04	12.8717		13.93	19.08	16.42	12.82	14.72	8.31	14.2133
25.55	0	0	0	0	0	0.25	0.0416667		0	0	0	0	0	0	0		9.06	5.87	17.6	13.62	12.04	19.29	12.9133		13.93	19.08	16.42	12.82	14.72	8.31	14.2133
25.575	0	-0.00999975	0	0	0	-0.0100002	-0.00333333		0	0	0	0	0	0	0		9.06	5.86	17.6	13.62	12.04	19.28	12.91		13.93	19.08	16.42	12.82	14.72	8.31	14.2133
25.6	0	0.00999975	0	0	0	0.559999	0.0949999		0	0	0	0	0	0	0		9.06	5.87	17.6	13.62	12.04	19.84	13.005		13.93	19.08	16.42	12.82	14.72	8.31	14.2133
25.625	0	0	0	0	0	0	0		0	0	0.0100002	0	0	0	0.00166671		9.06	5.87	17.6	13.62	12.04	19.84	13.005		13.93	19.08	16.43	12.82	14.72	8.31	14.215
25.65	0	0	0	0	0	0.16	0.0266666		0	0	0	0	0	0	0		9.06	5.87	17.6	13.62	12.04	20	13.0317		13.93	19.08	16.43	12.82	14.72	8.31	14.215
25.675	0	0	0	0	0	0.19	0.0316668		0	0	0	0	0	0	0		9.06	5.87	17.6	13.62	12.04	20.19	13.0633		13.93	19.08	16.43	12.82	14.72	8.31	14.215
25.7	0	0	0.01	0.01	0	0	0.00333333		0	0	0	0	0	0	0		9.06	5.87	17.61	13.62	12.04	20.19	13.065		13.93	19.08	16.43	12.82	14.72	8.31	14.215
25.725	0	0	0	0	0	0	0		0	0	0	0	0	0	0		9.06	5.87	17.61	13.62	12.04	20.19	13.065		13.93	19.08	16.43	12.82	14.72	8.31	14.215
25.75	0	0.0100002	0	0	0	0.48	0.0816666		0	0	-0.0100002	0	0.00999928	0	-1.59167e-07		9.06	5.88	17.61	13.62	12.03	20.67	13.145		13.93	19.08	16.42	12.82	14.73	8.31	14.215
25.775	0	0	0	0	0	0	0		0	0	0.0100002	0	0	0	0.00166671		9.06	5.88	17.61	13.62	12.03	20.67	13.145		13.93	19.08	16.43	12.82	14.73	8.31	14.2167
25.8	0	0	0	0	0	0	0		0	0	0	0	0	0	0		9.06	5.88	17.61	13.62	12.03	20.67	13.145		13.93	19.08	16.43	12.82	14.73	8.31	14.2167
25.825	0	0	0	0	0	0.0100002	0.00166671		0	0	-0.0100002	0	0	0	-0.00166671		9.06	5.88	17.61	13.62	12.03	20.68	13.1467		13.93	19.08	16.42	12.82	14.73	8.31	14.215
25.85	0	0	0	0	0	0	0		0	0	0	0	0	0	0		9.06	5.88	17.61	13.62	12.07	20.68	13.1533		13.93	19.08	16.42	12.82	14.73	8.31	14.215
25.875	0	0	0	0	0	0	0		0	0	0	0	0	0	0		9.06	5.88	17.61	13.62	12.43	20.68	13.2133		13.93	19.08	16.42	12.82	14.73	8.31	14.215
25.9	0	0	0	0	0.08	0	0.0133333		0	0	0	0.0100002	0	0	0.00166671		9.06	5.88	17.61	13.62	12.51	20.68	13.2267		13.93	19.08	16.42	12.83	14.73	8.31	14.2167
25.925	0	0	-0.01	0.34	0	0	0.055		0	-0.0100002	0.0100002	-0.0100002	0	0	-0.00166671		9.06	5.88	17.6	13.62	12.51	20.68	13.225		13.93	19.07	16.43	12.82	14.73	8.31	14.215
25.95	0	0	0.01	0.01	0.06	0	0.0133333		0	0.0100002	-0.0100002	0	0	0	0		9.06	5.88	17.61	13.61	12.58	20.68	13.2367		13.93	19.08	16.42	12.82	14.73	8.31	14.215
25.975	0	0	0	0	0	0	0		0	0	0.0100002	0	0	0	0.00166671		9.06	5.88	17.61	13.61	12.62	20.68	13.2433		13.93	19.08	16.43	12.82	14.73	8.31	14.2167
26	0	0	0	0	0	0	0		0	0	0	0	0	0	0		9.06	5.88	17.61	14.29	12.62	20.68	13.3567		13.93	19.08	16.43	12.82	14.73	8.31	14.2167
26.025	0	0	0	0	0	0	0		0	0	-0.0100002	0	0	0	-0.00166671		9.06	5.88	17.61	14.29	12.34	20.68	13.31		13.93	19.08	16.42	12.82	14.73	8.31	14.215
26.05	0	0	0	0	0.16	0	0.0266667		0	0	0.0100002	0	0	0	0.00166671		9.06	5.88	17.61	14.79	12.62	20.68	13.44		13.93	19.08	16.43	12.82	14.73	8.31	14.2167
26.075	0	0	0	0	0	0	0		0	0	0	0	0	0	0		9.06	5.88	17.61	14.79	12.62	20.68	13.44		13.93	19.08	16.43	12.82	14.73	8.31	14.2167
26.1	0	0	0	0	0.08	0	0.0133333		0	0	-0.0100002	0	0	0	-0.00166671		9.06	5.88	17.61	15.37	12.62	20.68	13.5367		13.93	19.08	16.42	12.82	14.73	8.31	14.215
26.125	0	0	-0.43	-0.43	0.24	0.0100002	-0.101667		0	0	0.0100002	0.0100002	0	0	0.00333341		9.06	5.88	17.18	15.71	12.62	20.69	13.5233		13.93	19.08	16.43	12.83	14.73	8.31	14.2183
26.15	0	0	0.43	0	0	0	0.0716667		0	0	0	0	0	0	0		9.06	5.88	17.61	15.79	12.62	20.69	13.6083		13.93	19.08	16.43	12.83	14.73	8.31	14.2183
26.175	0	0	0	0.12	0.2	0	0.0533333		0	0	0	0	0	0	0		9.06	5.88	17.61	15.91	12.62	20.69	13.6283		13.93	19.08	16.43	12.83	14.73	8.31	14.2183
26.2	0	0	0	0	0.23	0	0.0383333		0	0	0	0	0	0	0		9.06	5.88	17.61	15.91	12.62	20.69	13.6283		13.93	19.08	16.43	12.83	14.73	8.31	14.2183
26.225	0	0	0	0	0	0	0		0	0	0	0	0	0	0		9.06	5.88	17.61	15.92	12.62	20.69	13.63		13.93	19.08	16.43	12.83	14.73	8.31	14.2183
26.25	0	0	0	0	0.01	0	0.00166667		0	0	0	0	0	0	0		9.06	5.88	17.61	15.92	12.62	20.69	13.63		13.93	19.08	16.43	12.83	14.73	8.31	14.2183
26.275	0	0	0	0	0	0	0		0	0	-0.0100002	-0.0100002	0	0	-0.00333341		9.06	5.88	17.61	15.92	12.61	20.69	13.6283		13.93	19.08	16.42	12.82	14.73	8.31	14.215
26.3	0	0	0	0	0	0	0		0	0	0	0.0100002	0	0	0.00166671		9.06	5.88	17.61	15.92	12.61	20.69	13.6283		13.93	19.08	16.42	12.83	14.73	8.31	14.2167
26.325	0	0	0	0	0	0	0		0	0	0.0100002	0	0	0	0.00166671		9.06	5.88	17.61	15.92	12.61	20.69	13.6283		13.93	19.08	16.43	12.83	14.73	8.31	14.2183
26.35	0	0	0	0	0	0	0		0	0	-0.0100002	0	0	0	-0.00166671		9.06	5.88	17.61	15.92	12.61	20.69	13.6283		13.93	19.08	16.42	12.83	14.73	8.31	14.2167
26.375	0	0	0	0	0	0	0		0	0	0.0100002	0	0	0	0.00166671		9.06	5.88	17.61	15.92	12.61	20.69	13.6283		13.93	19.08	16.43	12.83	14.73	8.31	14.2183
26.4	0	0	0	0	0	0	0		0	0	0	0	0	0.00999928	0.00166655		9.06	5.88	17.61	15.92	12.61	20.69	13.6283		13.93	19.08	16.43	12.83	14.73	8.32	14.22
26.425	0	0	0	0	0	0	0		0	0	0	0	0	0	0		9.06	5.88	17.61	15.92	12.61	20.69	13.6283		13.93	19.08	16.43	12.83	14.73	8.32	14.22
26.45	0	0	0	-0.01	0	0.0100002	3.83333e-08		0	0	0	0	0	0	0		9.06	5.88	17.61	15.91	12.61	20.7	13.6283		13.93	19.08	16.43	12.83	14.73	8.32	14.22
26.475	0	0	0	0	0	0.0699997	0.0116666		0	0	0	0	0	0	0		9.06	5.88	17.61	15.91	12.61	20.77	13.64		13.93	19.08	16.43	12.83	14.73	8.32	14.22
26.5	0	0	0	0	0	0.229999	0.0383332		0	0	0	0	0	0	0		9.06	5.88	17.61	15.91	12.61	21	13.6783		13.93	19.08	16.43	12.83	14.73	8.32	14.22
26.525	0	0	0	0	0	0.219999	0.0366665		0	0	0	0	0	0	0		9.06	5.88	17.61	15.91	12.61	21.22	13.715		13.93	19.08	16.43	12.83	14.73	8.32	14.22
26.55	0	0	0	0	0.12	0.210001	0.0550002		0	0	0	0	0	0	0		9.06	5.88	17.61	15.91	12.61	21.43	13.75		13.93	19.08	16.43	12.83	14.73	8.32	14.22
26.575	0.00999928	0	0	0	0.25	0.139999	0.0666664		0	0	0	0	0	0	0		9.07	5.88	17.61	15.91	12.61	21.57	13.775		13.93	19.08	16.43	12.83	14.73	8.32	14.22
26.6	0	0	0	0	0.09	0.25	0.0566667		0	0	0	0	0.0100002	0	0.00166671		9.07	5.88	17.61	15.91	12.61	21.82	13.8167		13.93	19.08	16.43	12.83	14.74	8.32	14.2217
26.625	0	0	0	0	0	0.220001	0.0366669		0	0	0	0	0	0	0		9.07	5.88	17.61	15.91	12.67	22.04	13.8633		13.93	19.08	16.43	12.83	14.74	8.32	14.2217
26.65	0	0	0	0	0.06	0	0.01		0	0	0	0	0	0	0		9.07	5.88	17.61	15.91	12.89	22.04	13.9		13.93	19.08	16.43	12.83	14.74	8.32	14.2217
26.675	0	0.0599999	0	0	0	0	0.00999999		0	0	-0.0100002	0	0	0	-0.00166671		9.07	5.94	17.61	15.91	13.2	22.04	13.9617		13.93	19.08	16.42	12.83	14.74	8.32	14.22
26.7	0	0.0799999	0	0	0.2	0	0.0466667		0	0	0	0	0	0	0		9.07	6.02	17.61	15.91	13.36	22.04	14.0017		13.93	19.08	16.42	12.83	14.74	8.32	14.22
26.725	0	0.0900002	0	0	0.08	0.32	0.0816666		0	0	0.0100002	0	0	0	0.00166671		9.07	6.11	17.61	15.91	13.89	22.36	14.1583		13.93	19.08	16.43	12.83	14.74	8.32	14.2217
26.75	0	0.0899997	0	0	0	0.15	0.0399999		0	0	0	0	0	0	0		9.07	6.2	17.61	15.91	13.89	22.51	14.1983		13.93	19.08	16.43	12.83	14.74	8.32	14.2217
26.775	0	0.04	0	0	0	0.0799999	0.02		0	0.0100002	0	0	0	0	0.00166671		9.07	6.24	17.61	15.91	13.89	22.59	14.2183		13.93	19.09	16.43	12.83	14.74	8.32	14.2233
26.8	0	0	0	0	0.03	0	0.005		0.00999928	0	0	0	0	0	0.00166655		9.07	6.24	17.61	15.91	13.92	22.59	14.2233		13.94	19.09	16.43	12.83	14.74	8.32	14.225
26.825	0	0.0300002	0	0.01	0	0	0.0066667		0	0	0	0	0	0	0		9.07	6.27	17.61	15.92	13.92	22.59	14.23		13.94	19.09	16.43	12.83	14.74	8.32	14.225
26.85	0	0.0700002	0	0	0	0	0.0116667		0	0	0	0	0	0	0		9.07	6.34	17.61	15.92	13.92	22.59	14.2417		13.94	19.09	16.43	12.83	14.74	8.32	14.225
26.875	0	0.22	0	0	0	0	0.0366666		0	0	0	0	0	0	0		9.07	6.56	17.61	15.92	13.92	22.59	14.2783		13.94	19.09	16.43	12.83	14.74	8.32	14.225
26.9	0.0900002	0.18	0	0	0	0	0.045		0	0	0	0	0	0	0		9.16	6.74	17.61	15.92	13.92	22.59	14.3233		13.94	19.09	16.43	12.83	14.74	8.32	14.225
26.925	0.13	0.0700002	0	0	0	0	0.0333334		0	0	0	0	0	0	0		9.29	6.81	17.61	15.92	13.91	22.59	14.355		13.94	19.09	16.43	12.83	14.74	8.32	14.225
26.95	0.1	0.0500002	0	0	0	0	0.0250001		0	0	0	0	0	0	0		9.39	6.86	17.61	15.92	13.91	22.59	14.38		13.94	19.09	16.43	12.83	14.74	8.32	14.225
26.975	-0.0100002	0.18	0	0	0	0	0.0283333		0	0	0	0	0	0	0		9.38	7.04	17.61	15.92	13.91	22.59	14.4083		13.94	19.09	16.43	12.83	14.74	8.32	14.225
27	0	0.22	0	0	0	0	0.0366667		0	0	0	0	0	0	0		9.38	7.26	17.61	15.92	13.91	22.59	14.445		13.94	19.09	16.43	12.83	14.74	8.32	14.225
27.025	0	0.17	0	0	0	0.110001	0.0466667		0	0	0	0	0	0	0		9.38	7.43	17.61	15.92	13.91	22.7	14.4917		13.94	19.09	16.43	12.83	14.74	8.32	14.225
27.05	0	0.19	0	0	0	0.139999	0.0549999		0	0	0	0	0	0	0		9.38	7.62	17.61	15.92	13.91	22.84	14.5467		13.94	19.09	16.43	12.83	14.74	8.32	14.225
27.075	0.0100002	0.12	0	0	0	0.35	0.0800001		0	0	0	0	0	0	0		9.39	7.74	17.61	15.92	13.91	23.19	14.6267		13.94	19.09	16.43	12.83	14.74	8.32	14.225
27.1	0.0599995	0.24	0	0	0	0.17	0.0783333		0	0	0	0	0	0	0		9.45	7.98	17.61	15.92	13.91	23.36	14.705		13.94	19.09	16.43	12.83	14.74	8.32	14.225
27.125	0.13	0.22	0	0	0.11	0.229999	0.115		0	0	0	0	0	0	0		9.58	8.2	17.61	15.92	13.9	23.59	14.8		13.94	19.09	16.43	12.83	14.74	8.32	14.225
27.15	0.0900002	0.0299997	0	0	0.18	0.139999	0.0733332		0	0	0	0	0	0	0		9.67	8.23	17.61	15.92	13.91	23.73	14.845		13.94	19.09	16.43	12.83	14.74	8.32	14.225
27.175	0.13	0.150001	0	0	0.16	0.16	0.1		0	0	0	0	0	0	0		9.8	8.38	17.61	15.92	13.91	23.89	14.9183		13.94	19.09	16.43	12.83	14.74	8.32	14.225
27.2	0.12	0.0299997	0	0	0.21	0.0699997	0.0716666		0	0	0	0	0	0	0		9.92	8.41	17.61	15.92	13.91	23.96	14.955		13.94	19.09	16.43	12.83	14.74	8.32	14.225
27.225	0.0199995	0.0500002	0	0.11	0.19	0	0.0616666		0	0	0	0	0	0	0		9.94	8.46	17.61	16.09	13.91	23.96	14.995		13.94	19.09	16.43	12.83	14.74	8.32	14.225
27.25	0.1	0	0	0	0.27	0	0.0616667		0	0	0	0	0	0	0		10.04	8.46	17.61	16.46	14.05	23.96	15.0967		13.94	19.09	16.43	12.83	14.74	8.32	14.225
27.275	0	0.0100002	0	0	0.13	0.530001	0.111667		0	0	0	0	0	0	0		10.04	8.47	17.61	16.46	14.23	24.49	15.2167		13.94	19.09	16.43	12.83	14.74	8.32	14.225
27.3	0.0200005	0.00999928	0	0	0.31	0	0.0566666		0	0	0	0	0	0	0		10.06	8.48	17.61	16.82	14.38	24.49	15.3067		13.94	19.09	16.43	12.83	14.74	8.32	14.225
27.325	0.0299997	0	0	0	0.17	0	0.0333333		0	0	0	0	0	0	0		10.09	8.48	17.61	16.82	14.38	24.49	15.3117		13.94	19.09	16.43	12.83	14.74	8.32	14.225
27.35	0	0	0	0.04	0.22	0	0.0433333		0	0	0	0	0	0	0		10.09	8.48	17.61	16.86	14.69	24.49	15.37		13.94	19.09	16.43	12.83	14.74	8.32	14.225
27.375	0	0	0	0	0	0	0		0	0	0	0	0	0	0		10.09	8.48	17.61	16.86	14.69	24.49	15.37		13.94	19.09	16.43	12.83	14.74	8.32	14.225
27.4	0	0	-0.01	0.89	0	0	0.146667		0	0	0	0	0	0	0		10.09	8.48	17.6	17.76	14.69	24.49	15.5183		13.94	19.09	16.43	12.83	14.74	8.32	14.225
27.425	0	0	0	0	0.01	0	0.00166667		0	0	0	0	0	0	0		10.09	8.48	17.6	17.76	15.49	24.49	15.6517		13.94	19.09	16.43	12.83	14.74	8.32	14.225
27.45	0	0	0	0	0	0	0		0	0	0	0	0	0	0		10.09	8.48	17.6	17.76	15.49	24.49	15.6517		13.94	19.09	16.43	12.83	14.74	8.32	14.225
27.475	0.0100002	0	0	0	0	0	0.00166671		0	0	0	0	0	0	0		10.1	8.48	17.6	17.76	15.5	24.49	15.655		13.94	19.09	16.43	12.83	14.74	8.32	14.225
27.5	0	0	0	0	0	0	0		0	0	0	0	0	0	0		10.1	8.48	17.6	17.76	15.5	24.49	15.655		13.94	19.09	16.43	12.83	14.74	8.32	14.225
27.525	0	0	0	0	0.13	0.0900002	0.0366667		0	0	0	0	0	0	0		10.1	8.48	17.6	17.76	15.5	24.58	15.67		13.94	19.09	16.43	12.83	14.74	8.32	14.225
27.55	0	0	0	0	0.03	0.139999	0.0283332		0	0	0	0	0	0	0		10.1	8.48	17.6	17.76	15.5	24.72	15.6933		13.94	19.09	16.43	12.83	14.74	8.32	14.225
27.575	0	0	0	0	0.15	0.1	0.0416667		0	0	0	0	0	0	0		10.1	8.48	17.6	17.76	15.5	24.82	15.71		13.94	19.09	16.43	12.83	14.74	8.32	14.225
27.6	0	0	0	0	0.14	0.27	0.0683334		0	0	0	0	0	0	0		10.1	8.48	17.6	17.76	15.5	25.09	15.755		13.94	19.09	16.43	12.83	14.74	8.32	14.225
27.625	0	0	0	0	0.16	0.1	0.0433334		0	0	0	0	0	0	0		10.1	8.48	17.6	17.82	15.5	25.19	15.7817		13.94	19.09	16.43	12.83	14.74	8.32	14.225
27.65	0	0	0	0.2	0.26	0	0.0766667		0	0	0	0	0	0	0		10.1	8.48	17.6	18.03	15.5	25.19	15.8167		13.94	19.09	16.43	12.83	14.74	8.32	14.225
27.675	0	0	0	0	-0.03	0.0900002	0.01		0	0	0	0	0	0	0		10.1	8.48	17.6	18.03	15.5	25.28	15.8317		13.94	19.09	16.43	12.83	14.74	8.32	14.225
27.7	0	0	0	0	0.09	0	0.015		0	0	0	0	0	0	0		10.1	8.48	17.6	18.93	15.49	25.28	15.98		13.94	19.09	16.43	12.83	14.74	8.32	14.225
27.725	0	0.0100002	0	0	0.1	0.039999	0.0249999		0	0	0	0	0	0	0		10.1	8.49	17.6	18.93	15.49	25.32	15.9883		13.94	19.09	16.43	12.83	14.74	8.32	14.225
27.75	0	0	0	0	0	0.19	0.0316668		0	0	0	0	0	0	0		10.1	8.49	17.6	19.07	15.49	25.51	16.0433		13.94	19.09	16.43	12.83	14.74	8.32	14.225
27.775	0	0	0	0.16	0.04	0	0.0333333		0	0	0	0	0	0	0		10.1	8.49	17.6	19.23	15.53	25.51	16.0767		13.94	19.09	16.43	12.83	14.74	8.32	14.225
27.8	0	0	0	0	0	0.129999	0.0216665		0	0	0	0	0	0	0		10.1	8.49	17.6	19.74	15.97	25.64	16.2567		13.94	19.09	16.43	12.83	14.74	8.32	14.225
27.825	0	0	0	0	0	0	0		0	0	0	0	0	0	0		10.1	8.49	17.6	20.26	15.97	25.64	16.3433		13.94	19.09	16.43	12.83	14.74	8.32	14.225
27.85	0	0	0	0.05	0	0.0100002	0.01		0	0	0	0	0	0	0		10.1	8.49	17.6	20.53	15.97	25.65	16.39		13.94	19.09	16.43	12.83	14.74	8.32	14.225
27.875	0.00999928	0	0	0	0	0.0500011	0.0100001		0	0	0	0	0	0	0		10.11	8.49	17.6	20.53	15.97	25.7	16.4		13.94	19.09	16.43	12.83	14.74	8.32	14.225
27.9	0	0	0	0	0	0	0		0	0	0	0	0	0	0		10.11	8.49	17.6	20.53	15.97	25.7	16.4		13.94	19.09	16.43	12.83	14.74	8.32	14.225
27.925	0	0	0.6	0.6	0	0.00999832	0.201666		0	0	0	0	0	0	0		10.11	8.49	18.2	20.53	15.97	25.71	16.5017		13.94	19.09	16.43	12.83	14.74	8.32	14.225
27.95	0	0	0	0	0	0	0		0	0	0	0	0	0	0		10.11	8.49	18.2	20.53	15.97	25.71	16.5017		13.94	19.09	16.43	12.83	14.74	8.32	14.225
27.975	0	0	0	0	0	0	0		0	0	0	0	0	0	0		10.11	8.49	18.2	20.53	15.97	25.71	16.5017		13.94	19.09	16.43	12.83	14.74	8.32	14.225
28	0	0	0.7	0.09	0	0	0.131667		0	0	0	0	0	0	0		10.11	8.49	18.9	20.54	15.97	25.71	16.62		13.94	19.09	16.43	12.83	14.74	8.32	14.225
28.025	0	0	0.02	0	0	0	0.00333333		0	0	0	0	0	0	0		10.11	8.49	18.92	20.54	15.97	25.71	16.6233		13.94	19.09	16.43	12.83	14.74	8.32	14.225
28.05	0	0	0.37	0.37	0	-0.00999832	0.121667		0	0	0	0	0	0	0		10.11	8.49	19.29	20.54	15.97	25.7	16.6833		13.94	19.09	16.43	12.83	14.74	8.32	14.225
28.075	0	0	-0.58	-0.58	0	0	-0.193333		0	0	0	0	0	0	0		10.11	8.49	18.71	20.54	15.96	25.7	16.585		13.94	19.09	16.43	12.83	14.74	8.32	14.225
28.1	0	0	0.99	0.99	0	0.00999832	0.331666		0	0	0	0	0	0	0		10.11	8.49	19.7	20.54	15.96	25.71	16.7517		13.94	19.09	16.43	12.83	14.74	8.32	14.225
28.125	0	0	0	0	0	0	0		0	0	0	0.0100002	0	0	0.00166671		10.11	8.49	19.7	20.54	15.96	25.71	16.7517		13.94	19.09	16.43	12.84	14.74	8.32	14.2267
28.15	0	0	0	0	0	0	0		0	0	0	0	0	0	0		10.11	8.49	19.7	20.54	15.96	25.71	16.7517		13.94	19.09	16.43	12.84	14.74	8.32	14.2267
28.175	0	0	1.18	1.18	0	0	0.393333		0	0	0	-0.0100002	0	0	-0.00166671		10.11	8.49	20.88	20.54	15.96	25.71	16.9483		13.94	19.09	16.43	12.83	14.74	8.32	14.225
28.2	0	0.0300007	0.01	0.01	0	0	0.00833345		0	0	0	0	0	0	0		10.11	8.52	20.89	20.54	15.96	25.71	16.955		13.94	19.09	16.43	12.83	14.74	8.32	14.225
28.225	0	0.00999928	0	0	0	0	0.00166655		0	0	0	0	0	0	0		10.11	8.53	20.89	20.54	15.96	25.71	16.9567		13.94	19.09	16.43	12.83	14.74	8.32	14.225
28.25	0	0	0	0	0	0	0		0	0	0	0.0100002	0	0	0.00166671		10.11	8.53	20.89	20.54	15.96	25.71	16.9567		13.94	19.09	16.43	12.84	14.74	8.32	14.2267
28.275	0	0	0	0	0	0	0		0	0	0	-0.0100002	0	0	-0.00166671		10.11	8.53	20.89	20.54	15.96	25.71	16.9567		13.94	19.09	16.43	12.83	14.74	8.32	14.225
28.3	0	-0.00999928	0	0	0	0	-0.00166655		0	0.0100002	0	0	0	0	0.00166671		10.11	8.52	20.89	20.54	15.96	25.71	16.955		13.94	19.1	16.43	12.83	14.74	8.32	14.2267
28.325	0	0.00999928	0	0	0	0.0100002	0.00333325		0	0	0	0	0	0	0		10.11	8.53	20.89	20.54	15.96	25.72	16.9583		13.94	19.1	16.43	12.83	14.74	8.32	14.2267
28.35	0.0100002	0	0	0	0	0	0.00166671		0	0	0	0	0	0	0		10.12	8.53	20.89	20.54	15.96	25.72	16.96		13.94	19.1	16.43	12.83	14.74	8.32	14.2267
28.375	0	0	0	0	0	0	0		0	0	0	0	0	0	0		10.12	8.53	20.89	20.54	15.96	25.72	16.96		13.94	19.1	16.43	12.83	14.74	8.32	14.2267
28.4	0	0	0	0	0	0	0		0	0	0	0	0	0	0		10.12	8.53	20.89	20.54	15.96	25.72	16.96		13.94	19.1	16.43	12.83	14.74	8.32	14.2267
28.425	0	0	0	0	0	0	0		0	0	0	0	0	0	0		10.12	8.53	20.89	20.54	15.96	25.72	16.96		13.94	19.1	16.43	12.83	14.74	8.32	14.2267
28.45	0	0	0	0	0	0	0		0	0	0	0.0100002	0	0	0.00166671		10.12	8.53	20.89	20.54	15.96	25.72	16.96		13.94	19.1	16.43	12.84	14.74	8.32	14.2283
28.475	0	0	0	0	0	0	0		0	0	0	-0.0100002	0	0	-0.00166671		10.12	8.53	20.89	20.54	15.96	25.72	16.96		13.94	19.1	16.43	12.83	14.74	8.32	14.2267
28.5	-0.0100002	0	0	0	0	0	-0.00166671		0	0	-0.0100002	0	0	0	-0.00166671		10.11	8.53	20.89	20.54	15.96	25.72	16.9583		13.94	19.1	16.42	12.83	14.74	8.32	14.225
28.525	0	0	0	0	0	0	0		0	0	0.0100002	0.0100002	0	0	0.00333341		10.11	8.53	20.89	20.54	15.96	25.72	16.9583		13.94	19.1	16.43	12.84	14.74	8.32	14.2283
28.55	0	0	0	0	0	0	0		0	0	0	-0.0100002	-0.0100002	0	-0.00333341		10.11	8.53	20.89	20.54	15.96	25.72	16.9583		13.94	19.1	16.43	12.83	14.73	8.32	14.225
28.575	0	0	0	0	0	0	0		0	0	0	0	0.0100002	0	0.00166671		10.11	8.53	20.89	20.54	16.08	25.72	16.9783		13.94	19.1	16.43	12.83	14.74	8.32	14.2267
28.6	0.0100002	0	0	0	0	0	0.00166671		0	0	0	0.0100002	0	0	0.00166671		10.12	8.53	20.89	20.54	16.35	25.72	17.025		13.94	19.1	16.43	12.84	14.74	8.32	14.2283
28.625	0	0	0.23	0.16	-0.01	0	0.0633333		0	0	0	-0.0100002	0	0	-0.00166671		10.12	8.53	21.12	20.54	16.41	25.72	17.0733		13.94	19.1	16.43	12.83	14.74	8.32	14.2267
28.65	0	0	0.21	0.21	0.15	0	0.095		0	0	0	0	-0.0100002	0	-0.00166671		10.12	8.53	21.33	20.54	16.74	25.72	17.1633		13.94	19.1	16.43	12.83	14.73	8.32	14.225
28.675	0	0	0.37	0.16	0	0	0.0883333		0.0100002	0	0	0	0	0	0.00166671		10.12	8.53	21.7	20.54	16.74	25.72	17.225		13.95	19.1	16.43	12.83	14.73	8.32	14.2267
28.7	0	0	0	0	0	0	0		0	0	0	0	0	0	0		10.12	8.53	21.7	20.54	16.74	25.72	17.225		13.95	19.1	16.43	12.83	14.73	8.32	14.2267
28.725	0	0	1.05	1.05	0	0.0100002	0.351667		0	0	0	0	0	0	0		10.12	8.53	22.75	20.54	16.74	25.73	17.4017		13.95	19.1	16.43	12.83	14.73	8.32	14.2267
28.75	0	0	0.55	0.3	0	-0.0100002	0.14		0	0	0	0	0	0	0		10.12	8.53	23.3	20.54	16.74	25.72	17.4917		13.95	19.1	16.43	12.83	14.73	8.32	14.2267
28.775	0	0	0.07	0	0	0	0.0116667		0	0	-0.0100002	0	0.0100002	0	0		10.12	8.53	23.37	20.54	16.73	25.72	17.5017		13.95	19.1	16.42	12.83	14.74	8.32	14.2267
28.8	0	0	0.46	0	0	0.0100002	0.0783334		0	0	0.0100002	0	-0.0100002	0	0		10.12	8.53	23.83	20.54	16.73	25.73	17.58		13.95	19.1	16.43	12.83	14.73	8.32	14.2267
28.825	0	0	0.49	0	0	0	0.0816667		0	0	0	0	0	0	0		10.12	8.53	24.32	20.54	16.73	25.73	17.6617		13.95	19.1	16.43	12.83	14.73	8.32	14.2267
28.85	0	0	0.64	0.28	0	0	0.153333		0	0	0	0	0.0100002	0	0.00166671		10.12	8.53	24.96	20.54	16.73	25.73	17.7683		13.95	19.1	16.43	12.83	14.74	8.32	14.2283
28.875	0.0100002	0	-0.04	-0.04	0	0	-0.0116666		0	0	0	0.0100002	0	0	0.00166671		10.13	8.53	24.92	20.54	16.73	25.73	17.7633		13.95	19.1	16.43	12.84	14.74	8.32	14.23
28.9	0	0	0.58	0.58	0	0	0.193333		0	0	0	0	0	0	0		10.13	8.53	25.5	20.54	16.73	25.73	17.86		13.95	19.1	16.43	12.84	14.74	8.32	14.23
28.925	0	0	0	0	0	0	0		0	0	0	-0.0100002	-0.0100002	0	-0.00333341		10.13	8.53	25.5	20.54	16.73	25.73	17.86		13.95	19.1	16.43	12.83	14.73	8.32	14.2267
28.95	0	0	0.93	0.18	0.04	0	0.191667		0	0	0	0	0	0	0		10.13	8.53	26.43	20.54	16.77	25.73	18.0217		13.95	19.1	16.43	12.83	14.73	8.32	14.2267
28.975	0	0	0	0	0.17	0	0.0283333		0	0	0	0.0100002	0	0	0.00166671		10.13	8.53	26.43	20.54	16.94	25.73	18.05		13.95	19.1	16.43	12.84	14.73	8.32	14.2283
29	0	0	0	0	0	0	0		0	0	0.0200005	0.0699997	0.17	0.14	0.0666668		10.13	8.53	26.43	20.54	17.4	25.73	18.1267		13.95	19.1	16.45	12.91	14.9	8.46	14.295
29.025	0	0	0	0	0	0	0		0.2	0.109999	0.34	0.33	0.530001	0.34	0.308333		10.13	8.53	26.43	20.54	17.45	25.73	18.135		14.15	19.21	16.79	13.24	15.43	8.8	14.6033
29.05	-0.0100002	0	0	0	0	0	-0.00166671		0.42	0.160002	0.4	0.43	0.15	0.41	0.328334		10.12	8.53	26.43	20.54	17.5	25.73	18.1417		14.57	19.37	17.19	13.67	15.58	9.21	14.9317
29.075	0	0	0	0	0	0	0		0.27	0.459999	0.34	0.32	0	0	0.231667		10.12	8.53	26.43	20.54	17.5	25.73	18.1417		14.84	19.83	17.53	13.99	15.58	9.21	15.1633
29.1	0	0	0	0	0	0	0		0.29	0.34	0.299999	0.440001	1.54	0.87	0.63		10.12	8.53	26.43	20.54	17.5	25.73	18.1417		15.13	20.17	17.83	14.43	17.12	10.08	15.7933
29.125	0.0100002	0	0.01	0	-0.01	0	0.00166671		0	0	0.540001	0.4	0	0	0.156667		10.13	8.53	26.44	20.54	17.49	25.73	18.1433		15.13	20.17	18.37	14.83	17.12	10.08	15.95
29.15	0	0	0	0	-0.01	0	-0.00166667		0	0.610001	0.32	0.14	0	0	0.178333		10.13	8.53	26.44	20.54	17.5	25.73	18.145		15.13	20.78	18.69	14.97	17.12	10.08	16.1283
29.175	0	0	0	0	0	0	0		0	0.349998	0.369999	0.61	0	1.34	0.445		10.13	8.53	26.44	20.54	17.5	25.73	18.145		15.13	21.13	19.06	15.58	17.12	11.42	16.5733
29.2	0	0	0	0	0	0	0		0	0	0	0.18	1.69	0	0.311667		10.13	8.53	26.44	20.54	17.49	25.73	18.1433		15.13	21.13	19.06	15.76	18.81	11.42	16.885
29.225	0	0	0	0	0.18	0.0100002	0.0316667		0	0.650002	0	0	0	0.15	0.133334		10.13	8.53	26.44	20.54	17.67	25.74	18.175		15.13	21.78	19.06	15.76	18.81	11.57	17.0183
29.25	0	0	0	0	0.19	0	0.0316667		0	0	1.11	0	0	0.19	0.216667		10.13	8.53	26.44	20.54	17.86	25.74	18.2067		15.13	21.78	20.17	15.76	18.81	11.76	17.235
29.275	0	0	0	0	0	0	0		0	0	0.280001	0	0.0100002	0	0.0483335		10.13	8.53	26.44	20.54	18.08	25.74	18.2433		15.13	21.78	20.45	15.76	18.82	11.76	17.2833
29.3	0	0	0	0	0.04	0	0.00666667		3.3	0.209999	0	0	0.139999	1.08	0.788333		10.13	8.53	26.44	20.54	18.27	25.74	18.275		18.43	21.99	20.45	15.76	18.96	12.84	18.0717
29.325	0	0	0	0	0	0	0		0	0	0.519999	0	0	0.519999	0.173333		10.13	8.53	26.44	20.54	18.28	25.74	18.2767		18.43	21.99	20.97	15.76	18.96	13.36	18.245
29.35	0	0	0	0	0	0	0		0	0.51	0.440001	0	0	0	0.158333		10.13	8.53	26.44	20.54	18.28	25.74	18.2767		18.43	22.5	21.41	15.76	18.96	13.36	18.4033
29.375	0	0	0.01	0.01	0	0	0.00333333		0	0.15	0.27	2.52	0	0	0.49		10.13	8.53	26.45	20.54	18.28	25.74	18.2783		18.43	22.65	21.68	18.28	18.96	13.36	18.8933
29.4	0	0	0	0	0	0	0		-0.67	0	0.0100002	0	0	1.08	0.07		10.13	8.53	26.45	20.54	18.28	25.74	18.2783		17.76	22.65	21.69	18.28	18.96	14.44	18.9633
29.425	0	0	0	0	0	0	0		0.67	0.559999	0	0	2.36	0.26	0.641667		10.13	8.53	26.45	20.54	18.28	25.74	18.2783		18.43	23.21	21.69	18.28	21.32	14.7	19.605
29.45	0	0	0	0	0	0	0		0	0	0	0	0.309999	0	0.0516666		10.13	8.53	26.45	20.54	18.28	25.74	18.2783		18.43	23.21	21.69	18.28	21.63	14.7	19.6567
29.475	0	0	0	0	0	0	0		0	0	0.0199986	0.0100002	0	0	0.0049998		10.13	8.53	26.45	20.54	18.28	25.74	18.2783		18.43	23.21	21.71	18.29	21.63	14.7	19.6617
29.5	0	0	0	0	0	0	0		-0.0200005	0.950001	0	0	0	0	0.155		10.13	8.53	26.45	20.54	18.28	25.74	18.2783		18.41	24.16	21.71	18.29	21.63	14.7	19.8167
29.525	0	0	0	0	0	0	0		0.0200005	0.0499992	0	0	0	0	0.0116666		10.13	8.53	26.45	20.54	18.28	25.74	18.2783		18.43	24.21	21.71	18.29	21.63	14.7	19.8283
29.55	0.0100002	0	0	0	0	0	0.00166671		0	0.0100002	1.12	-0.150002	0	0	0.163333		10.14	8.53	26.45	20.54	18.28	25.74	18.28		18.43	24.22	22.83	18.14	21.63	14.7	19.9917
29.575	0	0	0	0	0	0	0		0	0	0.219999	-0.0699997	1.86	0.0100002	0.336667		10.14	8.53	26.45	20.54	18.28	25.74	18.28		18.43	24.22	23.05	18.07	23.49	14.71	20.3283
29.6	0	0	0	0	0	0	0		0	0	0.440001	-0.129999	0	0	0.0516669		10.14	8.53	26.45	20.54	18.28	25.74	18.28		18.43	24.22	23.49	17.94	23.49	14.71	20.38
29.625	0	0	0	0	0.05	0	0.00833333		0	0	0	0.35	0.620001	0	0.161667		10.14	8.53	26.45	20.54	18.55	25.74	18.325		18.43	24.22	23.49	18.29	24.11	14.71	20.5417
29.65	0	0	0	0	0.04	0	0.00666667		0	0	0.639999	0	0	0	0.106667		10.14	8.53	26.45	20.54	18.55	25.74	18.325		18.43	24.22	24.13	18.29	24.11	14.71	20.6483
29.675	0	0	0	0	0.18	0	0.03		0	0	0	0	0	0	0		10.14	8.53	26.45	20.54	18.55	25.74	18.325		18.43	24.22	24.13	18.29	24.11	14.71	20.6483
29.7	0	0	0.01	0.01	0	0	0.00333333		0	0	0.540001	0.289999	0	0	0.138333		10.14	8.53	26.46	20.54	18.55	25.74	18.3267		18.43	24.22	24.67	18.58	24.11	14.71	20.7867
29.725	0	0.0100002	0	0	0.37	0	0.0633334		0	0	0.0699997	0	0	0	0.0116666		10.14	8.54	26.46	20.6	18.55	25.74	18.3383		18.43	24.22	24.74	18.58	24.11	14.71	20.7983
29.75	0	0	0	0.04	0	0	0.00666667		0	0	0.219999	0	1.64	0	0.31		10.14	8.54	26.46	20.98	18.55	25.74	18.4017		18.43	24.22	24.96	18.58	25.75	14.71	21.1083
29.775	0	0	0	0	0	0	0		0	0	0.35	0	0.0100002	0.0100002	0.0616668		10.14	8.54	26.46	20.98	18.54	25.74	18.4		18.43	24.22	25.31	18.58	25.76	14.72	21.17
29.8	0	0	0	0	0	0	0		0	0	0.15	1.53	-0.120001	0	0.26		10.14	8.54	26.46	20.98	18.54	25.74	18.4		18.43	24.22	25.46	20.11	25.64	14.72	21.43
29.825	0	0	0	0	0.01	0	0.00166667		0	0.0100002	0.410002	0	0.0100002	0	0.071667		10.14	8.54	26.46	20.98	18.54	25.74	18.4		18.43	24.23	25.87	20.11	25.65	14.72	21.5017
29.85	0	0	0	0	0	0.0100002	0.00166671		0	0	0.119999	0	0.0900002	0	0.0349998		10.14	8.54	26.46	22.3	18.73	25.75	18.6533		18.43	24.23	25.99	20.11	25.74	14.72	21.5367
29.875	0	0	0	0	0	-0.0100002	-0.00166671		0	-0.0100002	0	0	0.25	0	0.04		10.14	8.54	26.46	22.3	19.01	25.74	18.6983		18.43	24.22	25.99	20.11	25.99	14.72	21.5767
29.9	0	0	0	0	0	0	0		0	0.0100002	0.690001	0	0.24	0	0.156667		10.14	8.54	26.46	22.3	19.31	25.74	18.7483		18.43	24.23	26.68	20.11	26.23	14.72	21.7333
29.925	0.0599995	0	0	0	0	0	0.00999991		0	0	0	0	-0.25	0	-0.0416667		10.2	8.54	26.46	22.3	19.91	25.74	18.8583		18.43	24.23	26.68	20.11	25.98	14.72	21.6917
29.95	0	0	0	0	0.01	0.0100002	0.00333337		0	0	0.0100002	0	0	0	0.00166671		10.2	8.54	26.46	22.3	20.3	25.75	18.925		18.43	24.23	26.69	20.11	25.98	14.72	21.6933
29.975	0	0	0	0	0.12	0	0.02		0	0	0.039999	2.44	0.0100002	0	0.415		10.2	8.54	26.46	22.3	20.3	25.75	18.925		18.43	24.23	26.73	22.55	25.99	14.72	22.1083
30	0	0	0	0	0.17	0	0.0283333		0	0	0	0.280001	0	-0.0100002	0.0450001		10.2	8.54	26.46	22.3	20.3	25.75	18.925		18.43	24.23	26.73	22.83	25.99	14.71	22.1533
[truncated: 13 more columns]

## Sheet: Fig 6 & Suppl Table S5
Experiment:	ξ/a	Nature:	Patterned Feeding (male CD rats)				Experiment:	GH Profile Analysis										GH Profile Analysis
				Post mortem analysis														Total Secretion (AUC)					Fourier Analysis		Distribution Analysis									Burst Number				Burst Height				Burst Mass				Burst Duration
							Suppliementary Table S5											Fig 6A	Fig 6F				Fig 6M	Fig 6N	Fig 6B					Fig 6C	Fig 6D	Fig 6E		Fig 6G				Fig 6H								Fig 6I
Animal #	Tail Code	Strain	Treatment	Start Weight	±Start Weight	Final BW	Final ∆BW	cum F/I	cum C/I	N-A Length	Tibial Length	Pituitary Weight	Liver Weight	Liv Wt (%BW)	Kidney Weight	Kid Wt (%BW)	Rat Number	Total	06.00-12.00	12.00-18.00	18.00-24.00	00.00-06.00	Frequency	Period	Baseline (OC5)	Burst Min (OC30)	Median (OC50)	Burst Threshold (OC80)	Profile peak (OC95)	Burst #	Burst Height	Burst Duration	Burst Mass	06:00-12:00	12:00-18:00	18:00-24:00	00:00-06:00	06:00-12:00	12:00-18:00	18:00-24:00	00:00-06:00	06:00-12:00	12:00-18:00	18:00-24:00	00:00-06:00	06:00-12:00	12:00-18:00	18:00-24:00	00:00-06:00
Xi 2	5	CD (C River)	Ad libitum	119.6	-4.58071	306.62	187.02	578.66	2103.59	22.6	38.94	10.3	13.66	4.45503	1.36	0.443546	Xi 2 Pink	5652.37	1001.89	2487.95	492.7	1669.83	6.8845	209.166	0.12	0.185	0.356	4.501	15.732	8	24.0546	122.5	8720.49	2	2	2	2	12.9165	34.4455	9.7705	39.086	7314.63	15072.1	1913.76	4002.29	125	183.333	60	60
Xi 3	4	CD (C River)	Ad libitum	112.8	2.21929	285.24	172.44	511.28	1858.64	21.8	38.43	9.1	12.961	4.54389	1.321	0.463119	Xi 3 Brown	4149.07	1031.48	785.623	849.07	1482.9	7.6516	188.195	0.12	0.217	0.45	4.563	11.38	8	18.0066	126.25	6034.56	2	2	2	2	15.8555	10.53	14.782	30.859	4942.3	4855.64	8707.25	5633.04	100	130	210	65
Xi 8	2	CD (C River)	Ad libitum	117.01	-1.99071	292.91	175.9	564.1	2050.66	21.6	37.77	8.2	11.83	4.03878	1.313	0.448261	Xi 8 Blue	7672.91	995.06	1520.52	1596.38	3560.95	7.6359	188.582	0.12	0.256	0.645	6.621	22.268	7	32.3594	105.714	11322	1	2	2	2	13.714	18.26	37.767	50.374	7333.81	9218.15	8564.18	18177.8	110	125	95	95
Xi 11	5	CD (C River)	Ad libitum	128.04	-13.0207	297.24	169.2	533.52	1939.49	21.4	36.68	8.7	14.39	4.84121	1.178	0.396313	Xi 11 Green	6537.22	1471.52	1599.84	364.27	3101.59	7.3155	196.843	0.12	0.176	0.439	5.647	16.222	7	40.8216	121.429	10885.5	2	2	1	2	27.9805	18.268	6.589	93.3325	14666.4	6823.23	4636.48	14291.3	145	105	160	95
Xi 12	1	CD (C River)	Ad libitum	111.61	3.40929	288.31	176.7	590.43	2146.38	21.6	37.64	9.8	12.84	4.45354	1.308	0.453678	Xi 12 Red	3759.78	926.01	710.023	1340.61	783.14	7.8984	182.316	0.12	0.27	0.709	3.32	9.467	9	14.1403	94.4444	3981.52	2	3	2	2	14.4525	8.81233	27.163	8.7975	4752.99	2441.65	6715.4	2785.96	110	86.6667	105	80
Xi 13	2	CD (C River)	Ad libitum	105.35	9.66929	270.35	165	488.48	1775.76	20.8	37.01	12.7	12.29	4.54596	1.306	0.483077	Xi 13 Purple/Black	3896.85	712.82	981.96	769.62	1432.45	9.9551	144.65	0.12	0.12	0.267	4.632	9.758	9	14.4709	82	3366.5	2	2	2	3	9.07	19.3495	11.811	16.5923	2627.43	3972.82	3081.38	3645.07	75	96.6667	85	70
a 3	2	CD (C River)	Ad libitum	104.51	10.5093	258.35	153.84	539.53	1961.34	20.8	37.67	9.9	11.83	4.57906	1.15	0.445133	a 3 Red	3092.63	890.394	581.879	894.121	726.236	6.3838	225.572	0.12	0.622	1.111	2.707	9.532	10	9.93076	72	2022.63	3	1	4	2	8.5814	5.96688	9.10771	15.5829	3498.85	2289.71	1135.01	1450.02	96.6667	100	55	55
a 9	2	CD (C River)	Ad libitum	104.27	10.7493	272.77	168.5	537.37	1953.49	21.3	37.4	10	11.278	4.13462	1.226	0.449463	a 9 Purple	2777.25	568.554	1197.23	395.387	616.072	6.6863	215.364	0.12	0.509	0.778	1.776	7.667	9	12.9719	88.8889	2576.7	3	3	1	2	5.82787	24.9048	8.5012	8.02401	2379.61	2948.59	1824.71	2690.47	96.6667	76.6667	80	100
			MEAN	115.019	2.03012e-15	290.672	175.653	551.386	2004.44	21.5857	37.8607	10.1143	13.057	4.49652	1.27521	0.439324		4692.26	949.716	1233.13	837.77	1671.65	7.55139	193.836	0.12	0.294375	0.594375	4.22088	12.7532	8.375	20.8445	101.653	6113.73	2.125	2.125	2	2.125	13.5498	17.5671	15.6864	32.831	5939.5	5952.74	4572.27	6584.5	107.292	112.917	106.25	77.5
			±SEM	2.34391	2.34391	4.75822	3.13789	8.11448	29.4984	0.124414	0.163164	0.296102	0.287153	0.0881664	0.0252278	0.00783241		615.765	93.4678	221.764	156.711	389.701	0.390226	8.78931	0	0.0623696	0.0968526	0.554845	1.73894	0.375	3.81887	7.2304	1323.14	0.226582	0.226582	0.327327	0.125	2.38742	3.28308	3.89085	10.1466	1414.18	1549.64	1087.96	2179.32	7.40641	11.8721	18.75	6.1962
Xi 4	2	CD (C River)	Grazing	122.9	-6.13286	280.15	157.25	518.48	1884.82	21.2	37.68	8.8	10.735	3.83188	1.345	0.4801	Xi 4 Purple	5965.34	2677.26	1526.21	519.34	1242.53	7.9425	181.303	0.12	0.334	0.705	6.521	17.841	6	22.1753	111.667	10742	2	2	0	2	27.0875	19.76		19.6785	19216.8	7486.9		5522.28	145	100		90
Xi 5	1	CD (C River)	Grazing	116.2	0.567143	261.97	145.77	458.45	1666.59	21	38.14	8.8	9.964	3.80349	1.239	0.472955	Xi 5 Black	4088.98	1540.29	770.894	709.68	1068.12	7.7379	186.096	0.12	0.187	0.494	5.664	9.541	8	14.9216	117.5	6138.54	2	2	2	2	15.988	9.541	8.425	25.7325	12285.9	4909.51	3019.08	4339.65	160	130	95	85
Xi 9	5	CD (C River)	Grazing	123	-6.23286	288.33	165.33	477.36	1735.34	21.6	38.35	10.3	14.51	5.03243	1.198	0.415496	Xi 9 Pink/Black	4239.89	1321.88	1432.56	402.83	1082.62	7.7815	185.054	0.12	0.129	0.348	5.44	11.415	7	15.2386	114.286	5602	2	2	1	2	18.404	12.698	9.079	17.6935	10360.5	8237.25	2355.84	4604.6	150	115	90	90
Xi 10	3	CD (C River)	Grazing	121.55	-4.78286	289.18	167.63	490.89	1784.52	21.7	38.31	10.2	13.71	4.74099	1.249	0.431911	Xi 10 Brown/Black	17626.5	6575.82	3018.95	993.7	7038.08	8.0025	179.944	0.407	1.084	1.987	9.513	103.39	7	60.3257	118.571	28385.1	2	2	1	2	92.1115	26.7865	20.634	81.925	43467.2	21316.3	4261.25	32433.9	140	125	130	85
Xi 15	4	CD (C River)	Grazing	111.93	4.83714	258.48	146.55	442.37	1608.14	20.8	36.4	8.5	11.55	4.46843	1.188	0.45961	Xi 15 Blue/Black	3813.95	2474.06	506.92	403.28	429.69	17.9059	80.4205	0.12	0.12	0.222	2.167	6.643	9	25.5492	76.6667	2941.43	3	2	2	2	61.7713	7.4925	5.621	9.201	5550.95	2257.32	1399.59	1253.11	70	100	75	65
a 4	4	CD (C River)	Grazing	106.74	10.0271	264.56	157.82	442.37	1608.14	20	36.37	9.6	12	4.53583	1.19	0.449803	a 4 Bue	2331.46	631.774	856.1	316.063	527.523	7.9968	180.072	0.12	0.12	0.634	1.628	8.321	8	9.26913	65	1635.89	3	2	1	2	7.20333	12.022	5.101	11.699	1294.59	2601.33	1526.05	1237.33	60	70	80	60
			MEAN	116.767	1.42109e-14	272.343	155.576	466.05	1694.22	21.1	37.5771	8.98571	11.9884	4.39352	1.22	0.448389		6344.36	2536.85	1351.94	557.482	1898.09	9.56118	165.482	0.167833	0.329	0.731667	5.1555	26.1918	7.5	24.5799	100.615	9240.84	2.33333	2	1.16667	2	37.0943	14.7167	9.772	27.6549	15362.7	7801.43	2512.36	8231.81	120.833	106.667	94	79.1667
			±SEM	2.3225	2.3225	4.9631	3.3575	11.7548	42.7321	0.219306	0.321823	0.465694	0.606979	0.170509	0.0254278	0.00909253		2305.45	864.784	370.285	103.422	1036.63	1.66956	17.0449	0.0478333	0.154658	0.261378	1.19117	15.5203	0.428174	7.5265	9.58908	4037.91	0.210819	0	0.307318	0	13.4465	2.952	2.82247	11.1159	6146.51	2881.44	526.827	4895.62	17.9079	8.91316	9.66954	5.38774
			%-Ad libitum	101.52	700	93.6942	88.57	84.5234	84.5234	97.7498	99.251	88.8418	91.8161	97.7093	95.6702	102.063		135.209	267.116	109.635	66.5436	113.546	126.615	85.372	139.861	111.762	123.098	122.143	205.374	89.5522	117.92	98.9787	151.149	109.804	94.1176	58.3333	94.1176	273.763	83.7739	62.2959	84.2341	258.653	131.056	54.9478	125.018	112.621	94.4649	88.4706	102.151
a 6	1	CD (C River)	Meal-fed	112.54	2.39429	251.65	139.11	458.69	1667.47	20.4	36.32	8.5	10.83	4.3036	0.91	0.361613	a 6 Purple	5002.54	981.364	714.687	717.089	2589.4	7.0922	203.04	0.12	0.826	1.231	3.204	8.08	11	18.8301	77.2727	2976.32	3	3	2	3	10.4943	5.50133	11.5145	45.3717	4138.25	2496.84	1799.69	3078.29	106.667	73.3333	60	63.3333
a 7	5	CD (C River)	Meal-fed	107.15	7.78429	274.61	167.46	479.53	1743.22	21.7	36.98	9.9	11.82	4.30429	1.08	0.393285	a 7 Brown	21744.8	7400.05	3183.04	9250.86	1910.84	17.9079	80.4116	0.12	1.203	2.386	9.255	29.201	12	93.6168	74.1667	12265.8	2	2	4	4	299.729	54.4115	82.6102	21.1698	49264.1	8036.56	5782.99	2364.07	145	80	65	45
a 10	3	CD (C River)	Meal-fed	121.45	-6.51571	298.93	177.48	456.4	1659.14	21.5	37.54	12.2	12.588	4.21102	1.105	0.369652	a 10 Blue	17005.4	3299.94	5968.56	2392.27	5344.58	6.0365	228.336	0.12	0.734	1.973	22.123	46.688	9	67.6152	88.8889	21418.1	2	2	2	3	47.662	91.6705	42.739	81.4647	22904.7	51908.7	4868.02	11133.4	100	155	55	60
a 11	3	CD (C River)	Meal-fed	118.45	-4.33	267.88	149.43	394.61	1434.52	20.8	36.02	10.5	11.205	4.18284	1.115	0.416231	a 11 Brown	16962.5	1991.63	1558.04	3795.91	9616.92	19.7626	72.8649	0.12	0.565	1.367	7.05	35.657	12	83.1938	65.8333	10727.3	3	3	2	4	25.068	23.6453	134.228	145.932	6834.54	2907.81	22609	13570.6	86.6667	60	75	50
a 12	3	CD (C River)	Meal-fed	118.43	-3.49571	307.12	188.69	530.32	1927.86	21.7	36.62	10.9	12.332	4.01537	1.202	0.391378	a 12 Green	6061.04	1754.31	1306.67	1467.88	1532.18	7.7679	185.378	0.12	0.12	0.606	5.137	18.634	11	28.4352	65.4545	3884.69	3	3	3	2	32.0037	19.8347	32.168	30.384	3895.39	3688	1622.21	7557.41	53.3333	90	40	85
a 13	4	CD (C River)	Meal-fed	114.12	0.814286	271.8	157.68	454.42	1651.94	21	36.35	9	11.12	4.09124	1.151	0.423473	a 13 Black	17342.5	2950.11	4164.6	2679.52	7548.3	8.1926	175.767	7.1	42.6	71	113.6	134.9	9	84.9954	107.778	27913.6	3	2	1	3	59.099	87.6005	60.471	117.33	4140.55	45104.1		34496.1	43.3333	180		100
			MEAN	114.934	-0.116327	278.665	163.308	462.328	1680.69	21.1833	36.6383	10.1667	11.6492	4.18473	1.09383	0.392605		14019.8	3062.9	2815.93	3383.92	4757.03	11.1266	157.633	1.28333	7.67467	13.0938	26.7282	45.5267	10.6667	62.7811	79.899	13197.6	2.66667	2.5	2.33333	3.16667	79.0094	47.1106	60.6219	73.6087	15196.3	19023.7	7336.38	12033.3	89.1667	106.389	59	67.2222
			±SEM	1.82866	1.86919	8.42626	7.4658	17.9029	65.0822	0.2182	0.223374	0.54752	0.290126	0.0470958	0.0406312	0.0100006		2786.53	932.249	819.921	1249.71	1353.44	2.4674	26.6509	1.16333	6.98656	11.584	17.5879	18.689	0.557773	12.9044	6.59365	4009.63	0.210819	0.223607	0.421637	0.307318	44.6878	14.9491	17.7411	20.5098	7443.51	9399.25	3905.54	4835.53	15.2008	19.9927	5.78792	8.65669
			%-Ad libitum	99.9261	-5730026311609700	95.8692	92.9722	83.8484	83.8484	98.1359	96.7714	100.518	89.2178	93.0659	85.7764	89.3658		298.785	322.507	228.357	403.92	284.572	147.345	81.3229	1069.44	2607.11	2202.96	633.238	356.981	127.363	301.188	78.5995	215.869	125.49	117.647	116.667	149.02	583.105	268.175	386.461	224.205	255.851	319.579	160.454	182.752	83.1068	94.2189	55.5294	86.7384
Fourier Spectrum Results
group: adlib																		group: grazing														group: mealfed
Fig 6J																		Fig 6K														Fig 6L
Mean peak frequency is 7.5514 pulses/24h																		Mean peak frequency is 9.5612 pulses/24h														Mean peak frequency is 11.1716 pulses/24h
Mean peak period is 193.836 min																		Mean peak period is 165.4817 min														Mean peak period is 157.6329 min
Median peak frequency is 7.4757 pulses/24h																		Median peak frequency is 7.9696 pulses/24h														Median peak frequency is 7.9803 pulses/24h
Median peak period is 192.7124 min																		Median peak period is 180.6877 min														Median peak period is 180.5725 min
Standard deviation of peak frequency is 1.1037 pulses/24h																		Standard deviation of peak frequency is 4.0896 pulses/24h														Standard deviation of peak frequency is 5.9992 pulses/24h
Standard deviation of peak period is 24.8599 min																		Standard deviation of peak period is 41.7512 min														Standard deviation of peak period is 65.2812 min
Rat Xi2 Pink		Rat Xi3 Brown		Rat Xi8 Blue		Rat Xi11 Green		Rat Xi12 Red		Rat Xi13 Purple/Black		Rat a3 Red		Rat a9 Purple				Rat Xi4 Purple		Rat Xi5 Black		Rat Xi9 Pink-Black		Rat Xi 10 Brown-Black		Rat Xi 15 Blue/Black		Rat a4 Blue				Rat a6 Purple		Rat a7 Brown		Rat a10 Blue		Rat a11 Brown		Rat a12 Green		Rat a13 Black
Peak frequency is 6.8845 pulses/24h		Peak frequency is 7.6516 pulses/24h		Peak frequency is 7.6359 pulses/24h		Peak frequency is 7.3155 pulses/24h		Peak frequency is 7.8984 pulses/24h		Peak frequency is 9.9551 pulses/24h		Peak frequency is 6.3838 pulses/24h		Peak frequency is 6.6863 pulses/24h				Peak frequency is 7.9425 pulses/24h		Peak frequency is 7.7379 pulses/24h		Peak frequency is 7.7815 pulses/24h		Peak frequency is 8.0025 pulses/24h		Peak frequency is 17.9059 pulses/24h		Peak frequency is 7.9968 pulses/24h				Peak frequency is 7.0922 pulses/24h		Peak frequency is 17.9079 pulses/24h		Peak frequency is 6.3065 pulses/24h		Peak frequency is 19.7626 pulses/24h		Peak frequency is 7.7679 pulses/24h		Peak frequency is 8.1926 pulses/24h
Peak period is 209.1658 min		Peak period is 188.1950 min		Peak period is 188.5823 min		Peak period is 196.8425 min		Peak period is 182.3164 min		Peak period is 144.6496 min		Peak period is 225.5720 min		Peak period is 215.3643 min				Peak period is 181.3031 min		Peak period is 186.0964 min		Peak period is 185.0543 min		Peak period is 179.9438 min		Peak period is 80.4205 min		Peak period is 180.0724 min				Peak period is 203.0398 min		Peak period is 80.4116 min		Peak period is 228.3364 min		Peak period is 72.8649 min		Peak period is 185.3777 min		Peak period is 175.7674 min
f (pulses/24h)	normalised power (a.u.)	f (pulses/24h)	normalised power (a.u.)	f (pulses/24h)	normalised power (a.u.)	f (pulses/24h)	normalised power (a.u.)	f (pulses/24h)	normalised power (a.u.)	f (pulses/24h)	normalised power (a.u.)	f (pulses/24h)	normalised power (a.u.)	f (pulses/24h)	normalised power (a.u.)			f (pulses/24h)	normalised power (a.u.)	f (pulses/24h)	normalised power (a.u.)	f (pulses/24h)	normalised power (a.u.)	f (pulses/24h)	normalised power (a.u.)	f (pulses/24h)	normalised power (a.u.)	f (pulses/24h)	normalised power (a.u.)			f (pulses/24h)	normalised power (a.u.)	f (pulses/24h)	normalised power (a.u.)	f (pulses/24h)	normalised power (a.u.)	f (pulses/24h)	normalised power (a.u.)	f (pulses/24h)	normalised power (a.u.)	f (pulses/24h)	normalised power (a.u.)
0	0	0	0	0	0	0	0	0	0	0	0	0	0	0	0			0	0	0	0	0	0	0	0	0	0	0	0			0	0	0	0	0	0	0	0	0	0	0	0
0.1427	0	0.1427	0	0.1427	0	0.1427	0	0.1427	0	0.1427	0	0.1427	0	0.1427	0			0.1427	0	0.1427	0	0.1427	0	0.1427	0	0.1427	0	0.1427	0			0.1427	0	0.1427	0	0.1427	0	0.1427	0	0.1427	0	0.1427	0
0.2854	0.0001	0.2854	0.0001	0.2854	0.0001	0.2854	0	0.2854	0	0.2854	0	0.2854	0	0.2854	0			0.2854	0	0.2854	0	0.2854	0	0.2854	0.0001	0.2854	0	0.2854	0			0.2854	0	0.2854	0.0001	0.2854	0	0.2854	0.0003	0.2854	0	0.2854	0
0.4281	0.0006	0.4281	0.0005	0.4281	0.0006	0.4281	0	0.4281	0.0001	0.4281	0.0002	0.4281	0.0001	0.4281	0.0002			0.4281	0.0001	0.4281	0.0001	0.4281	0.0003	0.4281	0.0004	0.4281	0.0001	0.4281	0.0001			0.4281	0.0002	0.4281	0.0002	0.4281	0.0001	0.4281	0.0012	0.4281	0.0003	0.4281	0.0001
0.5709	0.0026	0.5709	0.001	0.5709	0.0016	0.5709	0.0001	0.5709	0.0005	0.5709	0.0011	0.5709	0.0002	0.5709	0.0007			0.5709	0.0006	0.5709	0.0003	0.5709	0.0011	0.5709	0.0016	0.5709	0.0008	0.5709	0.0003			0.5709	0.001	0.5709	0.0003	0.5709	0.0005	0.5709	0.0034	0.5709	0.0013	0.5709	0.0006
0.7136	0.0074	0.7136	0.0012	0.7136	0.0033	0.7136	0.0004	0.7136	0.0017	0.7136	0.0034	0.7136	0.0003	0.7136	0.0022			0.7136	0.0018	0.7136	0.001	0.7136	0.0033	0.7136	0.0045	0.7136	0.0028	0.7136	0.0009			0.7136	0.003	0.7136	0.0002	0.7136	0.002	0.7136	0.0071	0.7136	0.0036	0.7136	0.002
0.8563	0.0162	0.8563	0.0009	0.8563	0.0059	0.8563	0.0018	0.8563	0.0043	0.8563	0.0075	0.8563	0.0004	0.8563	0.0056			0.8563	0.0042	0.8563	0.0026	0.8563	0.0072	0.8563	0.0096	0.8563	0.0078	0.8563	0.0024			0.8563	0.0075	0.8563	0	0.8563	0.0054	0.8563	0.012	0.8563	0.0075	0.8563	0.0047
0.999	0.0287	0.999	0.0011	0.999	0.0101	0.999	0.0057	0.999	0.0087	0.999	0.0134	0.999	0.0003	0.999	0.012			0.999	0.0078	0.999	0.0055	0.999	0.0126	0.999	0.0166	0.999	0.0181	0.999	0.0049			0.999	0.0159	0.999	0.0006	0.999	0.0121	0.999	0.0173	0.999	0.0121	0.999	0.0093
1.1417	0.0422	1.1417	0.0032	1.1417	0.0166	1.1417	0.0142	1.1417	0.0149	1.1417	0.0198	1.1417	0.0004	1.1417	0.0222			1.1417	0.0117	1.1417	0.0096	1.1417	0.0185	1.1417	0.0241	1.1417	0.0358	1.1417	0.0087			1.1417	0.029	1.1417	0.0037	1.1417	0.023	1.1417	0.0218	1.1417	0.0159	1.1417	0.0157
1.2844	0.0523	1.2844	0.0089	1.2844	0.026	1.2844	0.0287	1.2844	0.0225	1.2844	0.0249	1.2844	0.0015	1.2844	0.0363			1.2844	0.0148	1.2844	0.0149	1.2844	0.0234	1.2844	0.0298	1.2844	0.062	1.2844	0.0137			1.2844	0.0466	1.2844	0.0118	1.2844	0.0378	1.2844	0.0246	1.2844	0.0177	1.2844	0.0229
1.4272	0.0543	1.4272	0.0177	1.4272	0.0374	1.4272	0.0491	1.4272	0.0303	1.4272	0.0271	1.4272	0.0047	1.4272	0.0532			1.4272	0.0155	1.4272	0.0204	1.4272	0.0261	1.4272	0.0315	1.4272	0.0953	1.4272	0.0196			1.4272	0.0666	1.4272	0.027	1.4272	0.0545	1.4272	0.0254	1.4272	0.0181	1.4272	0.0297
1.5699	0.0463	1.5699	0.0265	1.5699	0.0485	1.5699	0.0726	1.5699	0.0365	1.5699	0.0255	1.5699	0.0108	1.5699	0.0705			1.5699	0.0132	1.5699	0.0251	1.5699	0.0261	1.5699	0.0285	1.5699	0.1314	1.5699	0.0259			1.5699	0.0858	1.5699	0.0496	1.5699	0.0696	1.5699	0.0249	1.5699	0.0195	1.5699	0.0349
1.7126	0.0307	1.7126	0.0304	1.7126	0.0552	1.7126	0.0944	1.7126	0.0396	1.7126	0.0207	1.7126	0.0197	1.7126	0.0849			1.7126	0.0083	1.7126	0.0279	1.7126	0.0238	1.7126	0.0218	1.7126	0.1642	1.7126	0.0318			1.7126	0.1009	1.7126	0.0769	1.7126	0.079	1.7126	0.0249	1.7126	0.025	1.7126	0.038
1.8553	0.0138	1.8553	0.0259	1.8553	0.0541	1.8553	0.1084	1.8553	0.0384	1.8553	0.0143	1.8553	0.0297	1.8553	0.0926			1.8553	0.0034	1.8553	0.028	1.8553	0.0203	1.8553	0.0141	1.8553	0.187	1.8553	0.037			1.8553	0.1098	1.8553	0.1033	1.8553	0.08	1.8553	0.028	1.8553	0.036	1.8553	0.0402
1.998	0.0034	1.998	0.0144	1.998	0.044	1.998	0.1103	1.998	0.033	1.998	0.0079	1.998	0.038	1.998	0.0915			1.998	0.0018	1.998	0.0255	1.998	0.0163	1.998	0.0079	1.998	0.196	1.998	0.0411			1.998	0.1129	1.998	0.1215	1.998	0.0723	1.998	0.0375	1.998	0.0505	1.998	0.0436
2.1407	0.0046	2.1407	0.003	2.1407	0.0284	2.1407	0.099	2.1407	0.0249	2.1407	0.0029	2.1407	0.0419	2.1407	0.0812			2.1407	0.0069	2.1407	0.0215	2.1407	0.0123	2.1407	0.0048	2.1407	0.1919	2.1407	0.0439			2.1407	0.1125	2.1407	0.1251	2.1407	0.0583	2.1407	0.0566	2.1407	0.0633	2.1407	0.0506
2.2834	0.0164	2.2834	0.0026	2.2834	0.0149	2.2834	0.0775	2.2834	0.0167	2.2834	0.0003	2.2834	0.04	2.2834	0.0641			2.2834	0.0204	2.2834	0.0178	2.2834	0.0088	2.2834	0.0041	2.2834	0.181	2.2834	0.0454			2.2834	0.112	2.2834	0.1111	2.2834	0.0422	2.2834	0.0881	2.2834	0.0689	2.2834	0.0622
2.4262	0.0324	2.4262	0.022	2.4262	0.0121	2.4262	0.0521	2.4262	0.0117	2.4262	0.0009	2.4262	0.033	2.4262	0.0443			2.4262	0.0416	2.4262	0.0167	2.4262	0.0069	2.4262	0.004	2.4262	0.1729	2.4262	0.0456			2.4262	0.1141	2.4262	0.0821	2.4262	0.0279	2.4262	0.1331	2.4262	0.0651	2.4262	0.0769
2.5689	0.0439	2.5689	0.0612	2.5689	0.0261	2.5689	0.0297	2.5689	0.0127	2.5689	0.0054	2.5689	0.0231	2.5689	0.0263			2.5689	0.0667	2.5689	0.0196	2.5689	0.0079	2.5689	0.0029	2.5689	0.1771	2.5689	0.0446			2.5689	0.1198	2.5689	0.0462	2.5689	0.0176	2.5689	0.19	2.5689	0.0555	2.5689	0.0909
2.7116	0.0446	2.7116	0.109	2.7116	0.0559	2.7116	0.0156	2.7116	0.0204	2.7116	0.0136	2.7116	0.0131	2.7116	0.0134			2.7116	0.0906	2.7116	0.027	2.7116	0.0127	2.7116	0.0009	2.7116	0.1989	2.7116	0.0419			2.7116	0.1289	2.7116	0.0155	2.7116	0.0116	2.7116	0.2532	2.7116	0.0477	2.7116	0.0992
2.8543	0.0352	2.8543	0.1474	2.8543	0.0932	2.8543	0.0115	2.8543	0.0329	2.8543	0.0237	2.8543	0.0052	2.8543	0.0062			2.8543	0.1074	2.8543	0.0378	2.8543	0.0204	2.8543	0.0001	2.8543	0.2369	2.8543	0.0374			2.8543	0.1414	2.8543	0.0024	2.8543	0.0097	2.8543	0.3137	2.8543	0.0497	2.8543	0.0977
2.997	0.0224	2.997	0.1599	2.997	0.1251	2.997	0.0161	2.997	0.0455	2.997	0.0326	2.997	0.0007	2.997	0.0032			2.997	0.1134	2.997	0.0496	2.997	0.028	2.997	0.0033	2.997	0.2828	2.997	0.0308			2.997	0.1584	2.997	0.0163	2.997	0.0123	2.997	0.3614	2.997	0.0648	2.997	0.0851
3.1397	0.0156	3.1397	0.1416	3.1397	0.14	3.1397	0.026	3.1397	0.0529	3.1397	0.0366	3.1397	0.0018	3.1397	0.0019			3.1397	0.1074	3.1397	0.0593	3.1397	0.0311	3.1397	0.012	3.1397	0.3246	3.1397	0.0224			3.1397	0.1818	3.1397	0.0605	3.1397	0.0212	3.1397	0.3886	3.1397	0.0904	3.1397	0.0639
3.2825	0.0209	3.2825	0.104	3.2825	0.1345	3.2825	0.0373	3.2825	0.0513	3.2825	0.0333	3.2825	0.0116	3.2825	0.0009			3.2825	0.0914	3.2825	0.0642	3.2825	0.0272	3.2825	0.0248	3.2825	0.3501	3.2825	0.0135			3.2825	0.2133	3.2825	0.1311	3.2825	0.0376	3.2825	0.394	3.2825	0.1194	3.2825	0.0394
3.4252	0.0374	3.4252	0.0702	3.4252	0.1148	3.4252	0.0475	3.4252	0.0403	3.4252	0.0241	3.4252	0.0344	3.4252	0.0006			3.4252	0.0699	3.4252	0.0628	3.4252	0.0173	3.4252	0.0377	3.4252	0.3524	3.4252	0.0057			3.4252	0.2513	3.4252	0.2178	3.4252	0.0593	3.4252	0.3853	3.4252	0.1448	3.4252	0.0186
3.5679	0.0573	3.5679	0.0632	3.5679	0.0951	3.5679	0.055	3.5679	0.0242	3.5679	0.0137	3.5679	0.0723	3.5679	0.0041			3.5679	0.0481	3.5679	0.0556	3.5679	0.0062	3.5679	0.0465	3.5679	0.3315	3.5679	0.0012			3.5679	0.2911	3.5679	0.3066	3.5679	0.0793	3.5679	0.3771	3.5679	0.1629	3.5679	0.0069
3.7106	0.0701	3.7106	0.0925	3.7106	0.0896	3.7106	0.0596	3.7106	0.0094	3.7106	0.0081	3.7106	0.1215	3.7106	0.0146			3.7106	0.0305	3.7106	0.0445	3.7106	0.0007	3.7106	0.0485	3.7106	0.2947	3.7106	0.0014			3.7106	0.3257	3.7106	0.3829	3.7106	0.088	3.7106	0.3852	3.7106	0.1731	3.7106	0.0073
3.8533	0.0693	3.8533	0.1471	3.8533	0.1049	3.8533	0.0611	3.8533	0.0016	3.8533	0.0113	3.8533	0.1707	3.8533	0.0341			3.8533	0.0194	3.8533	0.0321	3.8533	0.0048	3.8533	0.0445	3.8533	0.2537	3.8533	0.0065			3.8533	0.349	3.8533	0.4347	3.8533	0.0779	3.8533	0.419	3.8533	0.1749	3.8533	0.0192
3.996	0.055	3.996	0.1999	3.996	0.1357	3.996	0.0594	3.996	0.0024	3.996	0.0219	3.996	0.2041	3.996	0.0607			3.996	0.0146	3.996	0.021	3.996	0.0175	3.996	0.0383	3.996	0.2204	3.996	0.0148			3.996	0.359	3.996	0.4551	3.996	0.051	3.996	0.4753	3.996	0.1656	3.996	0.0388
4.1388	0.0337	4.1388	0.2217	4.1388	0.1666	4.1388	0.0544	4.1388	0.0083	4.1388	0.0341	4.1388	0.2082	4.1388	0.0889			4.1388	0.0143	4.1388	0.0125	4.1388	0.0327	4.1388	0.0337	4.1388	0.2032	4.1388	0.0235			4.1388	0.3583	4.1388	0.4428	4.1388	0.0212	4.1388	0.5375	4.1388	0.1412	4.1388	0.0598
4.2815	0.0139	4.2815	0.1977	4.2815	0.18	4.2815	0.0466	4.2815	0.0126	4.2815	0.041	4.2815	0.1797	4.2815	0.1114			4.2815	0.0162	4.2815	0.0071	4.2815	0.0437	4.2815	0.0331	4.2815	0.2042	4.2815	0.0299			4.2815	0.3527	4.2815	0.4018	4.2815	0.011	4.2815	0.5813	4.2815	0.1017	4.2815	0.0751
4.4242	0.002	4.4242	0.1365	4.4242	0.1657	4.4242	0.0373	4.4242	0.0104	4.4242	0.0396	4.4242	0.1297	4.4242	0.1216			4.4242	0.019	4.4242	0.0041	4.4242	0.0474	4.4242	0.036	4.4242	0.2196	4.4242	0.0334			4.4242	0.3477	4.4242	0.3397	4.4242	0.0402	4.4242	0.5856	4.4242	0.0571	4.4242	0.0787
4.5669	0.001	4.5669	0.066	4.5669	0.1262	4.5669	0.0293	4.5669	0.0034	4.5669	0.0344	4.5669	0.0788	4.5669	0.1165			4.5669	0.0232	4.5669	0.0027	4.5669	0.0479	4.5669	0.0406	4.5669	0.2411	4.5669	0.0359			4.5669	0.3461	4.5669	0.2664	4.5669	0.113	4.5669	0.5415	4.5669	0.0279	4.5669	0.0679
4.7096	0.0123	4.7096	0.0177	4.7096	0.0763	4.7096	0.027	4.7096	0.0013	4.7096	0.0353	4.7096	0.0466	4.7096	0.0978			4.7096	0.0301	4.7096	0.0021	4.7096	0.0533	4.7096	0.0463	4.7096	0.2591	4.7096	0.0423			4.7096	0.3486	4.7096	0.1924	4.7096	0.2099	4.7096	0.4577	4.7096	0.0369	4.7096	0.046
4.8523	0.0384	4.8523	0.0093	4.8523	0.0345	4.8523	0.0363	4.8523	0.0184	4.8523	0.0517	4.8523	0.0397	4.8523	0.0715			4.8523	0.0405	4.8523	0.0018	4.8523	0.0694	4.8523	0.054	4.8523	0.2664	4.8523	0.0576			4.8523	0.3567	4.8523	0.1278	4.8523	0.2927	4.8523	0.3556	4.8523	0.0951	4.8523	0.0221
4.995	0.0825	4.995	0.0342	4.995	0.0138	4.995	0.0633	4.995	0.0655	4.995	0.0853	4.995	0.0476	4.995	0.0458			4.995	0.052	4.995	0.0013	4.995	0.0936	4.995	0.0658	4.995	0.26	4.995	0.0847			4.995	0.3748	4.995	0.0819	4.995	0.3213	4.995	0.2601	4.995	0.1899	4.995	0.0094
5.1378	0.1448	5.1378	0.0672	5.1378	0.0148	5.1378	0.112	5.1378	0.1417	5.1378	0.1267	5.1378	0.0504	5.1378	0.0291			5.1378	0.0596	5.1378	0.0007	5.1378	0.1137	5.1378	0.0813	5.1378	0.2425	5.1378	0.1214			5.1378	0.4099	5.1378	0.0621	5.1378	0.277	5.1378	0.1878	5.1378	0.2847	5.1378	0.0205
5.2805	0.2159	5.2805	0.0806	5.2805	0.0274	5.2805	0.1809	5.2805	0.2308	5.2805	0.1587	5.2805	0.0348	5.2805	0.0287			5.2805	0.0573	5.2805	0.0005	5.2805	0.1148	5.2805	0.0961	5.2805	0.2207	5.2805	0.1606			5.2805	0.4662	5.2805	0.0729	5.2805	0.1781	5.2805	0.1415	5.2805	0.3346	5.2805	0.0612
5.4232	0.276	5.4232	0.0635	5.4232	0.0375	5.4232	0.2601	5.4232	0.3054	5.4232	0.1649	5.4232	0.01	5.4232	0.0507			5.4232	0.0424	5.4232	0.0028	5.4232	0.09	5.4232	0.1028	5.4232	0.203	5.4232	0.192			5.4232	0.5387	5.4232	0.1138	5.4232	0.0796	5.4232	0.1126	5.4232	0.3103	5.4232	0.1269
5.5659	0.3007	5.5659	0.0299	5.5659	0.0367	5.5659	0.3317	5.5659	0.3378	5.5659	0.1397	5.5659	0.0103	5.5659	0.1003			5.5659	0.0197	5.5659	0.0107	5.5659	0.049	5.5659	0.096	5.5659	0.1966	5.5659	0.2066			5.5659	0.6099	5.5659	0.1783	5.5659	0.051	5.5659	0.0899	5.5659	0.2194	5.5659	0.2023
5.7086	0.2754	5.7086	0.0108	5.7086	0.027	5.7086	0.3732	5.7086	0.3133	5.7086	0.0923	5.7086	0.0803	5.7086	0.1814			5.7086	0.0026	5.7086	0.0273	5.7086	0.0174	5.7086	0.0789	5.7086	0.2042	5.7086	0.2006			5.7086	0.6541	5.7086	0.2535	5.7086	0.1425	5.7086	0.0687	5.7086	0.108	5.7086	0.2677
5.8513	0.2096	5.8513	0.0338	5.8513	0.0179	5.8513	0.3662	5.8513	0.2385	5.8513	0.0428	5.8513	0.2475	5.8513	0.2952			5.8513	0.0093	5.8513	0.0532	5.8513	0.0243	5.8513	0.0655	5.8513	0.2224	5.8513	0.1771			5.8513	0.6491	5.8513	0.3221	5.8513	0.3554	5.8513	0.0541	5.8513	0.0401	5.8513	0.308
5.9941	0.1412	5.9941	0.1018	5.9941	0.0186	5.9941	0.3061	5.9941	0.1399	5.9941	0.0108	5.9941	0.4967	5.9941	0.4375			5.9941	0.0542	5.9941	0.084	5.9941	0.0846	5.9941	0.0758	5.9941	0.2424	5.9941	0.1447			5.9941	0.5917	5.9941	0.3659	5.9941	0.6329	5.9941	0.0567	5.9941	0.0626	5.9941	0.3198
6.1368	0.125	6.1368	0.1869	6.1368	0.0301	6.1368	0.2089	6.1368	0.0528	6.1368	0.0048	6.1368	0.7643	6.1368	0.5971			6.1368	0.1386	6.1368	0.1103	6.1368	0.1858	6.1368	0.1247	6.1368	0.2528	6.1368	0.1128			6.1368	0.5049	6.1368	0.3718	6.1368	0.8792	6.1368	0.0827	6.1368	0.1763	6.1368	0.3136
6.2795	0.2066	6.2795	0.243	6.2795	0.0444	6.2795	0.1111	6.2795	0.0057	6.2795	0.0184	6.2795	0.9586	6.2795	0.7555			6.2795	0.2457	6.2795	0.1208	6.2795	0.289	6.2795	0.2092	6.2795	0.2437	6.2795	0.0869			6.2795	0.4335	6.2795	0.3361	6.2795	1	6.2795	0.1262	6.2795	0.3294	6.2795	0.307
6.4222	0.3945	6.4222	0.2335	6.4222	0.0515	6.4222	0.0594	6.4222	0.0087	6.4222	0.0354	6.4222	1	6.4222	0.8893			6.4222	0.3438	6.4222	0.1086	6.4222	0.3473	6.4222	0.3029	6.4222	0.2117	6.4222	0.0667			6.4222	0.4252	6.4222	0.2675	6.4222	0.9456	6.4222	0.1698	6.4222	0.4428	6.4222	0.3138
6.5649	0.646	6.5649	0.1577	6.5649	0.051	6.5649	0.0938	6.5649	0.052	6.5649	0.0432	6.5649	0.8622	6.5649	0.9762			6.5649	0.3995	6.5649	0.0784	6.5649	0.3312	6.5649	0.3646	6.5649	0.1622	6.5649	0.0478			6.5649	0.506	6.5649	0.1857	6.5649	0.7356	6.5649	0.1941	6.5649	0.4531	6.5649	0.3339
6.7076	0.8779	6.7076	0.0592	6.7076	0.0597	6.7076	0.2297	6.7076	0.1152	6.7076	0.0432	6.7076	0.5907	6.7076	1			6.7076	0.3939	6.7076	0.0498	6.7076	0.2499	6.7076	0.3573	6.7076	0.1095	6.7076	0.0274			6.7076	0.6628	6.7076	0.1166	6.7076	0.451	6.7076	0.1921	6.7076	0.3516	6.7076	0.3519
6.8503	1	6.8503	0.0088	6.8503	0.1078	6.8503	0.4469	6.8503	0.1823	6.8503	0.0535	6.8503	0.2879	6.8503	0.956			6.8503	0.3359	6.8503	0.0536	6.8503	0.1527	6.8503	0.2721	6.8503	0.0726	6.8503	0.011			6.8503	0.8431	6.8503	0.0851	6.8503	0.198	6.8503	0.1778	6.8503	0.1953	6.8503	0.345
6.9931	0.9569	6.9931	0.0689	6.9931	0.2236	6.9931	0.6928	6.9931	0.2519	6.9931	0.0994	6.9931	0.0684	6.9931	0.8525			6.9931	0.2629	6.9931	0.1206	6.9931	0.1083	6.9931	0.1406	6.9931	0.0685	6.9931	0.0144			6.9931	0.9753	6.9931	0.1079	6.9931	0.0604	6.9931	0.1824	6.9931	0.0814	6.9931	0.2995
7.1358	0.7565	7.1358	0.2577	7.1358	0.4131	7.1358	0.8978	7.1358	0.3375	7.1358	0.1973	7.1358	0.0072	7.1358	0.7097			7.1358	0.2276	7.1358	0.266	7.1358	0.1714	7.1358	0.0284	7.1358	0.1049	7.1358	0.0603			7.1358	1	7.1358	0.1883	7.1358	0.0635	7.1358	0.2388	7.1358	0.0966	7.1358	0.2243
7.2785	0.4699	7.2785	0.5331	7.2785	0.6473	7.2785	1	7.2785	0.4556	7.2785	0.3426	7.2785	0.1075	7.2785	0.5545			7.2785	0.2745	7.2785	0.477	7.2785	0.3517	7.2785	0.0083	7.2785	0.1763	7.2785	0.1674			7.2785	0.8984	7.2785	0.3153	7.2785	0.1685	7.2785	0.3612	7.2785	0.2694	7.2785	0.1545
7.4212	0.2017	7.4212	0.8067	7.4212	0.8659	7.4212	0.9677	7.4212	0.6093	7.4212	0.5077	7.4212	0.3017	7.4212	0.4148			7.4212	0.4167	7.4212	0.7106	7.4212	0.6047	7.4212	0.1236	7.4212	0.2637	7.4212	0.3391			7.4212	0.7023	7.4212	0.4663	7.4212	0.2981	7.4212	0.5321	7.4212	0.5503	7.4212	0.1392
7.5639	0.0435	7.5639	0.9823	7.5639	0.9994	7.5639	0.8109	7.5639	0.7785	7.5639	0.6542	7.5639	0.488	7.5639	0.3132			7.5639	0.6254	7.5639	0.9048	7.5639	0.8479	7.5639	0.3624	7.5639	0.3404	7.5639	0.555			7.5639	0.4801	7.5639	0.613	7.5639	0.3781	7.5639	0.706	7.5639	0.8319	7.5639	0.2178
7.7066	0.0355	7.7066	1	7.7066	1	7.7066	0.5773	7.7066	0.9231	7.7066	0.7515	7.7066	0.5794	7.7066	0.2622			7.7066	0.8374	7.7066	1	7.7066	0.9965	7.7066	0.6544	7.7066	0.3817	7.7066	0.772			7.7066	0.3064	7.7066	0.7281	7.7066	0.3748	7.7066	0.8282	7.7066	1	7.7066	0.3966
7.8494	0.1525	7.8494	0.8625	7.8494	0.8653	7.8494	0.3334	7.8494	1	7.8494	0.7913	7.8494	0.5427	7.8494	0.2617			7.8494	0.9797	7.8494	0.9627	7.8494	1	7.8494	0.8972	7.8494	0.3732	7.8494	0.9359			7.8494	0.2291	7.8494	0.791	7.8494	0.3074	7.8494	0.8617	7.8494	0.9872	7.8494	0.6371
7.9921	0.322	7.9921	0.6316	7.9921	0.6424	7.9921	0.1406	7.9921	0.9858	7.9921	0.7881	7.9921	0.4069	7.9921	0.2992			7.9921	1	7.9921	0.8006	7.9921	0.8622	7.9921	1	7.9921	0.317	7.9921	1			7.9921	0.2508	7.9921	0.7908	7.9921	0.2322	7.9921	0.8046	7.9921	0.8024	7.9921	0.8654
8.1348	0.4605	8.1348	0.3965	8.1348	0.4078	8.1348	0.0351	8.1348	0.8913	8.1348	0.7671	8.1348	0.241	8.1348	0.3533			8.1348	0.888	8.1348	0.5609	8.1348	0.6353	8.1348	0.9237	8.1348	0.2301	8.1348	0.9437			8.1348	0.3323	8.1348	0.7281	8.1348	0.2081	8.1348	0.6912	8.1348	0.5226	8.1348	1
8.2775	0.512	8.2775	0.232	8.2775	0.2337	8.2775	0.0187	8.2775	0.76	8.2775	0.7445	8.2775	0.116	8.2775	0.4001			8.2775	0.6793	8.2775	0.3126	8.2775	0.3929	8.2775	0.6987	8.2775	0.1376	8.2775	0.7816			8.2775	0.4154	8.2775	0.6133	8.2775	0.2634	8.2775	0.5735	8.2775	0.2523	8.2775	0.9861
8.4202	0.4668	8.4202	0.1678	8.4202	0.157	8.4202	0.0648	8.4202	0.6483	8.4202	0.7156	8.4202	0.0713	8.4202	0.4196			8.4202	0.4389	8.4202	0.1201	8.4202	0.1975	8.4202	0.4104	8.4202	0.0623	8.4202	0.5609			8.4202	0.452	8.4202	0.4647	8.4202	0.3811	8.4202	0.4942	8.4202	0.075	8.4202	0.8206
8.5629	0.3564	8.5629	0.1833	8.5629	0.1671	8.5629	0.1332	8.5629	0.5982	8.5629	0.6577	8.5629	0.1025	8.5629	0.4024			8.5629	0.2331	8.5629	0.0197	8.5629	0.078	8.5629	0.1602	8.5629	0.017	8.5629	0.3448			8.5629	0.4237	8.5629	0.3055	8.5629	0.5095	8.5629	0.4669	8.5629	0.02	8.5629	0.556
8.7056	0.231	8.7056	0.2277	8.7056	0.2179	8.7056	0.1872	8.7056	0.6164	8.7056	0.5489	8.7056	0.1729	8.7056	0.3525			8.7056	0.1033	8.7056	0.0092	8.7056	0.0273	8.7056	0.0219	8.7056	0.001	8.7056	0.1906			8.7056	0.3453	8.7056	0.1609	8.7056	0.5902	8.7056	0.4731	8.7056	0.06	8.7056	0.2803
8.8484	0.1325	8.8484	0.2518	8.8484	0.2565	8.8484	0.2064	8.8484	0.6718	8.8484	0.39	8.8484	0.2378	8.8484	0.2848			8.8484	0.054	8.8484	0.0553	8.8484	0.0166	8.8484	0.013	8.8484	0.0029	8.8484	0.1305			8.8484	0.2508	8.8484	0.0541	8.8484	0.5879	8.8484	0.4773	8.8484	0.1358	8.8484	0.0817
8.9911	0.0787	8.9911	0.2326	8.9911	0.2515	8.9911	0.1891	8.9911	0.7119	8.9911	0.2176	8.9911	0.268	8.9911	0.2198			8.9911	0.0587	8.9911	0.1124	8.9911	0.017	8.9911	0.0959	8.9911	0.0087	8.9911	0.1622			8.9911	0.1733	8.9911	0.0029	8.9911	0.5057	8.9911	0.4501	8.9911	0.1909	8.9911	0.0152
9.1338	0.0633	9.1338	0.1797	9.1338	0.2067	9.1338	0.1478	9.1338	0.6906	9.1338	0.0955	9.1338	0.2585	9.1338	0.1755			9.1338	0.0783	9.1338	0.1445	9.1338	0.0134	9.1338	0.2024	9.1338	0.0097	9.1338	0.2528			9.1338	0.129	9.1338	0.0162	9.1338	0.3808	9.1338	0.3857	9.1338	0.1966	9.1338	0.0838
9.2765	0.067	9.2765	0.1211	9.2765	0.1522	9.2765	0.0997	9.2765	0.5922	9.2765	0.0873	9.2765	0.2236	9.2765	0.1606			9.2765	0.0826	9.2765	0.1384	9.2765	0.0077	9.2765	0.2702	9.2765	0.0059	9.2765	0.3548			9.2765	0.1139	9.2765	0.0913	9.2765	0.2627	9.2765	0.3027	9.2765	0.1575	9.2765	0.2429
9.4192	0.0715	9.4192	0.0825	9.4192	0.1221	9.4192	0.0587	9.4192	0.4377	9.4192	0.2215	9.4192	0.1828	9.4192	0.1721			9.4192	0.0626	9.4192	0.1037	9.4192	0.0093	9.4192	0.2695	9.4192	0.0053	9.4192	0.424			9.4192	0.1111	9.4192	0.2143	9.4192	0.1895	9.4192	0.2301	9.4192	0.0988	9.4192	0.4233
9.5619	0.0677	9.5619	0.0715	9.5619	0.1319	9.5619	0.031	9.5619	0.2734	9.5619	0.4694	9.5619	0.1499	9.5619	0.1976			9.5619	0.0302	9.5619	0.0621	9.5619	0.0241	9.5619	0.2097	9.5619	0.0177	9.5619	0.4352			9.5619	0.1045	9.5619	0.3613	9.5619	0.1717	9.5619	0.1888	9.5619	0.0465	9.5619	0.5607
9.7047	0.0556	9.7047	0.0761	9.7047	0.1694	9.7047	0.0159	9.7047	0.1456	9.7047	0.7487	9.7047	0.1279	9.7047	0.221			9.7047	0.0065	9.7047	0.0329	9.7047	0.0482	9.7047	0.1252	9.7047	0.048	9.7047	0.3876			9.7047	0.0882	9.7047	0.5037	9.7047	0.1929	9.7047	0.179	9.7047	0.0142	9.7047	0.6182
9.8474	0.0397	9.8474	0.0767	9.8474	0.2046	9.8474	0.0099	9.8474	0.0792	9.8474	0.9536	9.8474	0.1133	9.8474	0.2293			9.8474	0.0076	9.8474	0.0231	9.8474	0.0703	9.8474	0.0531	9.8474	0.0919	9.8474	0.3008			9.8474	0.0677	9.8474	0.6137	9.8474	0.2219	9.8474	0.1843	9.8474	0.0013	9.8474	0.594
9.9901	0.0239	9.9901	0.0613	9.9901	0.2097	9.9901	0.0099	9.9901	0.0683	9.9901	1	9.9901	0.1016	9.9901	0.2166			9.9901	0.0358	9.9901	0.0271	9.9901	0.0791	9.9901	0.0136	9.9901	0.1374	9.9901	0.2032			9.9901	0.0541	9.9901	0.6703	9.9901	0.2307	9.9901	0.186	9.9901	0.0011	9.9901	0.5129
10.1328	0.0106	10.1328	0.0336	10.1328	0.1773	10.1328	0.0152	10.1328	0.0854	10.1328	0.8641	10.1328	0.091	10.1328	0.1849			10.1328	0.079	10.1328	0.033	10.1328	0.0707	10.1328	0.0051	10.1328	0.1698	10.1328	0.1204			10.1328	0.0552	10.1328	0.6636	10.1328	0.2066	10.1328	0.179	10.1328	0.0096	10.1328	0.4093
10.2755	0.0026	10.2755	0.0085	10.2755	0.1241	10.2755	0.027	10.2755	0.0997	10.2755	0.5949	10.2755	0.0816	10.2755	0.1414			10.2755	0.1188	10.2755	0.032	10.2755	0.0502	10.2755	0.0125	10.2755	0.1787	10.2755	0.0664			10.2755	0.0698	10.2755	0.5967	10.2755	0.1551	10.2755	0.1776	10.2755	0.0287	10.2755	0.3112
10.4182	0.0038	10.4182	0.0005	10.4182	0.0797	10.4182	0.0464	10.4182	0.0942	10.4182	0.2952	10.4182	0.0738	10.4182	0.0953			10.4182	0.1399	10.4182	0.0228	10.4182	0.0278	10.4182	0.0199	10.4182	0.163	10.4182	0.0422			10.4182	0.0886	10.4182	0.4845	10.4182	0.0937	10.4182	0.2058	10.4182	0.0626	10.4182	0.232
10.561	0.0182	10.561	0.0123	10.561	0.0671	10.561	0.0728	10.561	0.0723	10.561	0.0781	10.561	0.0662	10.561	0.0542			10.561	0.1367	10.561	0.0111	10.561	0.0119	10.561	0.0204	10.561	0.1311	10.561	0.0391			10.561	0.0999	10.561	0.3494	10.561	0.0412	10.561	0.2799	10.561	0.1105	10.561	0.171
10.7037	0.0462	10.7037	0.0331	10.7037	0.0887	10.7037	0.1031	10.7037	0.0498	10.7037	0.0197	10.7037	0.0572	10.7037	0.0234			10.7037	0.1138	10.7037	0.0037	10.7037	0.0051	10.7037	0.0169	10.7037	0.0973	10.7037	0.0453			10.7037	0.0963	10.7037	0.216	10.7037	0.0096	10.7037	0.3935	10.7037	0.1629	10.7037	0.1217
10.8464	0.0819	10.8464	0.0459	10.8464	0.1261	10.8464	0.1326	10.8464	0.0415	10.8464	0.1291	10.8464	0.0471	10.8464	0.0053			10.8464	0.0817	10.8464	0.0032	10.8464	0.0053	10.8464	0.0154	10.8464	0.0762	10.8464	0.0511			10.8464	0.0785	10.8464	0.1059	10.8464	0.0009	10.8464	0.5171	10.8464	0.205	10.8464	0.0788
10.9891	0.1134	10.9891	0.0405	10.9891	0.1535	10.9891	0.1564	10.9891	0.0493	10.9891	0.3486	10.9891	0.0391	10.9891	0.0001			10.9891	0.0509	10.9891	0.0068	10.9891	0.009	10.9891	0.0188	10.9891	0.0771	10.9891	0.052			10.9891	0.0543	10.9891	0.0332	10.9891	0.0088	10.9891	0.6126	10.9891	0.2246	10.9891	0.0425
11.1318	0.1279	11.1318	0.0208	11.1318	0.1554	11.1318	0.1708	11.1318	0.0622	11.1318	0.5818	11.1318	0.0366	11.1318	0.0048			11.1318	0.0287	11.1318	0.0091	11.1318	0.0152	11.1318	0.0236	11.1318	0.102	11.1318	0.0479			11.1318	0.0339	11.1318	0.0028	11.1318	0.0237	11.1318	0.6549	11.1318	0.2194	11.1318	0.0174
11.2745	0.1184	11.2745	0.0029	11.2745	0.1367	11.2745	0.1739	11.2745	0.0648	11.2745	0.7367	11.2745	0.0402	11.2745	0.0141			11.2745	0.0177	11.2745	0.0072	11.2745	0.0252	11.2745	0.0248	11.2745	0.1457	11.2745	0.0413			11.2745	0.0243	11.2745	0.0104	11.2745	0.0372	11.2745	0.647	11.2745	0.1993	11.2745	0.0082
11.4172	0.088	11.4172	0.0034	11.4172	0.1186	11.4172	0.1663	11.4172	0.0507	11.4172	0.763	11.4172	0.046	11.4172	0.0208			11.4172	0.0174	11.4172	0.0034	11.4172	0.0403	11.4172	0.0214	11.4172	0.1984	11.4172	0.0347			11.4172	0.0268	11.4172	0.0451	11.4172	0.0441	11.4172	0.6189	11.4172	0.1809	11.4172	0.016
11.56	0.0495	11.56	0.0278	11.56	0.1232	11.56	0.1505	11.56	0.0279	11.56	0.6678	11.56	0.0478	11.56	0.0195			11.56	0.0251	11.56	0.0038	11.56	0.0578	11.56	0.0191	11.56	0.2489	11.56	0.0292			11.56	0.0367	11.56	0.0924	11.56	0.0431	11.56	0.61	11.56	0.1776	11.56	0.037
11.7027	0.02	11.7027	0.0652	11.7027	0.1577	11.7027	0.131	11.7027	0.0156	11.7027	0.5052	11.7027	0.0421	11.7027	0.0103			11.7027	0.0371	11.7027	0.0137	11.7027	0.0709	11.7027	0.0278	11.7027	0.2872	11.7027	0.0251			11.7027	0.0467	11.7027	0.1384	11.7027	0.0356	11.7027	0.6464	11.7027	0.1917	11.7027	0.064
11.8454	0.014	11.8454	0.0947	11.8454	0.2081	11.8454	0.1139	11.8454	0.0309	11.8454	0.3472	11.8454	0.0318	11.8454	0.0021			11.8454	0.0489	11.8454	0.0325	11.8454	0.072	11.8454	0.0533	11.8454	0.3063	11.8454	0.022			11.8454	0.0504	11.8454	0.1724	11.8454	0.0244	11.8454	0.7253	11.8454	0.2131	11.8454	0.0895
11.9881	0.0371	11.9881	0.0985	11.9881	0.2469	11.9881	0.1055	11.9881	0.077	11.9881	0.2506	11.9881	0.0262	11.9881	0.0117			11.9881	0.056	11.9881	0.0536	11.9881	0.0584	11.9881	0.0916	11.9881	0.3032	11.9881	0.0198			11.9881	0.0459	11.9881	0.1888	11.9881	0.0128	11.9881	0.8166	11.9881	0.2244	11.9881	0.1092
12.1308	0.0841	12.1308	0.074	12.1308	0.25	12.1308	0.1111	12.1308	0.1393	12.1308	0.2351	12.1308	0.0341	12.1308	0.0582			12.1308	0.0553	12.1308	0.0673	12.1308	0.0351	12.1308	0.1288	12.1308	0.2797	12.1308	0.0183			12.1308	0.0356	12.1308	0.1872	12.1308	0.0038	12.1308	0.8794	12.1308	0.2111	12.1308	0.1219
12.2735	0.1407	12.2735	0.0356	12.2735	0.212	12.2735	0.1331	12.2735	0.1932	12.2735	0.2811	12.2735	0.0567	12.2735	0.154			12.2735	0.0464	12.2735	0.0675	12.2735	0.0129	12.2735	0.1481	12.2735	0.2424	12.2735	0.0176			12.2735	0.0252	12.2735	0.1718	12.2735	0.0003	12.2735	0.8833	12.2735	0.1697	12.2735	0.1297
12.4163	0.1888	12.4163	0.0064	12.4163	0.1494	12.4163	0.1694	12.4163	0.2187	12.4163	0.3454	12.4163	0.0841	12.4163	0.2966			12.4163	0.0325	12.4163	0.0558	12.4163	0.0029	12.4163	0.1403	12.4163	0.2011	12.4163	0.0172			12.4163	0.0207	12.4163	0.1492	12.4163	0.0044	12.4163	0.8222	12.4163	0.11	12.4163	0.1359
12.559	0.2119	12.559	0.0035	12.559	0.0912	12.559	0.2131	12.559	0.2133	12.559	0.385	12.559	0.0994	12.559	0.4651			12.559	0.0183	12.559	0.0412	12.559	0.0093	12.559	0.1101	12.559	0.1668	12.559	0.0167			12.559	0.0248	12.559	0.1274	12.559	0.0176	12.559	0.7135	12.559	0.0509	12.559	0.1431
12.7017	0.2015	12.7017	0.0277	12.7017	0.0614	12.7017	0.254	12.7017	0.1935	12.7017	0.3762	12.7017	0.0896	12.7017	0.6255			12.7017	0.008	12.7017	0.0347	12.7017	0.0272	12.7017	0.0745	12.7017	0.1477	12.7017	0.0166			12.7017	0.0356	12.7017	0.1132	12.7017	0.0402	12.7017	0.5857	12.7017	0.0116	12.7017	0.1524
12.8444	0.1609	12.8444	0.063	12.8444	0.0654	12.8444	0.2815	12.8444	0.1848	12.8444	0.3218	12.8444	0.056	12.8444	0.7407			12.8444	0.0029	12.8444	0.0427	12.8444	0.0453	12.8444	0.0534	12.8444	0.1464	12.8444	0.0184			12.8444	0.0467	12.8444	0.1118	12.8444	0.0705	12.8444	0.4632	12.8444	0.0027	12.8444	0.1628
12.9871	0.1067	12.9871	0.0873	12.9871	0.0891	12.9871	0.2879	12.9871	0.2051	12.9871	0.2442	12.9871	0.017	12.9871	0.7847			12.9871	0.0016	12.9871	0.0625	12.9871	0.0538	12.9871	0.058	12.9871	0.1591	12.9871	0.025			12.9871	0.0508	12.9871	0.1259	12.9871	0.104	12.9871	0.3585	12.9871	0.0223	12.9871	0.1713
13.1298	0.0639	13.1298	0.0867	13.1298	0.1085	13.1298	0.2717	13.1298	0.252	13.1298	0.1708	13.1298	0.0004	13.1298	0.7519			13.1298	0.0026	13.1298	0.084	13.1298	0.0505	13.1298	0.0845	13.1298	0.1773	13.1298	0.0386			13.1298	0.0441	13.1298	0.1556	13.1298	0.1333	13.1298	0.2735	13.1298	0.0567	13.1298	0.1734
13.2725	0.0575	13.2725	0.0644	13.2725	0.1059	13.2725	0.2385	13.2725	0.3025	13.2725	0.1197	13.2725	0.0276	13.2725	0.6584			13.2725	0.0064	13.2725	0.0956	13.2725	0.0427	13.2725	0.1168	13.2725	0.1908	13.2725	0.0594			13.2725	0.0298	13.2725	0.1989	13.2725	0.1494	13.2725	0.2075	13.2725	0.0875	13.2725	0.1648
13.4153	0.1003	13.4153	0.038	13.4153	0.0792	13.4153	0.1994	13.4153	0.3256	13.4153	0.0935	13.4153	0.0995	13.4153	0.5351			13.4153	0.0171	13.4153	0.0909	13.4153	0.0417	13.4153	0.1371	13.4153	0.1921	13.4153	0.0842			13.4153	0.0191	13.4153	0.2515	13.4153	0.1453	13.4153	0.1625	13.4153	0.0994	13.4153	0.1434
13.558	0.1838	13.558	0.0273	13.558	0.0419	13.558	0.168	13.558	0.3005	13.558	0.0824	13.558	0.1932	13.558	0.4154			13.558	0.039	13.558	0.0729	13.558	0.0551	13.558	0.1372	13.558	0.1792	13.558	0.1063			13.558	0.0259	13.558	0.3076	13.558	0.1198	13.558	0.1418	13.558	0.0871	13.558	0.1115
13.7007	0.2786	13.7007	0.0415	13.7007	0.0119	13.7007	0.1549	13.7007	0.2302	13.7007	0.0736	13.7007	0.2712	13.7007	0.3239			13.7007	0.0732	13.7007	0.0518	13.7007	0.0805	13.7007	0.1238	13.7007	0.1563	13.7007	0.118			13.7007	0.0604	13.7007	0.3607	13.7007	0.0802	13.7007	0.1436	13.7007	0.0567	13.7007	0.0762
13.8434	0.3445	13.8434	0.0719	13.8434	0.0003	13.8434	0.1648	13.8434	0.142	13.8434	0.0598	13.8434	0.3001	13.8434	0.2697			13.8434	0.1131	13.8434	0.0386	13.8434	0.1061	13.8434	0.1144	13.8434	0.132	13.8434	0.1136			13.8434	0.1211	13.8434	0.4035	13.8434	0.0416	13.8434	0.1559	13.8434	0.0232	13.8434	0.0488
13.9861	0.3493	13.9861	0.0983	13.9861	0.0054	13.9861	0.1941	13.9861	0.0744	13.9861	0.0429	13.9861	0.2684	13.9861	0.247			13.9861	0.1459	13.9861	0.0389	13.9861	0.1171	13.9861	0.125	13.9861	0.1167	13.9861	0.0927			13.9861	0.1924	13.9861	0.4296	13.9861	0.0222	13.9861	0.1604	13.9861	0.0034	13.9861	0.0402
14.1288	0.2861	14.1288	0.1017	14.1288	0.0175	14.1288	0.2319	14.1288	0.0578	14.1288	0.0304	14.1288	0.1927	14.1288	0.2421			14.1288	0.1573	14.1288	0.0496	14.1288	0.1052	14.1288	0.1593	14.1288	0.1196	14.1288	0.0612			14.1288	0.2496	14.1288	0.4338	14.1288	0.0354	14.1288	0.1441	14.1288	0.0089	14.1288	0.056
14.2716	0.1795	14.2716	0.0782	14.2716	0.0287	14.2716	0.2642	14.2716	0.099	14.2716	0.0294	14.2716	0.11	14.2716	0.2404			14.2716	0.1397	14.2716	0.0615	14.2716	0.0744	14.2716	0.2039	14.2716	0.1455	14.2716	0.0291			14.2716	0.2692	14.2716	0.4136	14.2716	0.0831	14.2716	0.1124	14.2716	0.041	14.2716	0.0921
14.4143	0.0761	14.4143	0.0421	14.4143	0.0409	14.4143	0.2776	14.4143	0.179	14.4143	0.0405	14.4143	0.0595	14.4143	0.2325			14.4143	0.098	14.4143	0.0653	14.4143	0.0389	14.4143	0.2347	14.4143	0.1937	14.4143	0.0071			14.4143	0.2411	14.4143	0.369	14.4143	0.1531	14.4143	0.0935	14.4143	0.0903	14.4143	0.1347
14.557	0.0226	14.557	0.0186	14.557	0.0651	14.557	0.2648	14.557	0.263	14.557	0.0569	14.557	0.0649	14.557	0.2152			14.557	0.0483	14.557	0.0575	14.557	0.0161	14.557	0.2302	14.557	0.2567	14.557	0.0023			14.557	0.1756	14.557	0.3043	14.557	0.2233	14.557	0.127	14.557	0.141	14.557	0.1643
14.6997	0.0423	14.6997	0.028	14.6997	0.1124	14.6997	0.2262	14.6997	0.3181	14.6997	0.0694	14.6997	0.1257	14.6997	0.1901			14.6997	0.0111	14.6997	0.042	14.6997	0.0168	14.6997	0.1844	14.6997	0.3213	14.6997	0.0151			14.6997	0.1	14.6997	0.2273	14.6997	0.2698	14.6997	0.241	14.6997	0.1766	14.6997	0.1645
14.8424	0.1229	14.8424	0.0732	14.8424	0.1824	14.8424	0.1703	14.8424	0.3269	14.8424	0.0716	14.8424	0.2205	14.8424	0.1605			14.8424	0.0003	14.8424	0.0275	14.8424	0.0392	14.8424	0.1118	14.8424	0.3712	14.8424	0.0405			14.8424	0.0477	14.8424	0.1498	14.8424	0.2778	14.8424	0.4312	14.8424	0.187	14.8424	0.1305
14.9851	0.223	14.9851	0.1367	14.9851	0.2584	14.9851	0.1102	14.9851	0.2927	14.9851	0.0641	14.9851	0.3197	14.9851	0.1298			14.9851	0.0157	14.9851	0.0218	14.9851	0.0712	14.9851	0.0414	14.9851	0.3917	14.9851	0.0709			14.9851	0.0419	14.9851	0.0859	14.9851	0.2469	14.9851	0.655	14.9851	0.1704	14.9851	0.0742
15.1278	0.2928	15.1278	0.1904	15.1278	0.3133	15.1278	0.0601	15.1278	0.233	15.1278	0.0536	15.1278	0.3983	15.1278	0.1013			15.1278	0.0429	15.1278	0.0268	15.1278	0.0977	15.1278	0.0027	15.1278	0.3755	15.1278	0.1003			15.1278	0.0845	15.1278	0.0503	15.1278	0.1906	15.1278	0.8475	15.1278	0.1338	15.1278	0.0219
15.2706	0.3001	15.2706	0.2114	15.2706	0.3242	15.2706	0.0301	15.2706	0.1683	15.2706	0.0485	15.2706	0.4436	15.2706	0.0795			15.2706	0.0615	15.2706	0.0376	15.2706	0.1086	15.2706	0.0114	15.2706	0.3276	15.2706	0.1271			15.2706	0.1547	15.2706	0.0545	15.2706	0.1297	15.2706	0.9525	15.2706	0.0891	15.2706	0.0049
15.4133	0.2447	15.4133	0.1949	15.4133	0.2861	15.4133	0.0242	15.4133	0.1125	15.4133	0.0532	15.4133	0.4541	15.4133	0.0695			15.4133	0.0579	15.4133	0.0456	15.4133	0.1044	15.4133	0.0619	15.4133	0.2665	15.4133	0.1532			15.4133	0.2192	15.4133	0.1036	15.4133	0.0825	15.4133	0.9523	15.4133	0.0494	15.4133	0.0456
15.556	0.1567	15.556	0.1559	15.556	0.2165	15.556	0.0392	15.556	0.0708	15.556	0.0656	15.556	0.4341	15.556	0.0763			15.556	0.0338	15.556	0.0444	15.556	0.0934	15.556	0.1305	15.556	0.2194	15.556	0.181			15.556	0.2484	15.556	0.1925	15.556	0.0583	15.556	0.8771	15.556	0.0253	15.556	0.1463
15.6987	0.0785	15.6987	0.1197	15.6987	0.1475	15.6987	0.0667	15.6987	0.0437	15.6987	0.0791	15.6987	0.3885	15.6987	0.1018			15.6987	0.0071	15.6987	0.0331	15.6987	0.086	15.6987	0.1868	15.6987	0.2132	15.6987	0.2092			15.6987	0.2307	15.6987	0.3051	15.6987	0.0551	15.6987	0.79	15.6987	0.0231	15.6987	0.2846
15.8414	0.0427	15.8414	0.1066	15.8414	0.1082	15.8414	0.0962	15.8414	0.0335	15.8414	0.0872	15.8414	0.3213	15.8414	0.143			15.8414	0.0024	15.8414	0.0169	15.8414	0.0871	15.8414	0.2079	15.8414	0.2632	15.8414	0.2307			15.8414	0.1772	15.8414	0.4162	15.8414	0.0643	15.8414	0.7521	15.8414	0.0438	15.8414	0.4195
15.9841	0.0575	15.9841	0.12	15.9841	0.1094	15.9841	0.1184	15.9841	0.0464	15.9841	0.088	15.9841	0.2387	15.9841	0.1918			15.9841	0.0373	15.9841	0.004	15.9841	0.0939	15.9841	0.1874	15.9841	0.3658	15.9841	0.2349			15.9841	0.1151	15.9841	0.4967	15.9841	0.076	15.9841	0.7899	15.9841	0.0825	15.9841	0.5063
16.1269	0.1065	16.1269	0.1459	16.1269	0.1386	16.1269	0.1276	16.1269	0.0893	16.1269	0.0849	16.1269	0.1518	16.1269	0.2373			16.1269	0.1111	16.1269	0.0004	16.1269	0.0981	16.1269	0.1365	16.1269	0.4973	16.1269	0.2132			16.1269	0.0727	16.1269	0.5216	16.1269	0.0849	16.1269	0.8816	16.1269	0.1288	16.1269	0.514
16.2696	0.1615	16.2696	0.1624	16.2696	0.1688	16.2696	0.1223	16.2696	0.1618	16.2696	0.084	16.2696	0.0767	16.2696	0.2696			16.2696	0.2032	16.2696	0.0067	16.2696	0.0918	16.2696	0.0763	16.2696	0.6222	16.2696	0.1655			16.2696	0.065	16.2696	0.4791	16.2696	0.0909	16.2696	0.9705	16.2696	0.169	16.2696	0.4384
16.4123	0.1987	16.4123	0.1547	16.4123	0.1748	16.4123	0.1051	16.4123	0.2509	16.4123	0.0893	16.4123	0.0292	16.4123	0.283			16.4123	0.2819	16.4123	0.0182	16.4123	0.0731	16.4123	0.028	16.4123	0.7067	16.4123	0.1038			16.4123	0.0868	16.4123	0.3754	16.4123	0.0968	16.4123	0.9973	16.4123	0.1894	16.4123	0.3047
16.555	0.2081	16.555	0.1243	16.555	0.1482	16.555	0.0806	16.555	0.332	16.555	0.0992	16.555	0.0179	16.555	0.2774			16.555	0.3183	16.555	0.028	16.555	0.0471	16.555	0.004	16.555	0.7322	16.555	0.0504			16.555	0.1175	16.555	0.2365	16.555	0.1047	16.555	0.9323	16.555	0.1817	16.555	0.159
16.6977	0.1941	16.6977	0.0889	16.6977	0.1016	16.6977	0.0543	16.6977	0.3778	16.6977	0.1072	16.6977	0.0399	16.6977	0.2566			16.6977	0.3002	16.6977	0.0311	16.6977	0.0224	16.6977	0.005	16.6977	0.7029	16.6977	0.03			16.6977	0.1329	16.6977	0.102	16.6977	0.1138	16.6977	0.7888	16.6977	0.1469	16.6977	0.0507
16.8404	0.1672	16.8404	0.0711	16.8404	0.0597	16.8404	0.0307	16.8404	0.3713	16.8404	0.1054	16.8404	0.0812	16.8404	0.2268			16.8404	0.2364	16.8404	0.0267	16.8404	0.0064	16.8404	0.0222	16.8404	0.6448	16.8404	0.0596			16.8404	0.1198	16.8404	0.015	16.8404	0.1205	16.8404	0.6129	16.8404	0.0967	16.8404	0.015
16.9832	0.1359	16.9832	0.0844	16.9832	0.0443	16.9832	0.0136	16.9832	0.3157	16.9832	0.09	16.9832	0.1235	16.9832	0.1935			16.9832	0.1515	16.9832	0.0178	16.9832	0.0006	16.9832	0.0439	16.9832	0.5942	16.9832	0.1398			16.9832	0.0825	16.9832	0.0095	16.9832	0.1219	16.9832	0.4559	16.9832	0.0482	16.9832	0.0607
17.1259	0.1028	17.1259	0.1242	17.1259	0.0611	17.1259	0.0059	17.1259	0.2346	17.1259	0.0638	17.1259	0.1531	17.1259	0.1608			17.1259	0.0741	17.1259	0.0091	17.1259	0.0016	17.1259	0.0601	17.1259	0.5836	17.1259	0.2529			17.1259	0.0411	17.1259	0.0994	17.1259	0.1174	17.1259	0.3482	17.1259	0.0174	17.1259	0.1689
17.2686	0.0684	17.2686	0.1692	17.2686	0.0976	17.2686	0.0094	17.2686	0.1627	17.2686	0.0347	17.2686	0.1656	17.2686	0.1319			17.2686	0.0242	17.2686	0.0037	17.2686	0.0038	17.2686	0.0661	17.2686	0.6284	17.2686	0.3682			17.2686	0.0195	17.2686	0.2733	17.2686	0.1096	17.2686	0.2892	17.2686	0.0105	17.2686	0.302
17.4113	0.0357	17.4113	0.1934	17.4113	0.1311	17.4113	0.0254	17.4113	0.1304	17.4113	0.0122	17.4113	0.1669	17.4113	0.1096			17.4113	0.0066	17.4113	0.0023	17.4113	0.0043	17.4113	0.062	17.4113	0.7218	17.4113	0.453			17.4113	0.0326	17.4113	0.4972	17.4113	0.1021	17.4113	0.2566	17.4113	0.0213	17.4113	0.4185
17.554	0.0126	17.554	0.1805	17.554	0.1429	17.554	0.0533	17.554	0.1501	17.554	0.0018	17.554	0.1665	17.554	0.0966			17.554	0.0124	17.554	0.0036	17.554	0.0046	17.554	0.0507	17.554	0.8375	17.554	0.4848			17.554	0.0776	17.554	0.7233	17.554	0.096	17.554	0.2271	17.554	0.0352	17.554	0.4866
17.6967	0.0085	17.6967	0.1333	17.6967	0.1283	17.6967	0.0906	17.6967	0.211	17.6967	0.0032	17.6967	0.1711	17.6967	0.0943			17.6967	0.0269	17.6967	0.007	17.6967	0.009	17.6967	0.0361	17.6967	0.9407	17.6967	0.459			17.6967	0.1352	17.6967	0.903	17.6967	0.0891	17.6967	0.1937	17.6967	0.0378	17.6967	0.4935
17.8394	0.0271	17.8394	0.0717	17.8394	0.0983	17.8394	0.1323	17.8394	0.2843	17.8394	0.0116	17.8394	0.1795	17.8394	0.1013			17.8394	0.0376	17.8394	0.0138	17.8394	0.0208	17.8394	0.0216	17.8394	1	17.8394	0.3891			17.8394	0.1788	17.8394	1	17.8394	0.0771	17.8394	0.1678	17.8394	0.0252	17.8394	0.4462
17.9822	0.0613	17.9822	0.0223	17.9822	0.071	17.9822	0.1716	17.9822	0.337	17.9822	0.0217	17.9822	0.1843	17.9822	0.1127			17.9822	0.0394	17.9822	0.0267	17.9822	0.0386	17.9822	0.0103	17.9822	0.9978	17.9822	0.3002			17.9822	0.1885	17.9822	0.998	17.9822	0.057	17.9822	0.1671	17.9822	0.0082	17.9822	0.3658
18.1249	0.0951	18.1249	0.0032	18.1249	0.0605	18.1249	0.2009	18.1249	0.3458	18.1249	0.0316	18.1249	0.1773	18.1249	0.1214			18.1249	0.0343	18.1249	0.0474	18.1249	0.0561	18.1249	0.0049	18.1249	0.9345	18.1249	0.2186			18.1249	0.1609	18.1249	0.9037	18.1249	0.0312	18.1249	0.1985	18.1249	0.0077	18.1249	0.2789
18.2676	0.1109	18.2676	0.0152	18.2676	0.0687	18.2676	0.2143	18.2676	0.3063	18.2676	0.0435	18.2676	0.1567	18.2676	0.1208			18.2676	0.0274	18.2676	0.0741	18.2676	0.0649	18.2676	0.007	18.2676	0.8264	18.2676	0.1623			18.2676	0.1108	18.2676	0.7421	18.2676	0.0085	18.2676	0.2504	18.2676	0.0443	18.2676	0.209
18.4103	0.1	18.4103	0.0427	18.4103	0.0862	18.4103	0.209	18.4103	0.2321	18.4103	0.0619	18.4103	0.1299	18.4103	0.1082			18.4103	0.0225	18.4103	0.1004	18.4103	0.0599	18.4103	0.0161	18.4103	0.6991	18.4103	0.1367			18.4103	0.0641	18.4103	0.5484	18.4103	0.0009	18.4103	0.2991	18.4103	0.1246	18.4103	0.17
18.553	0.0677	18.553	0.0635	18.553	0.0991	18.553	0.1865	18.553	0.1476	18.553	0.0898	18.553	0.1111	18.553	0.0874			18.553	0.0199	18.553	0.1171	18.553	0.0426	18.553	0.0293	18.553	0.58	18.553	0.1354			18.553	0.0449	18.553	0.3581	18.553	0.018	18.553	0.326	18.553	0.2351	18.553	0.1638
18.6957	0.0314	18.6957	0.0627	18.6957	0.0988	18.6957	0.1524	18.6957	0.0765	18.6957	0.1262	18.6957	0.1134	18.6957	0.0671			18.6957	0.0179	18.6957	0.1164	18.6957	0.0208	18.6957	0.0411	18.6957	0.4906	18.6957	0.1457			18.6957	0.0643	18.6957	0.1994	18.6957	0.0608	18.6957	0.3332	18.6957	0.3443	18.6957	0.1803
18.8385	0.0112	18.8385	0.0411	18.8385	0.0866	18.8385	0.1152	18.8385	0.0338	18.8385	0.1656	18.8385	0.1401	18.8385	0.0575			18.8385	0.0154	18.8385	0.096	18.8385	0.0048	18.8385	0.0462	18.8385	0.4421	18.8385	0.1551			18.8385	0.1158	18.8385	0.0884	18.8385	0.1193	18.8385	0.3448	18.8385	0.4156	18.8385	0.2019
18.9812	0.0192	18.9812	0.0137	18.9812	0.0718	18.9812	0.0841	18.9812	0.0226	18.9812	0.2005	18.9812	0.1807	18.9812	0.0658			18.9812	0.0135	18.9812	0.0622	18.9812	0.0014	18.9812	0.0414	18.9812	0.4343	18.9812	0.1559			18.9812	0.179	18.9812	0.0284	18.9812	0.1752	18.9812	0.3933	18.9812	0.4225	18.9812	0.2093
19.1239	0.0531	19.1239	0.0002	19.1239	0.0649	19.1239	0.0668	19.1239	0.0368	19.1239	0.2252	19.1239	0.2146	19.1239	0.0923			19.1239	0.0154	19.1239	0.0271	19.1239	0.0105	19.1239	0.0282	19.1239	0.4568	19.1239	0.146			19.1239	0.2312	19.1239	0.013	19.1239	0.2086	19.1239	0.498	19.1239	0.3608	19.1239	0.1888
19.2666	0.0979	19.2666	0.0123	19.2666	0.0705	19.2666	0.0675	19.2666	0.0665	19.2666	0.2366	19.2666	0.2209	19.2666	0.1296			19.2666	0.0231	19.2666	0.0048	19.2666	0.0253	19.2666	0.0129	19.2666	0.4925	19.2666	0.1278			19.2666	0.2581	19.2666	0.0295	19.2666	0.2063	19.2666	0.6492	19.2666	0.2511	19.2666	0.1394
19.4093	0.1334	19.4093	0.0458	19.4093	0.084	19.4093	0.0861	19.4093	0.1027	19.4093	0.2347	19.4093	0.1901	19.4093	0.1664			19.4093	0.0357	19.4093	0.0041	19.4093	0.0369	19.4093	0.0041	19.4093	0.523	19.4093	0.1051			19.4093	0.2601	19.4093	0.0629	19.4093	0.1681	19.4093	0.8106	19.4093	0.131	19.4093	0.0753
19.552	0.1445	19.552	0.0829	19.552	0.0956	19.552	0.1182	19.552	0.1393	19.552	0.2199	19.552	0.1312	19.552	0.1914			19.552	0.0481	19.552	0.0251	19.552	0.0393	19.552	0.0092	19.552	0.5329	19.552	0.0811			19.552	0.2502	19.552	0.0996	19.552	0.1072	19.552	0.9374	19.552	0.0401	19.552	0.0222
19.6947	0.1269	19.6947	0.1023	19.6947	0.0962	19.6947	0.156	19.6947	0.1723	19.6947	0.1923	19.6947	0.0696	19.6947	0.1988			19.6947	0.0537	19.6947	0.0586	19.6947	0.0329	19.6947	0.0309	19.6947	0.5144	19.6947	0.0579			19.6947	0.2447	19.6947	0.1287	19.6947	0.0454	19.6947	1	19.6947	0.0052	19.6947	0.0084
19.8375	0.0885	19.8375	0.0925	19.8375	0.0836	19.8375	0.1905	19.8375	0.1978	19.8375	0.1519	19.8375	0.0345	19.8375	0.1902			19.8375	0.0489	19.8375	0.0901	19.8375	0.0236	19.8375	0.0652	19.8375	0.4683	19.8375	0.0373			19.8375	0.2525	19.8375	0.1433	19.8375	0.006	19.8375	0.9984	19.8375	0.0315	19.8375	0.0521
19.9802	0.045	19.9802	0.0587	19.9802	0.0637	19.9802	0.2135	19.9802	0.2114	19.9802	0.1018	19.9802	0.0444	19.9802	0.1726			19.9802	0.0349	19.9802	0.1067	19.9802	0.0187	19.9802	0.103	19.9802	0.4037	19.9802	0.0209			19.9802	0.2693	19.9802	0.1408	19.9802	0.0048	19.9802	0.9587	19.9802	0.1018	19.9802	0.1513
20.1229	0.0132	20.1229	0.0208	20.1229	0.0469	20.1229	0.2204	20.1229	0.2092	20.1229	0.0504	20.1229	0.0954	20.1229	0.1555			20.1229	0.0188	20.1229	0.1024	20.1229	0.0215	20.1229	0.1331	20.1229	0.3347	20.1229	0.0108			20.1229	0.2804	20.1229	0.1222	20.1229	0.0457	20.1229	0.9133	20.1229	0.1849	20.1229	0.2816
20.2656	0.0046	20.2656	0.002	20.2656	0.0418	20.2656	0.2111	20.2656	0.19	20.2656	0.0116	20.2656	0.1619	20.2656	0.1464			20.2656	0.0091	20.2656	0.0803	20.2656	0.0295	20.2656	0.1464	20.2656	0.2757	20.2656	0.0084			20.2656	0.2706	20.2656	0.0917	20.2656	0.12	20.2656	0.8791	20.2656	0.2478	20.2656	0.4032
20.4083	0.0218	20.4083	0.0156	20.4083	0.0507	20.4083	0.1914	20.4083	0.1566	20.4083	0.0007	20.4083	0.2089	20.4083	0.1481			20.4083	0.0114	20.4083	0.0511	20.4083	0.0359	20.4083	0.1393	20.4083	0.2378	20.4083	0.0136			20.4083	0.2365	20.4083	0.0563	20.4083	0.21	20.4083	0.8474	20.4083	0.2674	20.4083	0.4761
20.551	0.0575	20.551	0.057	20.551	0.0685	20.551	0.1704	20.551	0.1158	20.551	0.0275	20.551	0.2109	20.551	0.1591			20.551	0.025	20.551	0.0277	20.551	0.0344	20.551	0.1148	20.551	0.2255	20.551	0.0245			20.551	0.1923	20.551	0.0242	20.551	0.2948	20.551	0.7918	20.551	0.2387	20.551	0.4763
20.6938	0.0973	20.6938	0.1061	20.6938	0.0859	20.6938	0.1581	20.6938	0.0761	20.6938	0.0905	20.6938	0.1665	20.6938	0.1757			20.6938	0.0433	20.6938	0.0201	20.6938	0.0243	20.6938	0.0808	20.6938	0.2361	20.6938	0.0379			20.6938	0.1661	20.6938	0.0039	20.6938	0.3565	20.6938	0.69	20.6938	0.1744	20.6938	0.4057
20.8365	0.1241	20.8365	0.1382	20.8365	0.0946	20.8365	0.162	20.8365	0.0442	20.8365	0.1748	20.8365	0.1011	20.8365	0.194			20.8365	0.0578	20.8365	0.0319	20.8365	0.0123	20.8365	0.0471	20.8365	0.261	20.8365	0.0504			20.8365	0.1862	20.8365	0.0031	20.8365	0.3837	20.8365	0.5434	20.8365	0.0998	20.8365	0.2908
20.9792	0.1257	20.9792	0.1375	20.9792	0.0911	20.9792	0.1835	20.9792	0.0232	20.9792	0.2563	20.9792	0.0538	20.9792	0.2115			20.9792	0.0638	20.9792	0.0602	20.9792	0.0091	20.9792	0.0219	20.9792	0.2885	20.9792	0.0602			20.9792	0.2648	20.9792	0.0272	20.9792	0.3736	20.9792	0.3816	20.9792	0.042	20.9792	0.1712
21.1219	0.1	21.1219	0.1055	21.1219	0.0774	21.1219	0.2169	21.1219	0.0125	21.1219	0.3109	21.1219	0.0565	21.1219	0.2265			21.1219	0.0641	21.1219	0.0982	21.1219	0.0235	21.1219	0.0093	21.1219	0.3068	21.1219	0.0668			21.1219	0.3874	21.1219	0.0784	21.1219	0.3313	21.1219	0.2483	21.1219	0.0194	21.1219	0.0825
21.2646	0.0583	21.2646	0.059	21.2646	0.0591	21.2646	0.251	21.2646	0.0097	21.2646	0.3239	21.2646	0.1156	21.2646	0.2377			21.2646	0.0677	21.2646	0.1378	21.2646	0.0567	21.2646	0.0089	21.2646	0.3076	21.2646	0.0711			21.2646	0.5154	21.2646	0.1553	21.2646	0.2677	21.2646	0.1764	21.2646	0.0351	21.2646	0.0422
21.4073	0.0215	21.4073	0.0203	21.4073	0.0417	21.4073	0.2724	21.4073	0.014	21.4073	0.296	21.4073	0.2073	21.4073	0.2432			21.4073	0.0845	21.4073	0.1721	21.4073	0.1	21.4073	0.0169	21.4073	0.2884	21.4073	0.0733			21.4073	0.6014	21.4073	0.2523	21.4073	0.1967	21.4073	0.1683	21.4073	0.0762	21.4073	0.0454
21.55	0.0108	21.55	0.005	21.55	0.0289	21.55	0.2706	21.55	0.0273	21.55	0.2418	21.55	0.2907	21.55	0.2423			21.55	0.1183	21.55	0.1955	21.55	0.1385	21.55	0.0283	21.55	0.2538	21.55	0.0728			21.55	0.6116	21.55	0.3594	21.55	0.1317	21.55	0.194	21.55	0.1205	21.55	0.0717
21.6928	0.037	21.6928	0.0149	21.6928	0.0216	21.6928	0.2413	21.6928	0.0536	21.6928	0.1823	21.6928	0.3299	21.6928	0.2373			21.6928	0.1627	21.6928	0.2034	21.6928	0.1582	21.6928	0.0395	21.6928	0.2147	21.6928	0.0678			21.6928	0.5423	21.6928	0.4638	21.6928	0.0829	21.6928	0.2103	21.6928	0.1473	21.6928	0.0978
21.8355	0.0933	21.8355	0.0387	21.8355	0.019	21.8355	0.189	21.8355	0.0959	21.8355	0.1348	21.8355	0.3149	21.8355	0.2353			21.8355	0.2018	21.8355	0.1924	21.8355	0.1529	21.8355	0.0496	21.8355	0.1859	21.8355	0.0569			21.8355	0.424	21.8355	0.5505	21.8355	0.0547	21.8355	0.1872	21.8355	0.1473	21.8355	0.1105
21.9782	0.1569	21.9782	0.061	21.9782	0.0198	21.9782	0.1251	21.9782	0.1519	21.9782	0.1058	21.9782	0.2669	21.9782	0.2477			21.9782	0.2178	21.9782	0.1619	21.9782	0.1267	21.9782	0.0598	21.9782	0.1812	21.9782	0.0409			21.9782	0.3081	21.9782	0.6053	21.9782	0.0455	21.9782	0.1277	21.9782	0.1276	21.9782	0.1116
22.1209	0.1993	22.1209	0.0708	22.1209	0.0235	22.1209	0.0646	22.1209	0.2129	22.1209	0.09	22.1209	0.2261	22.1209	0.2861			22.1209	0.1995	22.1209	0.1164	22.1209	0.0919	22.1209	0.0726	22.1209	0.209	22.1209	0.0238			22.1209	0.2438	22.1209	0.6173	22.1209	0.0481	22.1209	0.067	22.1209	0.1077	22.1209	0.1137
22.2636	0.2003	22.2636	0.067	22.2636	0.0294	22.2636	0.0212	22.2636	0.2647	22.2636	0.0762	22.2636	0.2284	22.2636	0.3568			22.2636	0.1498	22.2636	0.0661	22.2636	0.0618	22.2636	0.0882	22.2636	0.2683	22.2636	0.0123			22.2636	0.2547	22.2636	0.5815	22.2636	0.0538	22.2636	0.0512	22.2636	0.1106	22.2636	0.1301
22.4063	0.1588	22.4063	0.0556	22.4063	0.0359	22.4063	0.0031	22.4063	0.2925	22.4063	0.0564	22.4063	0.2843	22.4063	0.4553			22.4063	0.0859	22.4063	0.0253	22.4063	0.0442	22.4063	0.1039	22.4063	0.3476	22.4063	0.0135			22.4063	0.3289	22.4063	0.5012	22.4063	0.0547	22.4063	0.1089	22.4063	0.1501	22.4063	0.1641
22.5491	0.0937	22.5491	0.044	22.5491	0.0411	22.5491	0.0109	22.5491	0.2873	22.5491	0.0327	22.5491	0.3729	22.5491	0.5654			22.5491	0.0326	22.5491	0.0076	22.5491	0.0382	22.5491	0.1139	22.5491	0.428	22.5491	0.0319			22.5491	0.4262	22.5491	0.3879	22.5491	0.0476	22.5491	0.2325	22.5491	0.2229	22.5491	0.2058
22.6918	0.0339	22.6918	0.0349	22.6918	0.0423	22.6918	0.0386	22.6918	0.2498	22.6918	0.0183	22.6918	0.4532	22.6918	0.6626			22.6918	0.0105	22.6918	0.0191	22.6918	0.0367	22.6918	0.1116	22.6918	0.4881	22.6918	0.067			22.6918	0.4983	22.6918	0.2607	22.6918	0.034	22.6918	0.381	22.6918	0.3089	22.6918	0.236
22.8345	0.0042	22.8345	0.0266	22.8345	0.0383	22.8345	0.0758	22.8345	0.1916	22.8345	0.0311	22.8345	0.487	22.8345	0.7217			22.8345	0.0267	22.8345	0.0553	22.8345	0.0322	22.8345	0.0941	22.8345	0.5118	22.8345	0.112			22.8345	0.5129	22.8345	0.1423	22.8345	0.0188	22.8345	0.5025	22.8345	0.3786	22.8345	0.2369
22.9772	0.0129	22.9772	0.0169	22.9772	0.0296	22.9772	0.1117	22.9772	0.1314	22.9772	0.0836	22.9772	0.4591	22.9772	0.7263			22.9772	0.0708	22.9772	0.1009	22.9772	0.0224	22.9772	0.0649	22.9772	0.4933	22.9772	0.1561			22.9772	0.4683	22.9772	0.0548	22.9772	0.0072	22.9772	0.5625	22.9772	0.4062	22.9772	0.2021
23.1199	0.0502	23.1199	0.0084	23.1199	0.0189	23.1199	0.1382	23.1199	0.088	23.1199	0.1742	23.1199	0.3832	23.1199	0.6742			23.1199	0.1202	23.1199	0.1361	23.1199	0.0118	23.1199	0.0346	23.1199	0.4395	23.1199	0.1876			23.1199	0.3919	23.1199	0.0145	23.1199	0.0014	23.1199	0.5626	23.1199	0.3807	23.1199	0.1411
23.2626	0.0951	23.2626	0.0094	23.2626	0.0094	23.2626	0.1514	23.2626	0.0731	23.2626	0.2839	23.2626	0.2917	23.2626	0.5779			23.2626	0.1507	23.2626	0.1452	23.2626	0.0089	23.2626	0.0172	23.2626	0.3676	23.2626	0.1983			23.2626	0.3237	23.2626	0.0281	23.2626	0.0004	23.2626	0.5369	23.2626	0.3113	23.2626	0.0752
23.4054	0.1283	23.4054	0.0282	23.4054	0.0039	23.4054	0.1515	23.4054	0.0879	23.4054	0.3825	23.4054	0.2163	23.4054	0.4594			23.4054	0.1483	23.4054	0.124	23.4054	0.02	23.4054	0.024	23.4054	0.2987	23.4054	0.1861			23.4054	0.2952	23.4054	0.0906	23.4054	0.0014	23.4054	0.53	23.4054	0.2233	23.4054	0.0281
23.5481	0.1409	23.5481	0.0654	23.5481	0.0031	23.5481	0.1416	23.5481	0.1225	23.5481	0.4396	23.5481	0.1713	23.5481	0.3424			23.5481	0.1158	23.5481	0.0817	23.5481	0.044	23.5481	0.0573	23.5481	0.2511	23.5481	0.1552			23.5481	0.3133	23.5481	0.1862	23.5481	0.002	23.5481	0.5698	23.5481	0.148	23.5481	0.0149
23.6908	0.1363	23.6908	0.1086	23.6908	0.0057	23.6908	0.1251	23.6908	0.1609	23.6908	0.4371	23.6908	0.1497	23.6908	0.2446			23.6908	0.0711	23.6908	0.0364	23.6908	0.0723	23.6908	0.1072	23.6908	0.2337	23.6908	0.1143			23.6908	0.3592	23.6908	0.2916	23.6908	0.0031	23.6908	0.6521	23.6908	0.1104	23.6908	0.0372
23.8335	0.1238	23.8335	0.1367	23.8335	0.009	23.8335	0.1049	23.8335	0.1873	23.8335	0.3764	23.8335	0.1327	23.8335	0.1743			23.8335	0.0382	23.8335	0.0068	23.8335	0.0924	23.8335	0.1549	23.8335	0.2441	23.8335	0.0732			23.8335	0.4005	23.8335	0.3817	23.8335	0.0079	23.8335	0.7439	23.8335	0.1195	23.8335	0.0831
23.9762	0.1112	23.9762	0.1319	23.9762	0.0106	23.9762	0.0826	23.9762	0.1918	23.9762	0.278	23.9762	0.1047	23.9762	0.1311			23.9762	0.0353	23.9762	0.0029	23.9762	0.095	23.9762	0.1802	23.9762	0.27	23.9762	0.0394			23.9762	0.4103	23.9762	0.4355	23.9762	0.0199	23.9762	0.8045	23.9762	0.1656	23.9762	0.1352

## Sheet: Fig 7 & Suppl Table S6
Participant Information
		Supplementary Table S6
Participant number	Infusion	Age (years)	Sex	Height (m)	Body mass (kg)	BMI	Resting metabolic rate (kcal/d)
#1	Continuous	38	M	1.74	84	27.7447	1851.61
#5	Continuous	35	M	1.83	82.4	24.6051	1692.95
#6	Continuous	20	M	1.668	59.5	21.3858	1691.72
#7	Continuous	18	M	1.854	74.5	21.6739	1805.11
#8	Continuous	19	M	1.921	75.3	20.4052	2021
#13	Continuous	19	M	1.909	77	21.129	1928.2
#16	Continuous	26	M	1.777	79.3	25.113	1949.08
#17	Continuous	35	M	1.908	81.3	22.3323	1985.48
Mean		25.5556		1.808	75.5889	23.173	1819.7
SD		8.2023		0.10075	7.90102	2.3899	182.107
Bolus
#2	Bolus	24	M	1.74	70.8833	23.4124	1785.2
#3	Bolus	22	M	1.905	89.4	24.6347	1936.79
#4	Bolus	42	M	1.859	85	24.5958	2031.78
#9	Bolus	29	M	1.813	83.8	25.4946	2209.62
#10	Bolus	31	M	1.815	77.6	23.5564	1651.78
#12	Bolus	20	M	1.838	70.3	20.8096	2078.45
#14	Bolus	19	M	1.79	90.4	28.2139	2050.6
#15	Bolus	21	M	1.829	72.7	21.7324	1733.57
Mean		25.5556		1.80122	77.4204	23.7779	1864.59
SD		7.36735		0.0810521	10.9271	2.29568	277.501
Infusion Data
NUTRITIONAL INFO OF ENTERAL FEED /mL
/mL
Carbohydrate	Sugars	Fat	Saturates	MCT	Monounsaturates	Polyunsaturates	Omega 3	Protein	Fibre	Salt		kcal
0.073	0.008	0.037	0.022	0.018	0.0058	0.0048	0.002	0.093	0	0.0025		1
Figure 7A
Continuous			Enteral Feed		Water
Participant number	Trial allocation	Resting metabolic rate (kcal/d)	Continous Infusion rate (mL/h)	Continous Infusion rate (mL/min)	Bolus Infusion (mL)	Bolus Infusion Rate (mL/h)	Bolus Infusion Rate (mL/min)
#1	Continuous	1851.61	77.1505	1.28584	925.806	1851.61	92.5806
#5	Continuous	1692.95	70.5394	1.17566	846.473	1692.95	56.4315
#6	Continuous	1691.72	70.4882	1.1748	845.858	1691.72	56.3905
#7	Continuous	1805.11	75.2128	1.25355	902.554	1805.11	60.1702
#8	Continuous	2021	84.2083	1.40347	1010.5	2021	67.3666
#13	Continuous	1928.2	80.3417	1.33903	964.1	1928.2	64.2733
#16	Continuous	1949.08	81.2115	1.35353	974.538	1949.08	64.9692
#17	Continuous	1985.48	82.7282	1.3788	992.738	1985.48	66.1825
Mean		1865.64	77.7351	1.29558	932.821	1865.64	66.0456
SD		127.227	5.30111	0.0883518	63.6133	127.227	11.5285
SD		44.9814	1.87422	0.0312371	22.4907	44.9814	4.07593
Figure 7B
Bolus			Water		Enteral Feed
Participant number	Trial allocation	Resting metabolic rate (kcal/d)	Continous Infusion rate (mL/h)	Continous Infusion rate (mL/min)	Bolus Infusion (mL)	Bolus Infusion Rate (mL/h)	Bolus Infusion Rate (mL/min)
#2	Bolus	1785.2	74.3834	1.23972	892.601	1785.2	59.5067
#3	Bolus	1936.79	80.6998	1.345	968.397	1936.79	64.5598
#4	Bolus	2031.78	84.6573	1.41096	1015.89	2031.78	67.7258
#9	Bolus	2209.62	92.0675	1.53446	1104.81	2209.62	73.654
#10	Bolus	1651.78	68.8243	1.14707	825.891	1651.78	55.0594
#12	Bolus	2078.45	86.6019	1.44337	1039.22	2078.45	69.2815
#14	Bolus	2050.6	85.4417	1.42403	1025.3	2050.6	68.3533
#15	Bolus	1733.57	72.2321	1.20387	866.785	1733.57	57.7857
Mean		1934.72	80.6135	1.34356	967.362	1934.72	64.4908
SD		193.446	8.06027	0.134338	96.7232	193.446	6.44822
SD		68.3937	2.84974	0.0474956	34.1968	68.3937	2.27979
	Continuous Enteral Infusion			Bolus Enteral Infusion
Time (hours)	Water (mL/hr)	Cumulative Enteral Feed (kcal)	Enteral Feed (mL/hr)	Water (mL/hr)	Cumulative Enteral Feed (kcal)	Enteral Feed (mL/hr)
8	932.8	0	77.7	80.6	0	967.4
8.5	932.8		77.7	80.6		967.4
8.5001	0		77.7	80.6	967.4	0
19.999	0		77.7	80.6		0
20	932.8	932.4	77.7	80.6	967.4	967.4
20.5	932.8		77.7	80.6		967.4
20.5001	0		77.7	80.6	1934.8	0
32	0	1864.8	77.7	80.6	1934.8	0
Ghrelin Data
		Figure 7C
CONTINUOUS		Plasma Ghrelin (pmol/L)
	Study code	8	9	10	11	12	13	14	15	16	17	18	19	20	21	22	23	24	25	26	27	28	29	30	31	32
1	FE1		1164.06	1041.14	1057.66	1114.07	1045.4	1264.7	1143.95	1128.13	1081.03	1066.18	1140.45	992.748	898.354	1152.67	884.206	771.265	864.215	911.071	797.927	868.226	791.012	730.817	652.813	714.313
2	FE5	1307.16	1213.69	1209.81	1242.4	1243.19	1282.04	1294.71	1253.9	1173.78	1132.87	968.654	1099.81	1128.67	1204.06	1199.92	1144.49	1139.35	1257.13	1281.32	1195.82	1253.37	1225.79	1167.08	1101.49	1175.33
3	FE6	908.927	835.327	700.747	632.263	896.017	749.554	894.166	707.849	1029.73	849.774	919.6	814.356	877.445	1133.38	880.92	974.242	859.398	799.21	993.464	989.818	968.237	672.496	732.324	603.491	446.674
4	FE7	863.942	769.788	825.455	843	866.929	853.145	893.006	828.938	788.689	666.5	1063.06	1016.45	932.669	883.066	813.676	922.528	679.17	558.934	778.752	679.819	579.204	652.51	709.622	852.418	507.853
5	FE8	1170.78	1326.45	1181.09	1094.98	1099.34	936.659	1095.88	964.853	1087.78	1143.74	1225.15	982.199	1150.43	1242.98	1329.33	884.435	947.54	938.33	1042.96	1141.56	1037.19	1069.56	1106.8	1031.53	886.426
7	FE13	1038.03	985.435	805.024	869.349	925.264	1068.49	976.356	928.119	797.658	1025.1	1210.41	1057.19	1022.7	1041.76	890.313	863.596	677.114	828.106	1088.58	844.176	879.179	846.868	819.162	764.773	716.811
8	FE16	778.041	938.616	788.459	1029.35	928.525	952.519	1066.84	981.273	866.052	1027.19	995.846	928.053	867.838	1057.61	1044.43	862.91	790.865	669.543	568.984	520.527	649.142	679.497	633.805	577.447	582.567
9	FE17	1053.32	912.069	842.64	809.516	805.277	1137.74	1012.63	722.788	789.277	786.624	771.62	792.459	810.101	863.087	497.169	518.584	652.309	562.168	512.469	543.413	618.544	621.493	561.919	480.828	537.991
Average		1017.17	1018.18	924.296	947.315	984.826	1003.19	1062.28	941.459	957.636	964.105	1027.56	978.87	972.825	1040.54	976.053	881.873	814.627	809.705	897.201	839.132	856.637	819.904	807.692	758.098	695.996
SD		420.878	409.455	378.495	385.633	376.602	377.964	402.614	378.696	372.708	379.235	385.372	363.418	360.613	391.419	402.767	335.265	325.262	355.042	390.247	377.251	371.515	354.511	346.336	332.227	335.113
SEM		69.3181	69.2216	68.1652	68.5299	53.0011	59.1224	53.936	67.6104	58.062	62.0001	52.9257	44.8583	43.6969	52.2931	92.8598	61.5042	58.4271	80.6184	93.03	90.3816	82.3543	77.6285	76.8355	78.6178	84.7458
BOLUS		Plasma Ghrelin (pmol/L)
	Study code	8	9	10	11	12	13	14	15	16	17	18	19	20	21	22	23	24	25	26	27	28	29	30	31	32
1	FE2	660.24	366.992	329.38	273.829	490.868	759.784	648.188	656.362	604.534	588.95	600.781	604.034	610.447	459.262	283.778	303.404	422.95	588.698	813.571	740.053	663.457	784.974	633.14	647.652	560.764
2	FE3	1441.32	1132.02	802.553	877.801	1225.55	1377.91	1385.48	1438.37	1494.46	1418.36	1410.24	1406.44	1597.97	1095.37	764.656	806.718		1116.72	1185.5	1208.62	1224.45	1307.98	1181.13	988.847	1093.97
3	FE4	674.55	409.6	406.556	399.164	583.612	841.126	995.078	1051.93	957.877	1086.62	894.403	862.082	973.259	468.665	481.264	410.034	471.43	632.104	677.2	895.12	779.995	842.423	839.832	543.536	858.394
4	FE9	1151.85	629.339	577.423	691.825	816.133	947.978	1133.99	1107.59	1072.02	1126.66	983.404	1081.9	924.533	742.934	427.548	505.135	755.67	694.38	972.007	970.68	1032.78	989.538	934.756	838.128	999.188
5	FE10	591.829	517.579	428.611	478.483	862.826	995.465	1233.77	1199.79	928.203	947.84	777.92	849.704	989.992	638.821	590.469	709.458	762.876	837.21	820.054	731.743	886.427	690.528	850.026	850.348	706.206
6	FE12	435.387	296.849	294.992	254.978	271.693	312.045	329.344	427.387	409.261	465.998	549.765	499.261	565.291	309.109	245.043	271.785	286.999	374.921	560.377	633.959	698.916	566.092	489.841	526.374	489.546
7	FE14	708.972	405.483	386.77	410.281	453.915	540.057	535.143	661.641	633.66	645.219	645.934	764.724	668.332	405.579	367.908	458.412	600.609	552.048	910.173	809.511	1014.88	700.152	818.829	910.98	706.089
8	FE15	1009.11	640.593	501.855	478.529	485.067	981.344	1110.19	1065.19	1121.8	1038.47	1019.97	1112.57	1023.3	589.813	465.88	433.018	561.117	760.381	1020.73	976.666	674.101	913.545	986.306	1135.12	1054.52
Average		834.158	549.806	466.018	483.111	648.708	844.464	921.398	951.032	902.727	914.764	860.301	897.59	919.14	588.694	453.318	487.246	551.664	694.557	869.952	870.794	871.877	849.404	841.732	805.124	808.585
SD		417.735	306.685	215.329	251.422	354.081	408.45	461.717	443.099	437.927	424.421	385.909	401.765	430.358	298.402	212.758	232.726	246.516	303.929	336.547	328.834	339.995	347.185	335.107	327.987	335.597
SEM		118.722	93.7769	57.6452	74.1113	107.124	113.4	131.853	118.915	122.133	113.754	100.068	103.955	116.729	87.2068	59.2756	65.6989	65.7858	77.9749	69.8209	64.3897	72.1819	80.8464	74.7231	76.5227	80.7254
h Growth Hormone data
	Continuous Infusion						Figure 7D			Bolus Infusion						Figure 7D
Males	Figure 7E									Figure 7F
Time Point	FE 1	FE 6	FE 7	FE 8	FE 16	FE 13	MEAN	SEM		FE 2	FE 4	FE 9	FE 10	FE 14	FE 15	MEAN	SEM
	38	20	18	19	26	19				24	42	29	31	19	21
8		79.2232	103.889	278.318	104.295	107.898	134.725	36.2602		73.3027	106.226	54.8288	73.313	73.9516	106.21	81.3054	8.4149
9	150.345	79.7184	94.6227	112.496	88.7468	103.71	104.94	10.2063		72.0336	140.072	37.8755	66.2246	105.474	110.63	88.7183	15.0193
10	178.155	83.6571	94.1414	55.5622	86.8232	93.3335	98.612	16.9222		75.6356	71.4415	34.987	116.396	103.446	72.6358	79.0904	11.6077
11	114.688	110.447	94.0543	126.476	90.2249	91.6843	104.596	6.05301		49.942	63.4809	51.9408	71.5451	68.7709	139.464	74.1906	13.5336
12	175.734	105.202	97.1792	110.795	95.0603	95.6203	113.265	12.7475		70.3173	55.2947	35.7368	59.6432	81.47	86.9435	64.9009	7.65989
13	128.633	77.0734	99.7974	67.0129	93.5618	101.865	94.6572	8.76985		84.5651	131.927	80.1358	62.1637	79.658	79.7005	86.3584	9.64894
14	60.7861	94.1232	98.6619	89.208	91.2741	95.2559	88.2182	5.64596		45.2161	104.003	42.0475	112.071	71.6568	82.6296	76.2707	11.8997
15	59.2649	98.6618	102.778	89.6333	98.663	95.8951	90.8161	6.55465		97.6766	70.6996	47.4152	111.894	107.526	77.4313	85.4406	10.1072
16	77.1481	107.327	111.488	86.4053	113.467	95.8492	98.614	5.99927		42.4952	70.267	190.298	86.849	117.836	89.5527	99.5496	20.7714
17	134.076	95.7356	95.4186	56.0289	102.305	98.1388	96.9504	10.1436		54.8545	204.596	41.5487	97.5806	117.218	111.729	104.588	23.5999
18	120.699	84.1443	96.4961	97.4241	89.0277	105.023	98.8024	5.27818		84.8526	81.5973	210.95	186.983	89.1043	87.8499	123.556	24.0701
[truncated: 14 more rows]
